# Supplementary material for: Integrative multi-omic profiling of the chronically hypoxic heart: focus on m6A and m6Am epitranscriptomic regulation
Source: Front Cell Dev Biol. 2026 Jan 28;14:1756287. doi: 10.3389/fcell.2026.1756287 (PMC12891189; doi:10.3389/fcell.2026.1756287)
Supplement: Supplementary file 1 [file Table2.xlsx]

## Sheet: Proteins
	comp1	comp2
HP	-0.388165	0
ALOX15	0.191092	0
IFIT1BL	0.232687	0
FBP2	0	-0.395311
AHSP	0.124577	0
KRT15	0	-0.0469099
NCAM1	0.0416382	0
AABR07034730.2	0	0.192088
CD1D	0	0.0627781
APBB3	0	-0.209194
A0A0G2K828	0	0.00815352
CES1DL1	0	0.142779
YY1	0	-0.134186
PDIA2	-0.167452	0
A0A8I6GKE3	0.194439	0
EPB42	0.288205	0
A0A8I6AC42	0	0.148298
SPTA1	0	-0.0907209
PUM3L1	0	-0.48766
HBB2	0.334324	0
EMB	0.247851	0
GMPR	-0.344669	0
A0A0G2JW41	0	0.312603
APOC2	0	-0.0361059
BPGM	0.142175	0
ANK1	0.301375	0
A0A8I6AEV5	0	0.0958916
LGALS5	0.252745	0
SLC4A1	0.249239	0
A0A8I6A4U0	0	0.312174
IGG-2A	0	0.23786
VWF	0.0514501	0
AABR07065823.2	0	0.201678
AABR07060872.1	0	0.132195
GPRIN3	0	0.176443
TXNIP	0	-0.31449
CAR2	0.224607	0
MRC1	0.000849643	0
HBA1	0.0671322	0
NRAP	0.0765772	0

## Sheet: Metabolites
	comp1	comp2
1-Methyladenosine	0.180621	0
2PG/3PG	0	-0.210701
3-Indoxylsulfate	0	0.389805
3-Methylhistidine	0.326883	0
Aconitic acid, cis-	0	-0.19538
Adenosine diphosphate	0	-0.0487349
alpha-Aminoadipic acid	0	0.128522
Asparagine	0	-0.269336
Aspartic acid	0.284683	0
beta-Nicotinamide adenine dinucleotide phosphate	0	-0.0184094
Carnosine	0	-0.299915
Cholic acid	0	0.0580004
Choline	0.143157	0
Citric acid	0	-0.257775
Deoxycytidine	0.205956	0
Dimethylarginine	0.0710709	0
gamma-Glutamylleucine	0.303463	0
Glutamic acid	0	0.0732261
Glutamine	0	-0.510264
Glutathione (oxidized)	0.232058	0
Guanosine 5'-monophosphate	0.223011	0
Guanosine	0.0758815	0
Hippuric acid	0	0.073769
Histidine	0	-0.175684
Isocitric acid	0	-0.417697
Lysine	0	-0.0316463
Malic acid	0.0287333	0
Methionine	0	-0.100907
N6,N6,N6-Trimethyllysine	0.275148	0
N-Acetylaspartylglutamic acid	0.16488	0
N-Acetylneuraminate	-0.135609	0
Ornithine	0.0650026	0
Pantothenic acid	-0.280682	0
Phenylalanine	0	-0.0691847
Serine	0	-0.131521
Taurine	0	0.0645884
Threonic acid	0.386948	0
UDP-NAG	0.250488	0
Urea	0.133054	0
Uric acid	0.273481	0

## Sheet: Lipids
	comp1	comp2
CL 74:9 (2)	0.248503	0
DG 34:1	0	0.237998
FA 22:4	0.0305533	0
FA 22:5 (2)	0.0657255	0
FA 22:6	0.348207	0
LPC 15:0/0:0	0	0.456486
LPC 17:0/0:0	0	0.071593
LPC 19:0/0:0	0	0.146071
LPC 20:0/0:0	0	0.0342106
PC 33:0	0	0.238726
PC 36:6	0.0917642	0
PC 38:1	0	0.0954293
PC 38:6 (2)	0.137731	0
PC 40:6 (2)	0.173199	0
PC O-34:0	0	0.336255
PE 36:2	-0.0747672	0
PE 38:6 (1)	-0.0493193	0
PE 38:6 (2)	0.128467	0
PE 41:6 (1)	0	0.404483
PE 44:5	0	-0.133698
PE O-34:3	-0.461179	0
PE O-35:2	0	0.00217252
PE O-36:4	-0.294466	0
PE O-37:5	0	0.024631
PE O-38:5 (2)	0	0.261836
PE O-39:5 (2)	0	0.200043
PE O-40:5 (2)	0	0.362012
PG 38:4	0.268897	0
PG 38:6 (1)	0.242997	0
PG 40:6	0.242034	0
PI 36:2	-0.346979	0
PI 38:6 (2)	0.33049	0
PI 39:4	0	0.150708
PS 36:1	0	0.114008
PS 40:8	0.0350675	0
SM 34:1;O2	0.0904067	0
TG 48:0	0	0.0437276
TG 50:0	0	0.225111
TG 52:0	0	0.134766
TG 58:10 (2)	0.0384475	0
