# Supplementary material for: Integrative multi-omic profiling of the chronically hypoxic heart: focus on m6A and m6Am epitranscriptomic regulation
Source: Front Cell Dev Biol. 2026 Jan 28;14:1756287. doi: 10.3389/fcell.2026.1756287 (PMC12891189; doi:10.3389/fcell.2026.1756287)
Supplement: Supplementary file 2 [file Table3.xlsx]

## Sheet: Sheet 1
	HP	ALOX15	IFIT1BL	FBP2	AHSP	KRT15	NCAM1	AABR07034730.2	CD1D	APBB3	A0A0G2K828	CES1DL1	YY1	PDIA2	A0A8I6GKE3	EPB42	A0A8I6AC42	SPTA1	PUM3L1	HBB2	EMB	GMPR	A0A0G2JW41	APOC2	BPGM	ANK1	A0A8I6AEV5	LGALS5	SLC4A1	A0A8I6A4U0	IGG.2A	VWF	AABR07065823.2	AABR07060872.1	GPRIN3	TXNIP	CAR2	MRC1	HBA1	NRAP	1.Methyladenosine	2PG.3PG	3.Indoxylsulfate	3.Methylhistidine	Aconitic.acid..cis.	Adenosine.diphosphate	alpha.Aminoadipic.acid	Asparagine	Aspartic.acid
HP	0.981406	-0.959211	-0.973909		-0.972943		-0.963756							0.959372	-0.970679	-0.979641				-0.984631	-0.984214	0.978115			-0.974864	-0.981684		-0.979813	-0.973025			-0.952621					-0.977032	-0.937594	-0.953645	-0.95073	-0.885338			-0.930657					-0.924305
ALOX15	-0.959211	0.941743	0.95248		0.949414		0.944894							-0.935297	0.939898	0.953666				0.956448	0.959018	-0.957646			0.950388	0.953442		0.951029	0.943845			0.938055					0.947232	0.922074	0.922164	0.925554	0.861985			0.898984					0.88809
IFIT1BL	-0.973909	0.95248	0.966552		0.965295		0.956807							-0.951707	0.962016	0.971617				0.976273	0.97628	-0.970876			0.967073	0.97333		0.971392	0.964577			0.946329					0.968479	0.931234	0.944959	0.942947	0.878104			0.922046					0.91508
FBP2				0.842515		0.709702		-0.737578	-0.663089	0.746943	-0.64233	-0.637338	0.735021				-0.725065	0.663998	0.848008				-0.801326	0.60543			-0.726036			-0.793358	-0.690904		-0.785796	-0.735331	-0.775394	0.828643						0.652926	-0.723614		0.654005	0.52019	-0.532802	0.634563
AHSP	-0.972943	0.949414	0.965295		0.965104		0.954386							-0.951958	0.965494	0.972571		0.500189		0.978274	0.976787	-0.969084			0.967333	0.975398		0.973754	0.967222			0.941889					0.971386	0.927458	0.948999	0.943857	0.878906			0.926466					0.921858
KRT15				0.709702		0.62689		-0.663633	-0.504239	0.61258	-0.587677	-0.578163	0.692055				-0.594765		0.745174				-0.723805	0.549162			-0.666104			-0.711443	-0.595916		-0.707229	-0.614474	-0.690845	0.684334						0.528842	-0.611068		0.539115	0.514304		0.544175
NCAM1	-0.963756	0.944894	0.956807		0.954386		0.948461							-0.940466	0.94709	0.959369				0.962814	0.964473	-0.961671			0.955644	0.959833		0.95759	0.950542			0.940335					0.95411	0.92468	0.929608	0.931079	0.867102			0.906539					0.897047
AABR07034730.2				-0.737578		-0.663633		0.70735	0.501391	-0.629712	0.630194	0.618092	-0.749638				0.611453		-0.787306				0.772585	-0.587068			0.715003			0.757381	0.62513		0.7539	0.63655	0.733694	-0.705508						-0.540792	0.635705		-0.555373	-0.566246		-0.56957
CD1D				-0.663089		-0.504239		0.501391	0.623406	-0.618926							0.600562	-0.688092	-0.609761				0.539464							0.543752	0.517739		0.533772	0.587964	0.539832	-0.677746						-0.55342	0.566663		-0.536767
APBB3				0.746943		0.61258		-0.629712	-0.618926	0.671711	-0.542823	-0.541432	0.609965				-0.651965	0.6393	0.734178				-0.682528	0.514357			-0.612508			-0.678693	-0.604569		-0.670757	-0.654741	-0.665893	0.742467						0.590956	-0.640659		0.586559			0.557068
A0A0G2K828				-0.64233		-0.587677		0.630194		-0.542823	0.564437	0.552117	-0.677272				0.527127		-0.695976				0.689175	-0.524388			0.640947			0.674041	0.549071		0.671732	0.552692	0.65158	-0.609813							0.554123			-0.518641
CES1DL1				-0.637338		-0.578163		0.618092		-0.541432	0.552117	0.540797	-0.659599				0.525754		-0.685317				0.675513	-0.513645			0.626686			0.661458	0.542433		0.6588	0.549237	0.640102	-0.607403							0.549557			-0.501654
YY1				0.735021		0.692055		-0.749638		0.609965	-0.677272	-0.659599	0.824099				-0.592417		0.817181				-0.82149	0.626439			-0.770154			-0.800366	-0.637682	-0.524287	-0.799176	-0.629121	-0.770983	0.688598		-0.501747				0.516552	-0.635111		0.540981	0.644742		0.577788
PDIA2	0.959372	-0.935297	-0.951707		-0.951958		-0.940466							0.939171	-0.953854	-0.959796		-0.503203		-0.965853	-0.96377	0.955225			-0.954343	-0.963042		-0.961543	-0.955216			-0.927307					-0.959431	-0.913345	-0.937813	-0.931452	-0.867335			-0.915743					-0.912168
A0A8I6GKE3	-0.970679	0.939898	0.962016		0.965494		0.94709							-0.953854	0.97851	0.976911		0.58249		0.986224	0.979592	-0.963972			0.96928	0.983571		0.982941	0.977374			0.927632					0.982444	0.915471	0.96393	0.948012	0.882619			0.942682					0.946184
EPB42	-0.979641	0.953666	0.971617		0.972571		0.959369							-0.959796	0.976911	0.98133		0.529721		0.988205	0.985098	-0.974862			0.975304	0.985376		0.984037	0.977757			0.944602					0.982236	0.93077	0.960889	0.95234	0.886756			0.938586					0.936478
A0A8I6AC42				-0.725065		-0.594765		0.611453	0.600562	-0.651965	0.527127	0.525754	-0.592417				0.6328	-0.62019	-0.712809				0.66275				0.594805			0.659003	0.586922		0.651308	0.635543	0.646553	-0.720661						-0.573555	0.621901		-0.569328			-0.540794
SPTA1				0.663998	0.500189				-0.688092	0.6393				-0.503203	0.58249	0.529721	-0.62019	0.793082	0.574354	0.556134	0.521914				0.511462	0.556105		0.561851	0.564756		-0.502087			-0.594576		0.694754	0.572796		0.586441	0.513716		0.57904	-0.565651	0.583173	0.551361				0.63353
PUM3L1				0.848008		0.745174		-0.787306	-0.609761	0.734178	-0.695976	-0.685317	0.817181				-0.712809	0.574354	0.886271				-0.858339	0.650948			-0.788629			-0.844322	-0.710186		-0.838999	-0.734882	-0.820441	0.819524						0.634729	-0.729948		0.645752	0.604361	-0.517131	0.648934
HBB2	-0.984631	0.956448	0.976273		0.978274		0.962814							-0.965853	0.986224	0.988205		0.556134		0.996144	0.991559	-0.979016			0.981465	0.993363		0.992304	0.986262			0.945985					0.991024	0.932719	0.970653	0.958996	0.892909			0.948587					0.94877
EMB	-0.984214	0.959018	0.97628		0.976787		0.964473							-0.96377	0.979592	0.985098		0.521914		0.991559	0.989072	-0.979765			0.979341	0.98869		0.98722	0.980794			0.950497					0.985181	0.936326	0.963264	0.956004	0.890186			0.940705					0.93759
GMPR	0.978115	-0.957646	-0.970876		-0.969084		-0.961671							0.955225	-0.963972	-0.974862				-0.979016	-0.979765	0.97548			-0.970644	-0.976029		-0.973937	-0.966956			-0.952155					-0.970743	-0.936672	-0.94657	-0.946105	-0.881066			-0.923381					-0.915218
A0A0G2JW41				-0.801326		-0.723805		0.772585	0.539464	-0.682528	0.689175	0.675513	-0.82149				0.66275		-0.858339				0.844085	-0.641601			0.78208			0.82702	0.680507		0.823447	0.691088	0.800756	-0.765158						-0.585482	0.690796		-0.60223	-0.622559		-0.619731
APOC2				0.60543		0.549162		-0.587068		0.514357	-0.524388	-0.513645	0.626439						0.650948				-0.641601				-0.595208			-0.62826	-0.51525		-0.625731	-0.521749	-0.607984	0.57702							-0.522041
BPGM	-0.974864	0.950388	0.967073		0.967333		0.955644							-0.954343	0.96928	0.975304		0.511462		0.981465	0.979341	-0.970644			0.96976	0.97861		0.977087	0.97066			0.942261					0.974945	0.928077	0.952984	0.946503	0.88135			0.930559					0.92694
ANK1	-0.981684	0.953442	0.97333		0.975398		0.959833							-0.963042	0.983571	0.985376		0.556105		0.993363	0.98869	-0.976029			0.97861	0.990594		0.989558	0.983552			0.942917					0.988318	0.929734	0.968084	0.95625	0.890349			0.946108					0.946448
A0A8I6AEV5				-0.726036		-0.666104		0.715003		-0.612508	0.640947	0.626686	-0.770154				0.594805		-0.788629				0.78208	-0.595208			0.72793			0.764615	0.621506		0.762142	0.624403	0.738881	-0.688414						-0.52297	0.626431		-0.541465	-0.591055		-0.564922
LGALS5	-0.979813	0.951029	0.971392		0.973754		0.95759							-0.961543	0.982941	0.984037		0.561851		0.992304	0.98722	-0.973937			0.977087	0.989558		0.988606	0.98269			0.940137					0.987521	0.927161	0.967637	0.954945	0.889122			0.945803					0.946803
SLC4A1	-0.973025	0.943845	0.964577		0.967222		0.950542							-0.955216	0.977374	0.977757		0.564756		0.986262	0.980794	-0.966956			0.97066	0.983552		0.98269	0.976891			0.93264					0.981764	0.919937	0.962329	0.948846	0.883431			0.940747					0.942399
A0A8I6A4U0				-0.793358		-0.711443		0.757381	0.543752	-0.678693	0.674041	0.661458	-0.800366				0.659003		-0.844322				0.82702	-0.62826			0.764615			0.811128	0.671266		0.807208	0.685093	0.786097	-0.759981						-0.583419	0.683655		-0.598337	-0.602843		-0.611855
IGG-2A				-0.690904		-0.595916		0.62513	0.517739	-0.604569	0.549071	0.542433	-0.637682				0.586922	-0.502087	-0.710186				0.680507	-0.51525			0.621506			0.671266	0.573247		0.666097	0.600641	0.653916	-0.672972						-0.525295	0.594129		-0.530666			-0.524993
VWF	-0.952621	0.938055	0.946329		0.941889		0.940335						-0.524287	-0.927307	0.927632	0.944602				0.945985	0.950497	-0.952155			0.942261	0.942917		0.940137	0.93264			0.936203					0.935656	0.919481	0.909305	0.916778	0.853871			0.885815		-0.508684			0.871914
AABR07065823.2				-0.785796		-0.707229		0.7539	0.533772	-0.670757	0.671732	0.6588	-0.799176				0.651308		-0.838999				0.823447	-0.625731			0.762142			0.807208	0.666097		0.803515	0.678127	0.781933	-0.751529						-0.57599	0.677274		-0.591593	-0.603819		-0.606875
AABR07060872.1				-0.735331		-0.614474		0.63655	0.587964	-0.654741	0.552692	0.549237	-0.629121				0.635543	-0.594576	-0.734882				0.691088	-0.521749			0.624403			0.685093	0.600641		0.678127	0.642622	0.670344	-0.725549						-0.573457	0.631298		-0.572807			-0.552195
GPRIN3				-0.775394		-0.690845		0.733694	0.539832	-0.665893	0.65158	0.640102	-0.770983				0.646553		-0.820441				0.800756	-0.607984			0.738881			0.786097	0.653916		0.781933	0.670344	0.762477	-0.744887						-0.573478	0.667941		-0.586611	-0.577435		-0.596512
TXNIP				0.828643		0.684334		-0.705508	-0.677746	0.742467	-0.609813	-0.607403	0.688598				-0.720661	0.694754	0.819524				-0.765158	0.57702			-0.688414			-0.759981	-0.672972		-0.751529	-0.725549	-0.744887	0.821441						0.652136	-0.710983		0.648789		-0.532523	0.619575
CAR2	-0.977032	0.947232	0.968479		0.971386		0.95411							-0.959431	0.982444	0.982236		0.572796		0.991024	0.985181	-0.970743			0.974945	0.988318		0.987521	0.981764			0.935656					0.986719	0.923053	0.967465	0.953189	0.887464			0.945879					0.948093
MRC1	-0.937594	0.922074	0.931234		0.927458		0.92468						-0.501747	-0.913345	0.915471	0.93077				0.932719	0.936326	-0.936672			0.928077	0.929734		0.927161	0.919937			0.919481					0.923053	0.903385	0.897737	0.903345	0.841334			0.874817					0.862447
HBA1	-0.953645	0.922164	0.944959		0.948999		0.929608							-0.937813	0.96393	0.960889		0.586441		0.970653	0.963264	-0.94657			0.952984	0.968084		0.967637	0.962329			0.909305					0.967465	0.897737	0.949925	0.932455	0.868108			0.929259					0.934075
NRAP	-0.95073	0.925554	0.942947		0.943857		0.931079							-0.931452	0.948012	0.95234		0.513716		0.958996	0.956004	-0.946105			0.946503	0.95625		0.954945	0.948846			0.916778					0.953189	0.903345	0.932455	0.924206	0.86056			0.910805					0.908723
1-Methyladenosine	-0.885338	0.861985	0.878104		0.878906		0.867102							-0.867335	0.882619	0.886756				0.892909	0.890186	-0.881066			0.88135	0.890349		0.889122	0.883431			0.853871					0.887464	0.841334	0.868108	0.86056	0.801299			0.847932					0.845893
2PG/3PG				0.652926		0.528842		-0.540792	-0.55342	0.590956			0.516552				-0.573555	0.57904	0.634729				-0.585482				-0.52297			-0.583419	-0.525295		-0.57599	-0.573457	-0.573478	0.652136						0.521402	-0.559673		0.515421
3-Indoxylsulfate				-0.723614		-0.611068		0.635705	0.566663	-0.640659	0.554123	0.549557	-0.635111				0.621901	-0.565651	-0.729948				0.690796	-0.522041			0.626431			0.683655	0.594129		0.677274	0.631298	0.667941	-0.710983						-0.559673	0.621574		-0.56109			-0.545515
3-Methylhistidine	-0.930657	0.898984	0.922046		0.926466		0.906539							-0.915743	0.942682	0.938586		0.583173		0.948587	0.940705	-0.923381			0.930559	0.946108		0.945803	0.940747			0.885815					0.945879	0.874817	0.929259	0.910805	0.847932			0.909252					0.915006
Aconitic acid, cis-				0.654005		0.539115		-0.555373	-0.536767	0.586559			0.540981				-0.569328	0.551361	0.645752				-0.60223				-0.541465			-0.598337	-0.530666		-0.591593	-0.572807	-0.586611	0.648789						0.515421	-0.56109		0.512459
Adenosine diphosphate				0.52019		0.514304		-0.566246			-0.518641	-0.501654	0.644742						0.604361				-0.622559				-0.591055			-0.602843		-0.508684	-0.603819		-0.577435											0.520521
alpha-Aminoadipic acid				-0.532802															-0.517131																	-0.532523
Asparagine				0.634563		0.544175		-0.56957		0.557068			0.577788				-0.540794		0.648934				-0.619731				-0.564922			-0.611855	-0.524993		-0.606875	-0.552195	-0.596512	0.619575							-0.545515
Aspartic acid	-0.924305	0.88809	0.91508		0.921858		0.897047							-0.912168	0.946184	0.936478		0.63353		0.94877	0.93759	-0.915218			0.92694	0.946448		0.946803	0.942399			0.871914					0.948093	0.862447	0.934075	0.908723	0.845893			0.915006					0.925993
beta-Nicotinamide adenine dinucleotide phosphate				0.562271		0.502728		-0.534605					0.563503						0.596811				-0.583628				-0.539108			-0.572655			-0.569766		-0.555195	0.539318
Carnosine				0.725126		0.533928		-0.522836	-0.714413	0.686829					0.521748		-0.666378	0.805742	0.648252				-0.560575						0.502218	-0.568664	-0.557799		-0.556454	-0.645945	-0.567666	0.749387	0.510492		0.527985			0.617926	-0.618763	0.527063	0.594082		-0.50629	0.520638	0.582482
Cholic acid				-0.658843					0.625603	-0.616856							0.59854	-0.693772	-0.602344				0.530451							0.535355	0.512838		0.525194	0.584763	0.532083	-0.674965						-0.552287	0.562862		-0.534674
Choline	-0.874287	0.863251	0.868842		0.863595		0.864631						-0.509314	-0.849741	0.846478	0.864818				0.864931	0.870716	-0.874771			0.863438	0.862045		0.859171	0.851988			0.863071					0.854463	0.84701	0.829058	0.839363	0.781818			0.807107					0.791762
Citric acid				0.721159		0.589847		-0.605664	-0.600529	0.649433	-0.52154	-0.520488	0.584928				-0.630335	0.622069	0.707151				-0.656303				-0.588387			-0.652909	-0.58294		-0.645129	-0.632411	-0.640849	0.717586						0.571713	-0.618462		0.566956			0.537312
Deoxycytidine	-0.903386	0.88217	0.896373		0.895879		0.886593							-0.883545	0.895151	0.90247				0.907453	0.906516	-0.900049			0.897814	0.904763		0.90315	0.897003			0.875593					0.90079	0.862001	0.879673	0.875831	0.815574			0.858645					0.853667
Dimethylarginine	-0.767886	0.740918	0.760663		0.764729		0.747407							-0.756049	0.77955	0.775182				0.783847	0.776756	-0.761556			0.768284	0.781826		0.78169	0.777626			0.729509					0.781966	0.72069	0.768689	0.752231	0.700287			0.752322					0.757994
gamma-Glutamylleucine	-0.927554	0.904515	0.920177		0.9203		0.90944							-0.907889	0.921722	0.927749				0.933487	0.931641	-0.923637			0.922555	0.930763		0.92928	0.923132			0.896945					0.927178	0.883373	0.906152	0.900353	0.838383			0.884774					0.881055
Glutamic acid	-0.608375	0.624252	0.607914		0.592435		0.618017	0.532873					-0.638495	-0.578038	0.539814	0.580497			-0.550326	0.568895	0.589518	-0.617922	0.588777		0.587289	0.566187	0.569506	0.56093	0.552871	0.564856		0.639468	0.56845		0.536361		0.55164	0.621083	0.521641	0.563594	0.525463			0.502394		-0.537659
Glutamine				0.771018		0.664129		-0.696325	-0.579431	0.675179	-0.611316	-0.604071	0.7094				-0.655467	0.563008	0.791595				-0.757927	0.573801			-0.69191			-0.747786	-0.639293		-0.741953	-0.670439	-0.728591	0.751425						0.586851	-0.662975		0.592559	0.514421		0.585575
Glutathione (oxidized)	-0.902672	0.868348	0.893811		0.899907		0.876777							-0.890233	0.921862	0.913619		0.606793		0.925105	0.914922	-0.894206			0.904647	0.922808		0.92301	0.918574			0.853229					0.924003	0.843664	0.909768	0.886549	0.825274			0.890969					0.900544
Guanosine 5'-monophosphate	-0.853088	0.825824	0.845445		0.848608		0.832209							-0.838421	0.860415	0.858757		0.514353		0.867047	0.861069	-0.84711			0.851981	0.864722		0.864198	0.859333			0.814905					0.863816	0.804282	0.847656	0.833352	0.775864			0.829018					0.832331
Guanosine	-0.813999	0.810987	0.809956		0.801423		0.810054						-0.561788	-0.787058	0.772934	0.798618				0.795122	0.805626	-0.817289			0.799724	0.79222		0.78854	0.780908			0.81555					0.782302	0.798374	0.75485	0.775168	0.722181			0.733187		-0.514404			0.71085
Hippuric acid				-0.567555		-0.513867		0.548972					-0.58489						-0.609228				0.599884				0.556208			0.587561			0.58512		0.56873	-0.541365
Histidine				0.685148		0.520338		-0.517088	-0.645407	0.639903							-0.620913	0.71304	0.62933				-0.556277							-0.560839	-0.534639		-0.550477	-0.607639	-0.556915	0.700611						0.572323	-0.58548		0.554898
Isocitric acid				0.646708		0.504452		-0.507457	-0.584324	0.596393							-0.57875	0.632491	0.608144				-0.54741							-0.54913	-0.511019		-0.540336	-0.571286	-0.542923	0.655038						0.530525	-0.553328		0.518366
Lysine				0.504213																																0.504381
Malic acid	-0.719746	0.700838	0.713875		0.714488		0.704975							-0.705066	0.717371	0.720827				0.72579	0.723632	-0.716303			0.716458	0.723707		0.722699	0.718062			0.694293					0.721331	0.684077	0.705554	0.699534	0.651363			0.689139					0.687394
Methionine	-0.598384	0.545169	0.588206	0.53886	0.607543		0.560061		-0.623815	0.538821				-0.607281	0.67474	0.633171	-0.522575	0.750224		0.65589	0.627676	-0.580861			0.617197	0.655272		0.659617	0.660635			0.515308				0.580293	0.668053	0.518291	0.67455	0.614179	0.571087			0.667224					0.707336
N6,N6,N6-Trimethyllysine	-0.911256	0.89937	0.905527		0.900251		0.900925						-0.526218	-0.885888	0.883074	0.901734				0.902042	0.907801	-0.91161			0.900169	0.899046		0.896103	0.888666			0.898932					0.891294	0.882309	0.865016	0.875189	0.815179			0.842201		-0.503902			0.826633
N-Acetylaspartylglutamic acid	-0.825	0.818277	0.820383		0.813579		0.818452						-0.525105	-0.799761	0.79105	0.81273				0.811006	0.819065	-0.826899			0.812642	0.808174		0.804952	0.797694			0.82051					0.799567	0.804225	0.773664	0.788836	0.734835			0.752328					0.733758
N-Acetylneuraminate	0.767734	-0.739297	-0.760304		-0.76511		-0.746235							0.75673	-0.782477	-0.776362		-0.507458		-0.785757	-0.777628	0.760829			-0.76898	-0.78378		-0.783848	-0.779977			-0.726929					-0.7845	-0.718563	-0.771998	-0.753365	-0.701311			-0.755882					-0.763188
Ornithine	-0.804888	0.778293	0.797553		0.800975		0.784584							-0.79154	0.81362	0.811024				0.819277	0.813023	-0.798907			0.804344	0.817109		0.816735	0.812258			0.767424					0.816597	0.757668	0.801806	0.787024	0.732713			0.784367					0.788459
Pantothenic acid	0.872891	-0.854748	-0.866448		-0.864787		-0.858302							0.852394	-0.860011	-0.869876				-0.873522	-0.874277	0.870588			-0.866153	-0.870853		-0.868968	-0.862723			-0.849928					-0.866087	-0.836073	-0.844449	-0.844217	-0.786185			-0.823734					-0.816312
Phenylalanine	-0.583269	0.534997	0.573857		0.590898		0.548413		-0.567429					-0.589917	0.650179	0.613925		0.690169		0.634286	0.60932	-0.567596			0.599539	0.633577		0.637315	0.637839			0.508233				0.515531	0.644619	0.510039	0.649069	0.595537	0.553825			0.641322					0.676432
Serine				0.53781					-0.547683	0.514856								0.626646																		0.560292
Taurine
Threonic acid	-0.955088	0.926746	0.946838		0.949284		0.933228							-0.937438	0.958731	0.959462		0.550923		0.967661	0.962506	-0.949248			0.952594	0.964993		0.964105	0.958375			0.915942					0.96312	0.903382	0.943886	0.931095	0.866909			0.922652					0.923942
UDP-NAG	-0.877588	0.860758	0.87131		0.868932		0.8639							-0.856187	0.861692	0.873282				0.876248	0.878002	-0.875824			0.870004	0.873523		0.871433	0.864971			0.85683					0.868176	0.842469	0.845685	0.847533	0.789304			0.82462					0.815595
Urea	-0.851169	0.82542	0.843748		0.846174		0.831347							-0.835716	0.855441	0.855511				0.863062	0.858121	-0.845773			0.849229	0.860698		0.859975	0.854931			0.815473					0.859222	0.804429	0.842337	0.830214	0.772972			0.823496					0.82519
Uric acid	-0.919186	0.901444	0.912594		0.910161		0.90477							-0.896835	0.902775	0.91478				0.917943	0.919699	-0.917294			0.911308	0.915092		0.912919	0.906165			0.897256					0.909536	0.88225	0.886039	0.887806	0.826808			0.863995					0.854668
CL 74:9 (2)	-0.9791	0.955531	0.971418		0.971171		0.9605							-0.95792	0.971376	0.978627		0.502112		0.984312	0.982892	-0.975258			0.973392	0.981414		0.979745	0.973158			0.948028					0.977335	0.933473	0.954748	0.949735	0.884381			0.932055					0.927298
DG 34:1				-0.694596		-0.518964		0.511768	0.670288	-0.653615							0.634184	-0.748921	-0.628935				0.549593							0.55588	0.537916		0.544741	0.617472	0.55351	-0.714298						-0.586439	0.593106		-0.56602			-0.501211	-0.516461
FA 22:4	-0.951292	0.934743	0.944726		0.941296		0.937632							-0.927139	0.930519	0.945092				0.947467	0.950562	-0.950043			0.942096	0.944462		0.941963	0.934737			0.93159					0.937999	0.915504	0.912732	0.917239	0.854257			0.889612					0.87795
FA 22:5 (2)	-0.952859	0.940839	0.946926		0.941204		0.942341						-0.555177	-0.926103	0.922535	0.942532				0.942652	0.948962	-0.95339			0.941031	0.939507		0.936373	0.928544			0.940648					0.93124	0.923142	0.903548	0.91479	0.852074			0.879623		-0.530366			0.862891
FA 22:6	-0.974458	0.956552	0.967597		0.964564		0.959802						-0.500056	-0.950255	0.955175	0.968971				0.971877	0.974374	-0.972805			0.965587	0.968827		0.966399	0.959121			0.9527					0.962582	0.936515	0.9372	0.940406	0.875813			0.913678					0.90279
LPC 15:0/0:0				-0.790799		-0.594987		0.588686	0.755375	-0.741772			-0.511433				0.719736	-0.840018	-0.720444				0.632673				0.548			0.639025	0.614404		0.626651	0.702289	0.635548	-0.811277			-0.5037			-0.664644	0.675469	-0.50439	-0.642733		0.544261	-0.572006	-0.565102
LPC 17:0/0:0				-0.729483		-0.571773		0.576419	0.653968	-0.671154			-0.529267				0.651311	-0.705058	-0.688906				0.6221				0.548503			0.623504	0.577747		0.613789	0.64394	0.615985	-0.737583						-0.596425	0.624296		-0.583597			-0.535258
LPC 19:0/0:0				-0.651012		-0.586596		0.62557		-0.555319	0.557596	0.546758	-0.663791				0.53922		-0.695806				0.683339	-0.519313			0.632682			0.669754	0.552168		0.666744	0.561696	0.648687	-0.622304							0.561139			-0.502017		-0.503004
LPC 20:0/0:0
PC 33:0				-0.790468		-0.681956		0.715454	0.592043	-0.691598	0.628458	0.620834	-0.729988				0.671412	-0.573942	-0.812703				0.778849	-0.589722			0.711378			0.768243	0.655935		0.762342	0.687169	0.748362	-0.769875						-0.600874	0.679756		-0.607072	-0.530208		-0.600703
PC 36:6	-0.971159	0.945886	0.963272		0.963979		0.951394							-0.951218	0.967458	0.972404		0.519696		0.978983	0.976238	-0.966608			0.966587	0.976165		0.974771	0.968484			0.937209					0.972864	0.923352	0.951453	0.943681	0.878703			0.929263					0.926645
PC 38:1	-0.641557	0.665428	0.642079	-0.564103	0.622176	-0.581683	0.656676	0.648943			0.600846	0.578048	-0.759275	-0.605555	0.554368	0.605717			-0.68081	0.589948	0.616718	-0.654412	0.715347	-0.548907	0.615226	0.586881	0.6859	0.580352	0.570927	0.689309	0.51362	0.686116	0.692144		0.657249	-0.504673	0.568736	0.664546	0.533372	0.588137	0.548505			0.511874		-0.627218
PC 38:6 (2)	-0.972558	0.944886	0.964326		0.96622		0.951124							-0.953918	0.973786	0.975939		0.547428		0.983699	0.979286	-0.967077			0.969337	0.980947		0.979878	0.973888			0.934659					0.978571	0.921505	0.958365	0.947094	0.881831			0.936541					0.936538
PC 40:6 (2)	-0.977751	0.952906	0.969895		0.970305		0.958268							-0.957336	0.972771	0.978461		0.516368		0.984787	0.982447	-0.973403			0.972802	0.981932		0.980446	0.974038			0.944561					0.978373	0.930426	0.956503	0.949564	0.884194			0.934061					0.930761
PC O-34:0				-0.764468		-0.694237		0.742472	0.50769	-0.649005	0.663447	0.649733	-0.793045				0.630215		-0.822811				0.811513	-0.617109			0.753093			0.794509	0.650991		0.791376	0.658667	0.768753	-0.728211						-0.555841	0.659217		-0.573019	-0.603676		-0.592461
PE 36:2	0.961521	-0.937827	-0.9539		-0.953932		-0.942875							0.94103	-0.955081	-0.961552				-0.967407	-0.965626	0.957534			-0.95623	-0.964577		-0.963014	-0.956616			-0.930102					-0.960787	-0.915976	-0.938893	-0.93316	-0.868935			-0.916699					-0.912635
PE 38:6 (1)	0.930526	-0.904336	-0.92269		-0.924358		-0.910217							0.912529	-0.931102	-0.933501		-0.520494		-0.940784	-0.936764	0.925393			-0.927278	-0.938142		-0.93708	-0.931312			-0.894738					-0.935756	-0.882064	-0.916273	-0.905912	-0.843493			-0.895345					-0.895024
PE 38:6 (2)	-0.971718	0.939908	0.962905		0.966887		0.947412							-0.955435	0.981638	0.978856		0.59449		0.988673	0.981332	-0.964614			0.97089	0.986047		0.985554	0.980111			0.92698					0.985311	0.915111	0.967298	0.949893	0.884349			0.946195					0.950805
PE 41:6 (1)				-0.771898		-0.583302		0.578309	0.73258	-0.722592			-0.50557				0.701137	-0.812213	-0.705915				0.621809				0.539659			0.627516	0.600934		0.615626	0.685071	0.623645	-0.790692						-0.646912	0.659457		-0.626341		0.529677	-0.559175	-0.537592
PE 44:5				0.636773		0.537077		-0.558458		0.564148			0.557245				-0.547628		0.64165				-0.606791				-0.550021			-0.600635	-0.522513		-0.594971	-0.555647	-0.58693	0.625966							-0.546944
PE O-34:3	0.981483	-0.953776	-0.973207		-0.975008		-0.960004							0.962548	-0.982265	-0.984697		-0.549949		-0.99242	-0.988121	0.976037			-0.978106	-0.989636		-0.988527	-0.982454			-0.943598					-0.987152	-0.930256	-0.966645	-0.955595	-0.889751			-0.944585					-0.944339
PE O-35:2				-0.644191					0.655838	-0.616642					-0.528887		0.598235	-0.750307	-0.563881	-0.502861						-0.50294		-0.508572	-0.51163					0.575773		-0.671075	-0.51927		-0.533329			-0.5572	0.549107	-0.530997	-0.532368				-0.579987
PE O-36:4	0.962021	-0.932993	-0.953644		-0.95635		-0.939669							0.944515	-0.966696	-0.966863		-0.560418		-0.97536	-0.969828	0.955952			-0.959786	-0.972687		-0.971858	-0.966149			-0.921798					-0.970989	-0.909293	-0.951867	-0.938273	-0.873582			-0.93056					-0.932392
PE O-37:5	0.536353		-0.525447	-0.661077	-0.549117				0.701649	-0.64156				0.551431	-0.631159	-0.57894	0.622347	-0.816627	-0.562411	-0.605562	-0.571381	0.515712			-0.560468	-0.605383		-0.611023	-0.613575					0.593468		-0.695875	-0.621806		-0.634231	-0.561483	-0.521834	-0.582952	0.562698	-0.629792	-0.552536				-0.679736
PE O-38:5 (2)				-0.771981		-0.593742		0.593483	0.713263	-0.716737		0.503642	-0.531654				0.695498	-0.780684	-0.717004				0.6393				0.559183			0.64299	0.605971		0.631868	0.683381	0.637166	-0.785892						-0.639427	0.660071		-0.622197		0.523293	-0.562678
PE O-39:5 (2)				-0.672934		-0.553748		0.570034	0.554117	-0.604091			-0.554204				0.58634	-0.570276	-0.663413				0.618031				0.555316			0.614214	0.54556		0.607203	0.589551	0.602332	-0.668024						-0.531045	0.577279		-0.527685			-0.50249
PE O-40:5 (2)				-0.819819		-0.736153		0.78407	0.560056	-0.70077	0.698095	0.684913	-0.829521				0.680443	-0.507279	-0.873524				0.856251	-0.650537			0.791957			0.839638	0.694125		0.83566	0.707777	0.813588	-0.784867						-0.602165	0.706509		-0.617896	-0.625518		-0.632588
PG 38:4	-0.962191	0.940458	0.954844		0.953884		0.944905							-0.940573	0.951615	0.960435				0.965313	0.964925	-0.958975			0.95576	0.962423		0.960585	0.953926			0.934016					0.957852	0.919274	0.934908	0.932091	0.867982			0.912366					0.906106
PG 38:6 (1)	-0.968674	0.945207	0.961053		0.960884		0.950169							-0.947804	0.961344	0.968341				0.97404	0.97253	-0.964815			0.963112	0.971177		0.969546	0.963049			0.937687					0.9672	0.923332	0.944932	0.939752	0.875082			0.922505					0.917964
PG 40:6	-0.968802	0.943226	0.960883		0.96177		0.948832							-0.949113	0.965868	0.970371		0.522583		0.977115	0.974121	-0.964119			0.964449	0.974314		0.972974	0.966749			0.934335					0.971165	0.920622	0.949995	0.941706	0.876856			0.92792					0.925712
PI 36:2	0.96805	-0.939955	-0.959778		-0.96194		-0.946332							0.949806	-0.970423	-0.971913		-0.551185		-0.97991	-0.97513	0.962378			-0.96516	-0.977187		-0.9762	-0.970309			-0.929417					-0.97504	-0.916492	-0.955215	-0.943182	-0.878177			-0.933585					-0.934193
PI 38:6 (2)	-0.979897	0.952073	0.971611		0.97349		0.958341							-0.961083	0.981015	0.983251		0.550905		0.991042	0.986636	-0.974396			0.976618	0.988267		0.987182	0.98114			0.941806					0.985851	0.928535	0.965462	0.95419	0.88844			0.943464					0.943398
PI 39:4				-0.590177		-0.529065		0.563157		-0.504979	0.501135		-0.594948						-0.627903				0.614922				0.568465			0.603135			0.600205	0.509669	0.584548	-0.565431							0.508561
PS 36:1				-0.714318		-0.665872		0.71878		-0.596609	0.647468	0.631515	-0.784107				0.579414		-0.787063				0.787118	-0.599777			0.735912			0.76789	0.616515		0.766237	0.612538	0.740593	-0.672351						-0.506872	0.616871		-0.528458	-0.609062		-0.559294
PS 40:8	-0.93791	0.915982	0.930643		0.93008		0.920544							-0.917255	0.929152	0.936869				0.941993	0.94109	-0.934484			0.932068	0.939197		0.937508	0.931114			0.909219					0.935033	0.895077	0.913057	0.909215	0.846663			0.891209					0.885931
SM 34:1;O2	-0.949495	0.92468	0.941769		0.942513		0.930098							-0.930058	0.946097	0.950807		0.509306		0.957291	0.954534	-0.945004			0.945085	0.954539		0.953191	0.947058			0.916129					0.951354	0.902613	0.930475	0.922721	0.859184			0.908798					0.906356
TG 48:0	0.516553		-0.505853	-0.656275	-0.529346				0.691433	-0.635334				0.531855	-0.61076	-0.558822	0.616318	-0.80235	-0.561232	-0.585151	-0.551252				-0.540576	-0.585019		-0.590643	-0.593282					0.588692		-0.68953	-0.601383		-0.614076	-0.541962	-0.503664	-0.576724	0.558754	-0.610035	-0.547411				-0.659675
TG 50:0				-0.697499		-0.525656		0.520495	0.664634	-0.65376							0.634343	-0.738268	-0.636364				0.559485							0.564919	0.542331		0.554069	0.619283	0.561688	-0.715153						-0.585597	0.595821		-0.56655			-0.504807
TG 52:0				-0.604419					0.618729	-0.579605					-0.506683		0.562296	-0.709497	-0.527146															0.540532		-0.630495			-0.510675			-0.524116	0.51511	-0.508246	-0.500234				-0.554171
TG 58:10 (2)	-0.970201	0.948262	0.962789		0.961834		0.952754							-0.948417	0.959591	0.968453				0.973385	0.972975	-0.966948			0.963731	0.970471		0.968622	0.96191			0.941749					0.965872	0.926893	0.94275	0.939873	0.875228			0.920025					0.913741
[truncated: 71 more columns]
