# Supplementary material for: Integrative multi-omic profiling of the chronically hypoxic heart: focus on m6A and m6Am epitranscriptomic regulation
Source: Front Cell Dev Biol. 2026 Jan 28;14:1756287. doi: 10.3389/fcell.2026.1756287 (PMC12891189; doi:10.3389/fcell.2026.1756287)
Supplement: Supplementary file 3 [file Table6.xlsx]

## Sheet: Sheet 1
Protein	P2	Label	log2FC	SE	Tvalue	DF	pvalue	adj.pvalue	issue	MissingPercentage	ImputationPercentage	external_gene_name	description
A0A096MIV5		CNH/Normoxia	0.0802961	0.127378	0.630378	3	0.573194	0.72956		0.15	0.15	Abcf2	ATP binding cassette subfamily F member 2 [Source:RGD Symbol;Acc:1304942]
A0A096MJ01		CNH/Normoxia	0.0421518	0.0444154	0.949035	3	0.412618	0.600772		0.0216346	0.0216346	Ldb3	LIM domain binding 3 [Source:RGD Symbol;Acc:1564875]
A0A096MJ11		CNH/Normoxia	0.891391	0.291497	3.05797	3	0.055081	0.191294		0.3	0.3	Gsdmd	gasdermin D [Source:RGD Symbol;Acc:1307261]
A0A096MJN4		CNH/Normoxia	-0.916157	0.232806	-3.93529	3	0.0292274	0.141603		0.3	0.3	Septin4	septin 4 [Source:RGD Symbol;Acc:1308781]
A0A096MJW8		CNH/Normoxia	0.0884767	0.098327	0.899821	3	0.434533	0.620347		0.0571429	0.0571429	Plch1	phospholipase C, eta 1 [Source:RGD Symbol;Acc:1561991]
A0A096MJY1		CNH/Normoxia	0.506262	0.348887	1.45108	3	0.242661	0.435813		0.341667	0.341667	Gpc6	glypican 6 [Source:RGD Symbol;Acc:1593308]
A0A096MJY7		CNH/Normoxia	0.18773	0.214526	0.875093	3	0.445937	0.629299		0.25	0.25	Lsm14a	LSM14A mRNA processing body assembly factor [Source:RGD Symbol;Acc:1305695]
A0A096MK07		CNH/Normoxia	-0.406459	0.642477	-0.632644	3	0.571896	0.728486		0.05	0.05	AC118772.1
A0A096MK47		CNH/Normoxia	-0.0552948	0.0595969	-0.927813	3	0.421941	0.609007		0.109836	0.109836	A0A096MK47
A0A096MK60		CNH/Normoxia	-0.0669711	0.113384	-0.590656	3	0.596295	0.744858		0.185	0.185	Slfn5	schlafen family member 5 [Source:RGD Symbol;Acc:1312025]
A0A096MKB0		CNH/Normoxia	0.528602	0.422544	1.251	2	0.337437	0.530075		0.3	0.1	Mxd3	Max dimerization protein 3 [Source:RGD Symbol;Acc:628624]
A0A096MKE0		CNH/Normoxia	0.304934	0.105794	2.88235	3	0.0634073	0.206754		0.109091	0.109091	Asph	aspartate-beta-hydroxylase [Source:RGD Symbol;Acc:1312000]
A0A096MKE2		CNH/Normoxia	0.0226497	0.108404	0.208939	3	0.847879	0.921727		0.0692308	0.0692308	Snx12	sorting nexin 12 [Source:RGD Symbol;Acc:1565585]
A0A096MKE5		CNH/Normoxia	-1.67944	0.573903	-2.92635	3	0.0611811	0.201464		0.383333	0.383333	Zfp326	zinc finger protein 326 [Source:RGD Symbol;Acc:1592829]
A0A096MKH4		CNH/Normoxia	0.248543	0.0465836	5.33543	3	0.0128705	0.104906		0	0	Ube2j1	ubiquitin-conjugating enzyme E2, J1 [Source:RGD Symbol;Acc:1305067]
A0A096MKI0		CNH/Normoxia	0.110205	0.199574	0.552201	3	0.619286	0.763014		0	0	Adgrf3	adhesion G protein-coupled receptor F3 [Source:RGD Symbol;Acc:1305868]
A0A0G2JSK1		CNH/Normoxia	0.0137085	0.124477	0.110129	3	0.919261	0.962148		0.104545	0.104545	Serpina3c	serine (or cysteine) proteinase inhibitor, clade A, member 3C [Source:RGD Symbol;Acc:2972]
A0A0G2JSL0	P28073	CNH/Normoxia	-0.00326366	0.0752844	-0.0433511	3	0.968146	0.984963		0.193333	0.193333	LOC100360846	proteasome subunit beta type 6-like [Source:RGD Symbol;Acc:2321312]
A0A0G2JT23		CNH/Normoxia	0.0512728	0.113411	0.452095	3	0.681888	0.809889		0.0791667	0.0791667	Nrbp2	nuclear receptor binding protein 2 [Source:RGD Symbol;Acc:1591749]
A0A0G2JTA4		CNH/Normoxia	-1.1205	0.597836	-1.87426	3	0.157587	0.341078		0.25	0.25	Gvin1	GTPase, very large interferon inducible 1 [Source:RGD Symbol;Acc:1598220]
A0A0G2JTB2		CNH/Normoxia	-0.0313443	0.0307009	-1.02096	3	0.382426	0.573818		0.0728261	0.0728261	Gbe1	1,4-alpha-glucan branching enzyme 1 [Source:RGD Symbol;Acc:1309968]
A0A0G2JTR4		CNH/Normoxia	0.934571	1.0683	0.874821	3	0.446064	0.629299		0.428571	0.328571	A0A0G2JTR4
A0A0G2JTX2		CNH/Normoxia	0.577459	0.129497	4.45923	3	0.0209974	0.124664		0.166667	0.166667	Praf2	PRA1 domain family, member 2 [Source:RGD Symbol;Acc:1566287]
A0A0G2JU45		CNH/Normoxia	0.114421	0.226359	0.505483	3	0.648019	0.783752		0.25	0.25	Trmt5	tRNA methyltransferase 5 [Source:RGD Symbol;Acc:1306567]
A0A0G2JU49		CNH/Normoxia	-0.256641	0.0578258	-4.43818	3	0.0212655	0.124758		0.128571	0.128571	Mtx1	Metaxin 1 [Source:RGD Symbol;Acc:1559791]
A0A0G2JUA5		CNH/Normoxia	0.00551479	0.0446723	0.12345	3	0.909557	0.958702		0.101323	0.101323	Ahnak	AHNAK nucleoprotein [Source:RGD Symbol;Acc:619779]
A0A0G2JUB4	Q5XI22	CNH/Normoxia	-0.542619	0.808053	-0.671514	3	0.549976	0.712759		0.4	0.4	Acat2l1	acetyl-CoA acetyltransferase 2-like 1 [Source:RGD Symbol;Acc:1562948]
A0A0G2JUC8		CNH/Normoxia	0.301296	1.36978	0.219959	1	0.862165	0.929748		0.55	0.25	Rbx1	ring-box 1 [Source:RGD Symbol;Acc:1308453]
A0A0G2JUJ9		CNH/Normoxia	-0.328521	0.116496	-2.82001	3	0.0667379	0.211968		0.216667	0.216667	Sec63	SEC63 homolog, protein translocation regulator [Source:RGD Symbol;Acc:1304984]
A0A0G2JUP3		CNH/Normoxia	0.169853	0.0301784	5.62829	3	0.0110933	0.100241		0.0967049	0.0967049	Obscn	obscurin, cytoskeletal calmodulin and titin-interacting RhoGEF [Source:RGD Symbol;Acc:631335]
A0A0G2JUU7		CNH/Normoxia	-0.0489101	0.187605	-0.260708	2	0.818706	0.904921		0.1	0	Tubgcp3	tubulin, gamma complex associated protein 3 [Source:RGD Symbol;Acc:1305726]
A0A0G2JUV4		CNH/Normoxia	0.0844727	0.237474	0.355713	3	0.745598	0.854326		0.190909	0.190909	Mrpl1	mitochondrial ribosomal protein L1 [Source:RGD Symbol;Acc:1306850]
A0A0G2JUX4		CNH/Normoxia	-0.289114	0.0520414	-5.55545	3	0.0115038	0.101448		0.124	0.124	Usp47	ubiquitin specific peptidase 47 [Source:RGD Symbol;Acc:1310411]
A0A0G2JV03	D4ACN9	CNH/Normoxia	-0.360867	0.242916	-1.48556	3	0.234078	0.426761		0.125	0.125	Slc25a36l1	solute carrier family 25 (pyrimidine nucleotide carrier ), member 36-like 1 [Source:RGD Symbol;Acc:1561851]
A0A0G2JV05		CNH/Normoxia	-0.479754	0.126669	-3.78745	3	0.0322791	0.147741		0.271111	0.271111	Mroh1	maestro heat-like repeat family member 1 [Source:RGD Symbol;Acc:1642414]
A0A0G2JV12		CNH/Normoxia	0.0592073	0.0470214	1.25916	3	0.297034	0.490161		0.0157895	0.0157895	Col15a1	collagen type XV alpha 1 chain [Source:RGD Symbol;Acc:1310820]
A0A0G2JV24		CNH/Normoxia	1.07525	0.15463	6.95368	3	0.00610101	0.0818283		0.202857	0.202857	Thbs1	thrombospondin 1 [Source:RGD Symbol;Acc:1588455]
A0A0G2JV35		CNH/Normoxia	-0.0517618	0.0873304	-0.592712	3	0.595083	0.744434		0.06	0.06	Naa80	N(alpha)-acetyltransferase 80, NatH catalytic subunit [Source:RGD Symbol;Acc:6496422]
A0A0G2JV49		CNH/Normoxia	-0.125756	0.294504	-0.427011	3	0.698164	0.820317		0.26087	0.26087	Ppp6r2	protein phosphatase 6, regulatory subunit 2 [Source:RGD Symbol;Acc:1563990]
A0A0G2JV76		CNH/Normoxia	-0.117173	0.0650554	-1.80113	3	0.169488	0.354139		0.0166667	0.0166667	Lig3	DNA ligase 3 [Source:RGD Symbol;Acc:1309875]
A0A0G2JVD2		CNH/Normoxia	-0.282689	0.216646	-1.30485	1	0.416285	0.604284		0.2	0	Slc25a23	solute carrier family 25 member 23 [Source:RGD Symbol;Acc:1588586]
A0A0G2JVL6		CNH/Normoxia	-0.269477	0.0323972	-8.31791	3	0.0036415	0.07186		0.0810811	0.0810811	Ndufa8	NADH:ubiquinone oxidoreductase subunit A8 [Source:RGD Symbol;Acc:1306283]
A0A0G2JVM2		CNH/Normoxia	-0.114106	0.0755526	-1.51028	3	0.22813	0.421023		0.15	0.15	Mia3	MIA SH3 domain ER export factor 3 [Source:RGD Symbol;Acc:1591600]
A0A0G2JVP5		CNH/Normoxia	-0.0322126	0.0772617	-0.416929	3	0.704768	0.825056		0.144444	0.144444	Paip1	poly(A) binding protein interacting protein 1 [Source:RGD Symbol;Acc:1305668]
A0A0G2JVT8		CNH/Normoxia	0.0655107	0.531056	0.123359	3	0.909623	0.958702		0.166667	0.166667	Samd9l	sterile alpha motif domain containing 9-like [Source:RGD Symbol;Acc:1562531]
A0A0G2JVV0	Q6AYT4	CNH/Normoxia	-0.29843	0.454359	-0.656817	3	0.558188	0.718822		0.266667	0.266667	Pabir2	PABIR family member 2 [Source:RGD Symbol;Acc:1560129]
A0A0G2JVY2		CNH/Normoxia	1.55615	0.211108	7.37137	3	0.0051615	0.0788152		0.233333	0.233333	Cd163	CD163 molecule [Source:RGD Symbol;Acc:1310382]
A0A0G2JW03		CNH/Normoxia	0.417902	0.185083	2.25792	3	0.109135	0.273122		0.24	0.24	Lpin1	lipin 1 [Source:RGD Symbol;Acc:1307646]
A0A0G2JW29		CNH/Normoxia	-0.0185068	0.17181	-0.107717	3	0.92102	0.962911		0.0833333	0.0833333	Man1a1	mannosidase, alpha, class 1A, member 1 [Source:RGD Symbol;Acc:1310891]
A0A0G2JW41	A0A0G2K3L5	CNH/Normoxia	0.470068	0.469655	1.00088	3	0.390639	0.580712		0	0
A0A0G2JWA3		CNH/Normoxia	0.608367	0.0775382	7.84603	3	0.00431211	0.075198		0.183333	0.183333	Xpo7	exportin 7 [Source:RGD Symbol;Acc:1310928]
A0A0G2JWB6		CNH/Normoxia	0.300405	0.0980017	3.0653	3	0.0547641	0.190527		0.104	0.104	Pxdn	peroxidasin [Source:RGD Symbol;Acc:1560694]
A0A0G2JWD0		CNH/Normoxia	-0.645863	0.79828	-0.809067	2	0.503424	0.677324		0.366667	0.266667	Prom1	prominin 1 [Source:RGD Symbol;Acc:69367]
A0A0G2JWG1		CNH/Normoxia	-0.392061	0.287228	-1.36498	3	0.265613	0.459055		0.257143	0.257143	Man2a2	mannosidase, alpha, class 2A, member 2 [Source:RGD Symbol;Acc:1310238]
A0A0G2JWK6		CNH/Normoxia	0.155172	0.0336945	4.60527	3	0.0192528	0.122137		0	0	Amer2	APC membrane recruitment protein 2 [Source:RGD Symbol;Acc:1559605]
A0A0G2JWT6		CNH/Normoxia	0.514485	0.299065	1.72031	3	0.183862	0.373701		0.242857	0.242857	Pex16	peroxisomal biogenesis factor 16 [Source:RGD Symbol;Acc:1311372]
A0A0G2JX27		CNH/Normoxia	-0.200733	0.0909034	-2.2082	3	0.114293	0.282042		0	0	Cirop	ciliated left-right organizer metallopeptidase [Source:RGD Symbol;Acc:1560492]
A0A0G2JX72		CNH/Normoxia	-0.305849	0.0810231	-3.77484	3	0.0325579	0.148555		0	0	Mbnl1	muscleblind-like splicing regulator 1 [Source:RGD Symbol;Acc:628668]
A0A0G2JX81		CNH/Normoxia	0.0181084	0.0611955	0.295911	3	0.786599	0.883067		0.160976	0.160976	Ctnna3	catenin alpha 3 [Source:RGD Symbol;Acc:1562230]
A0A0G2JXD0	P17077	CNH/Normoxia	0.0300126	0.0347355	0.864031	3	0.451124	0.634075		0.015	0.015	LOC103692829	60S ribosomal protein L9 pseudogene [Source:RGD Symbol;Acc:9187595]
A0A0G2JXD9		CNH/Normoxia	0.940048	0.398659	2.35802	3	0.0995784	0.259489		0.433333	0.433333	Dop1b	DOP1 leucine zipper like protein B [Source:RGD Symbol;Acc:1306097]
A0A0G2JXI6		CNH/Normoxia	-0.0766852	0.0597142	-1.2842	3	0.28926	0.4829		0.0772727	0.0772727	Cyrib	CYFIP related Rac1 interactor B [Source:RGD Symbol;Acc:1307697]
A0A0G2JXJ6		CNH/Normoxia	-0.163959	0.116651	-1.40555	3	0.254519	0.447266		0.228	0.228	Ttc7b	tetratricopeptide repeat domain 7B [Source:RGD Symbol;Acc:1305920]
A0A0G2JXK2		CNH/Normoxia	0.298552	0.261985	1.13958	3	0.337212	0.530075		0.329412	0.329412	Bcap31	B-cell receptor-associated protein 31 [Source:RGD Symbol;Acc:1302944]
A0A0G2JXM1		CNH/Normoxia	0.287727	0.0620726	4.63533	3	0.0189173	0.122117		0.0537313	0.0537313	Ctnnd1	catenin delta 1 [Source:RGD Symbol;Acc:1305643]
A0A0G2JXN8		CNH/Normoxia	0.347162	0.136148	2.54989	3	0.0839508	0.236954		0.24375	0.24375	Osbpl8	oxysterol binding protein-like 8 [Source:RGD Symbol;Acc:1561474]
A0A0G2JXT6		CNH/Normoxia	0.134572	0.137604	0.977969	3	0.400213	0.588225		0.10625	0.10625	Mtmr6	myotubularin related protein 6 [Source:RGD Symbol;Acc:1305378]
A0A0G2JXT8		CNH/Normoxia	0.397495	0.0418835	9.49049	3	0.00248035	0.0687597		0.123333	0.123333	Flnb	filamin B [Source:RGD Symbol;Acc:1311915]
A0A0G2JXT9		CNH/Normoxia	0.181216	0.604258	0.299899	3	0.783833	0.881195		0.2	0.2	Arhgef17	Rho guanine nucleotide exchange factor 17 [Source:RGD Symbol;Acc:1309890]
A0A0G2JXY0		CNH/Normoxia	0.384335	0.0803628	4.7825	3	0.0173799	0.117369		0	0	Ccdc9b	coiled-coil domain containing 9B [Source:RGD Symbol;Acc:1565536]
A0A0G2JXY3	A0A0G2K7F8	CNH/Normoxia	0.829276	0.277296	2.99058	2	0.0959844	0.255058		0.25	0.15	LOC108351606	uncharacterized LOC108351606 [Source:RGD Symbol;Acc:11460844]
A0A0G2JY11		CNH/Normoxia	-0.0295098	0.124795	-0.236466	3	0.828297	0.909728		0.0777778	0.0777778	Tspan9	tetraspanin 9 [Source:RGD Symbol;Acc:1304740]
A0A0G2JY22		CNH/Normoxia	-0.26939	0.211454	-1.27399	3	0.292405	0.48496		0.254545	0.254545	Dip2b	disco-interacting protein 2 homolog B [Source:RGD Symbol;Acc:1305671]
A0A0G2JY53		CNH/Normoxia	0.0808279	0.156297	0.517143	3	0.640767	0.778293		0	0	Myh15	myosin, heavy chain 15 [Source:RGD Symbol;Acc:1565858]
A0A0G2JY64	A0A0G2K743	CNH/Normoxia	0.0999359	0.0374743	2.66678	3	0.0758982	0.225693		0	0	LOC688948	similar to ribosomal protein S26 [Source:RGD Symbol;Acc:1582959]
A0A0G2JY81		CNH/Normoxia	0.300701	0.107004	2.81019	3	0.0672824	0.212436		0.215385	0.215385	Fbln1	fibulin 1 [Source:RGD Symbol;Acc:1308667]
A0A0G2JYA4	P63331	CNH/Normoxia	-0.116511	0.0321658	-3.62222	3	0.0361909	0.15699		0.114	0.114	LOC100362453	serine/threonine-protein phosphatase 2A catalytic subunit alpha-like [Source:RGD Symbol;Acc:2318135]
A0A0G2JYE0		CNH/Normoxia	0.0485396	0.0609726	0.79609	3	0.484155	0.659651		0.07	0.07	Atxn2l	ataxin 2-like [Source:RGD Symbol;Acc:1565868]
A0A0G2JYF7		CNH/Normoxia	0.175557	0.0808274	2.172	3	0.118234	0.287814		0.0166667	0.0166667	Ctnna2	catenin alpha 2 [Source:RGD Symbol;Acc:1305060]
A0A0G2JYI7		CNH/Normoxia	0.323805	0.166235	1.94787	3	0.146578	0.328284		0	0	Ubap2	ubiquitin-associated protein 2 [Source:RGD Symbol;Acc:1311717]
A0A0G2JYR4		CNH/Normoxia	0.059505	0.0718447	0.828246	3	0.46827	0.64735		0.160465	0.160465	Lrba	LPS responsive beige-like anchor protein [Source:RGD Symbol;Acc:1311428]
A0A0G2JYR5		CNH/Normoxia	0.726496	0.0661815	10.9773	3	0.00161866	0.0642048		0.0932203	0.0932203	Arhgap1	Rho GTPase activating protein 1 [Source:RGD Symbol;Acc:1306068]
A0A0G2JYX9		CNH/Normoxia	0.204234	0.237409	0.860261	3	0.452904	0.635411		0.166667	0.166667	Irak1	interleukin-1 receptor-associated kinase 1 [Source:RGD Symbol;Acc:1563841]
A0A0G2JYY6		CNH/Normoxia	-0.694333	0.0928675	-7.4766	3	0.00495533	0.0788152		0.062963	0.062963	Coq10a	coenzyme Q10A [Source:RGD Symbol;Acc:1562447]
A0A0G2JYZ9		CNH/Normoxia	-0.501247	0.133505	-3.75451	3	0.033014	0.149682		0.183333	0.183333	LOC691083	thioesterase superfamily member 7 [Source:MGI Symbol;Acc:MGI:1921338]
A0A0G2JZ38		CNH/Normoxia	-0.101753	0.167858	-0.606184	3	0.587185	0.738465		0	0	Fhod1	formin homology 2 domain containing 1 [Source:RGD Symbol;Acc:1589776]
A0A0G2JZ48		CNH/Normoxia	-0.0279769	0.407543	-0.0686477	3	0.94959	0.977264		0	0	Tmf1	TATA element modulatory factor 1 [Source:RGD Symbol;Acc:620551]
A0A0G2JZ53		CNH/Normoxia	0.239292	0.0610852	3.91735	3	0.0295773	0.142415		0.223684	0.223684	Birc6	baculoviral IAP repeat-containing 6 [Source:RGD Symbol;Acc:1307247]
A0A0G2JZ60		CNH/Normoxia	-0.911418	0.219219	-4.15757	3	0.0253026	0.13171		0.176471	0.176471	Fsd1l	fibronectin type III and SPRY domain containing 1-like [Source:RGD Symbol;Acc:1564809]
A0A0G2JZF6		CNH/Normoxia	-0.497914	0.0974632	-5.10874	3	0.0145094	0.109675		0.0363636	0.0363636	Ndufaf2	NADH:ubiquinone oxidoreductase complex assembly factor 2 [Source:RGD Symbol;Acc:1560158]
A0A0G2JZH0		CNH/Normoxia	-0.0786559	0.0354252	-2.22034	3	0.113008	0.280047		0.1	0.1	Cab39	calcium binding protein 39 [Source:RGD Symbol;Acc:1306390]
A0A0G2JZH8		CNH/Normoxia	-0.191955	0.11516	-1.66685	3	0.194135	0.384263		0.078481	0.078481	Pdhx	pyruvate dehydrogenase complex, component X [Source:RGD Symbol;Acc:1566332]
A0A0G2JZS1		CNH/Normoxia	0.0101308	0.0770325	0.131513	3	0.903694	0.955727		0.0944444	0.0944444	Kpna6	karyopherin subunit alpha 6 [Source:RGD Symbol;Acc:1306570]
A0A0G2JZS9	A0A8I6AAX0	CNH/Normoxia	-0.875481	0.720866	-1.21448	2	0.348497	0.540094		0.233333	0.133333	AABR07034736.1
A0A0G2JZT9	M0RBH0	CNH/Normoxia	0.171171	0.193755	0.883436	3	0.442059	0.626218		0	0	Polr2l-ps1	RNA polymerase II, I and III subunit L, pseudogene 1 [Source:RGD Symbol;Acc:1564685]
A0A0G2JZU8		CNH/Normoxia	-0.123695	0.203975	-0.606423	3	0.587046	0.738465		0.2	0.2	Usp9y	ubiquitin specific peptidase 9, Y-linked [Source:RGD Symbol;Acc:9087771]
A0A0G2JZY0		CNH/Normoxia	-0.853258	0.460763	-1.85184	3	0.16113	0.345433		0.266667	0.266667	Lsm14b	LSM family member 14B [Source:RGD Symbol;Acc:1563798]
A0A0G2JZZ4		CNH/Normoxia	0.426356	0.144544	2.94967	3	0.0600406	0.199514		0.2	0.2	Selenom	selenoprotein M [Source:RGD Symbol;Acc:1565037]
A0A0G2K012		CNH/Normoxia	-0.138877	0.0322566	-4.30537	3	0.0230635	0.127033		0.219048	0.219048	Ubxn6	UBX domain protein 6 [Source:RGD Symbol;Acc:1590866]
A0A0G2K046		CNH/Normoxia	0.162933	0.05531	2.94582	3	0.0602271	0.199996		0.127869	0.127869	Mypn	myopalladin [Source:RGD Symbol;Acc:1308510]
A0A0G2K047		CNH/Normoxia	-0.0596521	0.192734	-0.309506	3	0.777189	0.876385		0.0636364	0.0636364	Acss3	acyl-CoA synthetase short-chain family member 3 [Source:RGD Symbol;Acc:1307051]
A0A0G2K059		CNH/Normoxia	-0.937141	0.148059	-6.3295	3	0.00797354	0.0915749		0.2	0.2	Mcu	mitochondrial calcium uniporter [Source:RGD Symbol;Acc:1589771]
A0A0G2K066		CNH/Normoxia	0.578336	0.238879	2.42104	3	0.0940812	0.251666		0.2	0.2	LOC100363522	hypothetical protein LOC100363522 [Source:RGD Symbol;Acc:2322825]
A0A0G2K089		CNH/Normoxia	-0.0399786	0.142641	-0.280275	3	0.797482	0.89051		0.243478	0.243478	Dennd4c	DENN domain containing 4C [Source:RGD Symbol;Acc:1308489]
A0A0G2K098		CNH/Normoxia	1.12935	0.156888	7.1984	3	0.00552565	0.0799217		0.357143	0.357143	Mcc	MCC regulator of WNT signaling pathway [Source:RGD Symbol;Acc:1561988]
A0A0G2K0D3		CNH/Normoxia	-0.506657	0.327287	-1.54805	3	0.219361	0.410503		0.1375	0.1375	A0A0G2K0D3
A0A0G2K0I6		CNH/Normoxia	0.179352	0.0329121	5.44942	3	0.0121374	0.103804		0.047619	0.047619	Cdh5	cadherin 5 [Source:RGD Symbol;Acc:1307370]
A0A0G2K0J7		CNH/Normoxia	0.374922	0.126397	2.96622	3	0.0592474	0.198056		0	0	Ctdp1	CTD phosphatase subunit 1 [Source:RGD Symbol;Acc:1311755]
A0A0G2K0Q8		CNH/Normoxia	0.33482	0.0462565	7.23834	3	0.00543863	0.0795958		0.16129	0.16129	Susd2	sushi domain containing 2 [Source:RGD Symbol;Acc:1308595]
A0A0G2K0S7		CNH/Normoxia	-0.188987	0.0105853	-17.8536	3	0.000383186	0.0563903		0.152174	0.152174	Rap1gap2	RAP1 GTPase activating protein 2 [Source:RGD Symbol;Acc:1304590]
A0A0G2K0X0		CNH/Normoxia	-0.741292	0.139089	-5.32961	3	0.0129095	0.104906		0.192857	0.192857	Tafazzin	tafazzin, phospholipid-lysophospholipid transacylase [Source:RGD Symbol;Acc:1588532]
A0A0G2K162		CNH/Normoxia	0.237738	0.0604245	3.93446	3	0.0292434	0.141603		0.0569231	0.0569231	Epb41l2	erythrocyte membrane protein band 4.1-like 2 [Source:RGD Symbol;Acc:1563977]
A0A0G2K189		CNH/Normoxia	-0.244342	0.0598024	-4.08583	3	0.0264907	0.134834		0.047619	0.047619	Scrn3	secernin 3 [Source:RGD Symbol;Acc:1305064]
A0A0G2K1B0		CNH/Normoxia	-0.234621	0.193584	-1.21199	3	0.312265	0.50541		0.209091	0.209091	Rbfa	ribosome binding factor A [Source:RGD Symbol;Acc:1311910]
A0A0G2K1B6		CNH/Normoxia	0.0489532	0.12479	0.392284	3	0.721058	0.837408		0.13	0.13	Nfix	nuclear factor I X [Source:RGD Symbol;Acc:69080]
A0A0G2K1D2		CNH/Normoxia	-0.421762	0.0974459	-4.32817	3	0.0227413	0.126622		0.16	0.16	Rap1gds1	Rap1 GTPase-GDP dissociation stimulator 1 [Source:RGD Symbol;Acc:1308558]
A0A0G2K1E1		CNH/Normoxia	0.424012	0.796522	0.532329	3	0.631402	0.772016		0	0	RT1-A1	RT1 class Ia, locus A1 [Source:RGD Symbol;Acc:1595924]
A0A0G2K1E5		CNH/Normoxia	-0.566975	0.224561	-2.52481	1	0.240077	0.433111		0.55	0.15	Sympk	symplekin scaffold protein [Source:RGD Symbol;Acc:1306735]
A0A0G2K1J8		CNH/Normoxia	-0.470543	0.313004	-1.50332	1	0.373686	0.565461		0.2	0	Sat2	spermidine/spermine N1-acetyltransferase family member 2 [Source:RGD Symbol;Acc:1307869]
A0A0G2K1N9		CNH/Normoxia	-0.224864	0.0420332	-5.34966	3	0.0127759	0.104906		0.0291667	0.0291667	A0A0G2K1N9
A0A0G2K1P3	Q1M168	CNH/Normoxia	-0.237998	0.278655	-0.854095	3	0.455829	0.638028		0.1	0.1	Bnip2	BCL2 interacting protein 2 [Source:RGD Symbol;Acc:1308944]
A0A0G2K1P8		CNH/Normoxia	0.274103	0.21462	1.27716	3	0.291425	0.484577		0.25	0.25	Triobp	TRIO and F-actin binding protein [Source:RGD Symbol;Acc:1308485]
A0A0G2K1W9		CNH/Normoxia	0.300367	0.0663215	4.52896	3	0.0201399	0.122596		0.00625	0.00625	Ldhd	lactate dehydrogenase D [Source:RGD Symbol;Acc:1308107]
A0A0G2K261		CNH/Normoxia	-0.30619	0.038348	-7.98452	3	0.00409947	0.0739287		0.0664122	0.0664122	Iars2	isoleucyl-tRNA synthetase 2, mitochondrial [Source:RGD Symbol;Acc:1311857]
A0A0G2K264		CNH/Normoxia	-0.177924	0.0451047	-3.94468	3	0.0290464	0.141271		0.1	0.1	Dap3	death associated protein 3 [Source:RGD Symbol;Acc:1305339]
A0A0G2K2B7		CNH/Normoxia	0.390825	0.0014534	268.904	0	#NUM!	#NUM!		0.6	0.1	Wdr20	WD repeat domain 20 [Source:RGD Symbol;Acc:1306499]
A0A0G2K2C7		CNH/Normoxia	0.212765	0.0480673	4.4264	3	0.0214175	0.124758		0.111972	0.111972	Usp9x	ubiquitin specific peptidase 9, X-linked [Source:RGD Symbol;Acc:1560056]
A0A0G2K2G7		CNH/Normoxia	-0.0324526	0.154095	-0.210601	3	0.846692	0.921302		0.188889	0.188889	Anks1a	ankyrin repeat and sterile alpha motif domain containing 1A [Source:RGD Symbol;Acc:1309183]
A0A0G2K2M3		CNH/Normoxia	0.406641	0.0856417	4.74817	3	0.0177237	0.118199		0.107692	0.107692	Stat6	signal transducer and activator of transcription 6 [Source:RGD Symbol;Acc:1309063]
A0A0G2K2P5		CNH/Normoxia	0.104827	0.0590044	1.7766	3	0.17371	0.360723		0.113265	0.113265	Tjp1	tight junction protein 1 [Source:RGD Symbol;Acc:1306305]
A0A0G2K2Q2		CNH/Normoxia	-0.121965	0.18137	-0.672465	3	0.549448	0.712567		0	0	Gcat	glycine C-acetyltransferase [Source:RGD Symbol;Acc:1307291]
A0A0G2K2Q8		CNH/Normoxia	-0.163493	0.0309801	-5.27735	3	0.0132664	0.104906		0	0	Col13a1	collagen type XIII alpha 1 chain [Source:RGD Symbol;Acc:1595704]
A0A0G2K2T1		CNH/Normoxia	-0.273913	0.0590193	-4.64108	3	0.018854	0.122117		0.0980392	0.0980392	Txlnb	taxilin beta [Source:RGD Symbol;Acc:1307979]
A0A0G2K2V5		CNH/Normoxia	-0.0938326	0.500152	-0.187608	3	0.863156	0.930173		0.364706	0.364706	Exoc1	exocyst complex component 1 [Source:RGD Symbol;Acc:1304939]
A0A0G2K2W2		CNH/Normoxia	-0.527727	0.177945	-2.96568	3	0.0592729	0.198056		0	0	Cmc4	C-X9-C motif containing 4 [Source:RGD Symbol;Acc:7647017]
A0A0G2K2Y9		CNH/Normoxia	0.143911	0.119156	1.20776	3	0.313669	0.506571		0.160976	0.160976	Plxnb2	plexin B2 [Source:RGD Symbol;Acc:1305495]
A0A0G2K2Z0		CNH/Normoxia	0.100145	0.139096	0.719965	3	0.523569	0.693531		0.05	0.05	Eml4	EMAP like 4 [Source:RGD Symbol;Acc:1304690]
A0A0G2K2Z2		CNH/Normoxia	0.163288	0.21071	0.774942	3	0.494849	0.668733		0.0333333	0.0333333	Inpp5k	inositol polyphosphate-5-phosphatase K [Source:RGD Symbol;Acc:1359130]
A0A0G2K309		CNH/Normoxia	-0.643296	0.0678277	-9.48426	3	0.00248511	0.0687597		0.122727	0.122727	Slc25a15	solute carrier family 25 member 15 [Source:RGD Symbol;Acc:1311488]
A0A0G2K344		CNH/Normoxia	-0.375606	0.328969	-1.14177	3	0.33643	0.529901		0.325	0.325	Pik3ca	phosphatidylinositol-4,5-bisphosphate 3-kinase, catalytic subunit alpha [Source:RGD Symbol;Acc:620916]
A0A0G2K350		CNH/Normoxia	-0.152096	0.0392808	-3.87202	3	0.030486	0.14363		0.138462	0.138462	Napg	NSF attachment protein gamma [Source:RGD Symbol;Acc:1310109]
A0A0G2K351		CNH/Normoxia	0.00639101	0.2341	0.0273004	3	0.979935	0.990841		0.183333	0.183333	Unc119b	unc-119 lipid binding chaperone B [Source:RGD Symbol;Acc:1309359]
A0A0G2K3B6		CNH/Normoxia	-0.333587	0.25606	-1.30277	3	0.283637	0.477355		0	0	Cnbd1	cyclic nucleotide binding domain containing 1 [Source:RGD Symbol;Acc:1592300]
A0A0G2K3H2		CNH/Normoxia	-0.258662	0.500198	-0.517118	3	0.640783	0.778293		0.22	0.22	Dock7	dedicator of cytokinesis 7 [Source:RGD Symbol;Acc:1309790]
A0A0G2K3I6		CNH/Normoxia	-0.441385	0.600543	-0.734976	1	0.5965	0.744858		0.45	0.15	LOC108349792	glyceraldehyde-3-phosphate dehydrogenase pseudogene [Source:RGD Symbol;Acc:11474079]
A0A0G2K3K5		CNH/Normoxia	1.27126	0.215578	5.89695	3	0.00973555	0.0959941		0.2	0.2	B4galt5	beta-1,4-galactosyltransferase 5 [Source:RGD Symbol;Acc:1310062]
A0A0G2K3L8		CNH/Normoxia	-0.275575	0.15972	-1.72537	3	0.182923	0.372263		0.15	0.05	Wdfy1	WD repeat and FYVE domain containing 1 [Source:RGD Symbol;Acc:1305996]
A0A0G2K3S4		CNH/Normoxia	-0.434325	0.183463	-2.36738	3	0.098738	0.258664		0.146154	0.146154	Abca9	ATP binding cassette subfamily A member 9 [Source:RGD Symbol;Acc:1305931]
A0A0G2K3W1		CNH/Normoxia	-0.471286	0.0491572	-9.58731	3	0.00240784	0.0687597		0.0862559	0.0862559	Vwa8	von Willebrand factor A domain containing 8 [Source:RGD Symbol;Acc:1308772]
A0A0G2K3Y6		CNH/Normoxia	0.689616	0.14883	4.63358	3	0.0189366	0.122117		0.0666667	0.0666667	Cpeb4	cytoplasmic polyadenylation element binding protein 4 [Source:RGD Symbol;Acc:1311931]
A0A0G2K3Z9	Q63716	CNH/Normoxia	-0.0612015	0.0389178	-1.57258	3	0.213866	0.404141		0.0365079	0.0365079	Prdx1l1	peroxiredoxin 1-like 1 [Source:RGD Symbol;Acc:2323165]
A0A0G2K402		CNH/Normoxia	0.139054	0.0564168	2.46477	3	0.0904835	0.247544		0.172727	0.172727	Myef2	myelin expression factor 2 [Source:RGD Symbol;Acc:1306547]
A0A0G2K410		CNH/Normoxia	0.275593	0.428701	0.642856	3	0.566074	0.724906		0.133333	0.133333	Ap4s1	adaptor related protein complex 4 subunit sigma 1 [Source:RGD Symbol;Acc:1311990]
A0A0G2K427		CNH/Normoxia	-0.764426	0.151506	-5.04552	3	0.0150145	0.111483		0.062963	0.062963	Ivns1abp	influenza virus NS1A binding protein [Source:RGD Symbol;Acc:1306290]
A0A0G2K435		CNH/Normoxia	-0.22599	0.0247886	-9.11669	3	0.00278908	0.0688317		0.181481	0.181481	Dnajc7	DnaJ heat shock protein family (Hsp40) member C7 [Source:RGD Symbol;Acc:1303226]
A0A0G2K490		CNH/Normoxia	-0.0974705	0.0422366	-2.30773	3	0.104248	0.267139		0.125926	0.125926	Tnik	TRAF2 and NCK interacting kinase [Source:RGD Symbol;Acc:1561817]
A0A0G2K4A0		CNH/Normoxia	0.77184	0.0834107	9.25349	3	0.00267049	0.0688317		0.152083	0.152083	Rab11fip5	RAB11 family interacting protein 5 [Source:RGD Symbol;Acc:1592069]
A0A0G2K4C0		CNH/Normoxia	-0.245443	0.13766	-1.78296	3	0.172604	0.359001		0	0	B4galt7	beta-1,4-galactosyltransferase 7 [Source:RGD Symbol;Acc:1309214]
A0A0G2K4I9		CNH/Normoxia	0.152629	0.178972	0.852811	3	0.45644	0.638564		0.34	0.34	F11	coagulation factor XI [Source:RGD Symbol;Acc:1309364]
A0A0G2K4R1		CNH/Normoxia	0.52569	0.0876219	5.99952	3	0.0092748	0.0944147		0.117949	0.117949	Ppp1r12c	protein phosphatase 1, regulatory subunit 12C [Source:RGD Symbol;Acc:1584883]
A0A0G2K4U7		CNH/Normoxia	-0.595141	0.306468	-1.94194	3	0.147432	0.329112		0.0666667	0.0666667	Mtus2	microtubule associated scaffold protein 2 [Source:RGD Symbol;Acc:1562533]
A0A0G2K528		CNH/Normoxia	-0.0238016	0.193157	-0.123224	3	0.909722	0.958702		0.266667	0.266667	Stx16	syntaxin 16 [Source:RGD Symbol;Acc:1309423]
A0A0G2K542		CNH/Normoxia	-0.397666	0.0389969	-10.1974	3	0.00200988	0.0667418		0.0439024	0.0439024	Ugp2	UDP-glucose pyrophosphorylase 2 [Source:RGD Symbol;Acc:1310210]
A0A0G2K548		CNH/Normoxia	-0.911065	0.36314	-2.50886	3	0.0870252	0.241932		0.381818	0.381818	Akap9	A-kinase anchoring protein 9 [Source:RGD Symbol;Acc:620833]
A0A0G2K555		CNH/Normoxia	-1.11014	0.291616	-3.80687	1	0.163535	0.34718		0.3	0	Zcchc9	zinc finger CCHC-type containing 9 [Source:RGD Symbol;Acc:1307450]
A0A0G2K583		CNH/Normoxia	0.0667947	0.107526	0.621194	3	0.578475	0.733762		0.136842	0.136842	Mtap	methylthioadenosine phosphorylase [Source:RGD Symbol;Acc:1310114]
A0A0G2K598		CNH/Normoxia	-0.234242	0.0665871	-3.51783	3	0.0389779	0.161931		0.166154	0.166154	Tacc2	transforming, acidic coiled-coil containing protein 2 [Source:RGD Symbol;Acc:1303004]
A0A0G2K5A4	D3ZLD5	CNH/Normoxia	-0.382359	0.145478	-2.62829	3	0.07844	0.229193		0.29697	0.29697	Golga3-ps1	golgin A3, pseudogene 1 [Source:RGD Symbol;Acc:1565361]
A0A0G2K5B0		CNH/Normoxia	-0.28874	0.304782	-0.947364	2	0.443449	0.627632		0.4	0.2	Tbc1d24	TBC1 domain family, member 24 [Source:RGD Symbol;Acc:1306143]
A0A0G2K5C7		CNH/Normoxia	-1.0344	0.550243	-1.8799	3	0.15671	0.340505		0.133333	0.133333	Nek1	NIMA-related kinase 1 [Source:RGD Symbol;Acc:1309375]
A0A0G2K5E4		CNH/Normoxia	-0.351729	0.0334786	-10.5061	3	0.00184146	0.0661276		0.0175439	0.0175439	Dnaja3	DnaJ heat shock protein family (Hsp40) member A3 [Source:RGD Symbol;Acc:1306527]
A0A0G2K5L2		CNH/Normoxia	-0.288923	0.0444493	-6.50007	3	0.00739431	0.0884088		0.116216	0.116216	Slc25a22	solute carrier family 25 member 22 [Source:RGD Symbol;Acc:1307826]
A0A0G2K5N0		CNH/Normoxia	0.0766534	0.443836	0.172706	1	0.891126	0.947818		0.633333	0.133333	Otud7b	OTU deubiquitinase 7B [Source:RGD Symbol;Acc:1308111]
A0A0G2K612		CNH/Normoxia	-0.00492699	0.118617	-0.041537	3	0.969478	0.985441		0	0	Smurf1	SMAD specific E3 ubiquitin protein ligase 1 [Source:RGD Symbol;Acc:1594738]
A0A0G2K626		CNH/Normoxia	-0.164813	0.0543906	-3.03017	3	0.0563034	0.192954		0.088	0.088	Sec24c	SEC24 homolog C, COPII coat complex component [Source:RGD Symbol;Acc:1597739]
A0A0G2K654		CNH/Normoxia	-0.0352683	0.428153	-0.0823732	3	0.939538	0.971206		0.1	0.1	H1f2	H1.2 linker histone, cluster member [Source:RGD Symbol;Acc:1587893]
A0A0G2K6C7		CNH/Normoxia	-0.770246	0.201561	-3.8214	3	0.0315434	0.14576		0.194118	0.194118	Trim5	tripartite motif-containing 5 [Source:RGD Symbol;Acc:1304579]
A0A0G2K6D5		CNH/Normoxia	-0.122975	0.0670398	-1.83436	3	0.163955	0.347314		0.0954023	0.0954023	Pitrm1	pitrilysin metallopeptidase 1 [Source:RGD Symbol;Acc:1310998]
A0A0G2K6J5	Q64119	CNH/Normoxia	0.112817	0.0863097	1.30711	3	0.282336	0.476164		0.127586	0.127586	Myl6	myosin light chain 6 [Source:RGD Symbol;Acc:1589019]
A0A0G2K6L6	A0A8I6AG52	CNH/Normoxia	-0.00936296	0.114916	-0.0814768	3	0.940194	0.971675		0.122727	0.122727	RGD1562259	similar to 40S ribosomal protein S20 [Source:RGD Symbol;Acc:1562259]
A0A0G2K6N9		CNH/Normoxia	-0.118573	0.286256	-0.414219	3	0.706548	0.826739		0.06	0.06	Commd4	COMM domain containing 4 [Source:RGD Symbol;Acc:1306104]
A0A0G2K6P4	A0A8I5Y7D7	CNH/Normoxia	-0.0312472	0.0947289	-0.329859	3	0.763197	0.867782		0.08	0.08	Hmgb1l1	high mobility group box 1-like 1 [Source:RGD Symbol;Acc:1587112]
A0A0G2K6P4	A0A8I5Y7D7	CNH/Normoxia	0.166859	0.479978	0.347639	2	0.761288	0.866736		0.575	0.375	Hmgb1l1	high mobility group box 1-like 1 [Source:RGD Symbol;Acc:1587112]
A0A0G2K6R0		CNH/Normoxia	0.222759	0.13405	1.66176	2	0.238449	0.431305		0.1	0	Tnrc6b	trinucleotide repeat containing adaptor 6B [Source:RGD Symbol;Acc:621428]
A0A0G2K6W6		CNH/Normoxia	-0.0557379	0.247694	-0.225027	3	0.836415	0.914265		0.27	0.27	Dis3l2	DIS3-like 3'-5' exoribonuclease 2 [Source:RGD Symbol;Acc:1560168]
A0A0G2K735		CNH/Normoxia	-0.217697	0.106615	-2.04189	3	0.133804	0.311993		0.245455	0.245455	Uba7	ubiquitin-like modifier activating enzyme 7 [Source:RGD Symbol;Acc:1308323]
A0A0G2K736		CNH/Normoxia	-0.16382	0.260732	-0.62831	3	0.57438	0.730684		0.1	0.1	Kdm1a	lysine demethylase 1A [Source:RGD Symbol;Acc:1562975]
A0A0G2K742		CNH/Normoxia	-0.0486926	0.0412106	-1.18155	3	0.322515	0.515231		0.0545455	0.0545455	Col4a4	collagen type IV alpha 4 chain [Source:RGD Symbol;Acc:1305355]
A0A0G2K749		CNH/Normoxia	-0.103829	0.145687	-0.712684	3	0.527473	0.696594		0.209091	0.209091	Fry	FRY microtubule binding protein [Source:RGD Symbol;Acc:1307034]
A0A0G2K764		CNH/Normoxia	-0.562806	0.0655581	-8.58484	3	0.00332243	0.0693365		0.205263	0.205263	Txnrd3	thioredoxin reductase 3 [Source:RGD Symbol;Acc:1308363]
A0A0G2K7B6		CNH/Normoxia	-0.192322	0.0643003	-2.99099	3	0.0580846	0.196485		0.0731343	0.0731343	Dysf	dysferlin [Source:RGD Symbol;Acc:1311023]
A0A0G2K7G2		CNH/Normoxia	0.18522	0.136973	1.35224	3	0.269204	0.462605		0.03	0.03	Agfg2	ArfGAP with FG repeats 2 [Source:RGD Symbol;Acc:1306590]
A0A0G2K7M1		CNH/Normoxia	-0.177889	0.0896444	-1.98439	3	0.141453	0.321761		0.1	0.1	AABR07030729.1
A0A0G2K7N9		CNH/Normoxia	0.0578144	0.502546	0.115043	3	0.915679	0.960512		0.1	0.1	Arhgap5	Rho GTPase activating protein 5 [Source:RGD Symbol;Acc:1308507]
A0A0G2K7P4		CNH/Normoxia	0.438211	0.135592	3.23184	3	0.0481485	0.177788		0.171429	0.171429	RGD1560212	similar to DNA segment, Chr 18, Wayne State University 98, expressed [Source:RGD Symbol;Acc:1560212]
A0A0G2K828		CNH/Normoxia	0.587601	0.641629	0.915795	3	0.427306	0.613347		0.183333	0.183333
A0A0G2K860		CNH/Normoxia	0.491849	0.283773	1.73325	3	0.18147	0.370918		0.15	0.15	Arhgef12	Rho guanine nucleotide exchange factor 12 [Source:RGD Symbol;Acc:1305111]
A0A0G2K875		CNH/Normoxia	0.0144511	0.342044	0.0422494	3	0.968955	0.985326		0.26	0.26	Ablim3	actin binding LIM protein family, member 3 [Source:RGD Symbol;Acc:1565118]
A0A0G2K8D1		CNH/Normoxia	-0.065526	0.09002	-0.727904	3	0.51934	0.690208		0.1	0.1	Mospd2	motile sperm domain containing 2 [Source:RGD Symbol;Acc:1563952]
A0A0G2K8F9		CNH/Normoxia	0.275792	0.297446	0.927202	2	0.451706	0.6341		0.2	0.1	Pum2	pumilio RNA-binding family member 2 [Source:RGD Symbol;Acc:1311024]
A0A0G2K8I0		CNH/Normoxia	-0.124254	0.224645	-0.553113	3	0.618734	0.763014		0.32	0.32	Sh3bgrl2	SH3 domain binding glutamate-rich protein like 2 [Source:RGD Symbol;Acc:1591931]
A0A0G2K8Q7		CNH/Normoxia	0.0652416	0.0782303	0.833967	3	0.465491	0.64544		0.0857143	0.0857143	Lsm2	LSM2 homolog, U6 small nuclear RNA and mRNA degradation associated [Source:RGD Symbol;Acc:1598536]
A0A0G2K8R3		CNH/Normoxia	0.0818279	0.0386907	2.11492	3	0.124782	0.298473		0.0877049	0.0877049	Lmo7	LIM domain 7 [Source:RGD Symbol;Acc:1302984]
A0A0G2K8S0		CNH/Normoxia	0.251945	0.0889018	2.83397	3	0.0659734	0.211212		0.205263	0.205263	Pdxdc1	pyridoxal-dependent decarboxylase domain containing 1 [Source:RGD Symbol;Acc:1562597]
A0A0G2K8S8		CNH/Normoxia	-0.321494	0.0456567	-7.04156	3	0.00588569	0.0812376		0.2125	0.2125	Tigar	TP53 induced glycolysis regulatory phosphatase [Source:RGD Symbol;Acc:1560038]
A0A0G2K8V0		CNH/Normoxia	-0.304756	0.0410087	-7.43149	3	0.00504235	0.0788152		0.195652	0.195652	Ptprm	protein tyrosine phosphatase, receptor type, M [Source:RGD Symbol;Acc:620776]
A0A0G2K8V3		CNH/Normoxia	0.171793	0.0724158	2.37232	3	0.0982976	0.258212		0.175	0.175	Thoc2	THO complex subunit 2 [Source:RGD Symbol;Acc:1561623]
A0A0G2K8Z8		CNH/Normoxia	0.580653	0.125754	4.61736	3	0.019117	0.122137		0.0333333	0.0333333	Mlf2	myeloid leukemia factor 2 [Source:RGD Symbol;Acc:1306294]
A0A0G2K8Z9		CNH/Normoxia	0.2347	0.237821	0.986875	1	0.504205	0.677953		0.525	0.225	Kif13b	kinesin family member 13B [Source:RGD Symbol;Acc:1303307]
A0A0G2K904		CNH/Normoxia	-0.11197	0.415762	-0.269313	3	0.805149	0.894507		0.2	0.2	Sltm	SAFB-like, transcription modulator [Source:RGD Symbol;Acc:1307526]
A0A0G2K916		CNH/Normoxia	-0.0439839	0.253207	-0.173708	3	0.873155	0.935446		0.25	0.25	Eif4ebp3	eukaryotic translation initiation factor 4E binding protein 3 [Source:RGD Symbol;Acc:2324556]
A0A0G2K9E3		CNH/Normoxia	-0.0862258	0.470196	-0.183383	3	0.866192	0.932414		0.375	0.375	Btbd7	BTB domain containing 7 [Source:RGD Symbol;Acc:1306262]
A0A0G2K9H9		CNH/Normoxia	0.379926	0.190382	1.9956	3	0.139921	0.320057		0.25	0.25	Dnajb5	DnaJ heat shock protein family (Hsp40) member B5 [Source:RGD Symbol;Acc:1307453]
A0A0G2K9K2		CNH/Normoxia	0.139015	0.0446712	3.11197	3	0.0528003	0.185919		0.125	0.125	Tacc1	transforming, acidic coiled-coil containing protein 1 [Source:RGD Symbol;Acc:1303120]
A0A0G2K9K4		CNH/Normoxia	0.268513	0.0729257	3.68201	3	0.0347087	0.154646		0.0210526	0.0210526	Tfg	trafficking from ER to golgi regulator [Source:RGD Symbol;Acc:1309751]
A0A0G2K9L0	A0A8I5ZMB4	CNH/Normoxia	0.581948	0.183232	3.17601	3	0.0502477	0.181811		0.15	0.15	Rnaset2	ribonuclease T2 [Source:RGD Symbol;Acc:1309918]
A0A0G2K9P5		CNH/Normoxia	0.0593179	0.18743	0.31648	3	0.772381	0.874313		0.284615	0.284615	Cog5	component of oligomeric golgi complex 5 [Source:RGD Symbol;Acc:1563296]
A0A0G2K9R9		CNH/Normoxia	-0.295003	0.200388	-1.47216	3	0.237373	0.430385		0.296	0.296	Psme4	proteasome activator subunit 4 [Source:RGD Symbol;Acc:1591971]
A0A0G2K9S8		CNH/Normoxia	0.219703	0.0705148	3.11571	3	0.0526471	0.185919		0.0285714	0.0285714	Mfap5	microfibril associated protein 5 [Source:RGD Symbol;Acc:1307919]
A0A0G2K9T1		CNH/Normoxia	0.248781	0.140917	1.76544	3	0.17567	0.363576		0.0166667	0.0166667	Itch	itchy E3 ubiquitin protein ligase [Source:RGD Symbol;Acc:1359556]
A0A0G2KA50		CNH/Normoxia	-0.0588833	0.0991921	-0.593629	3	0.594543	0.744145		0.147059	0.147059	Vps39	VPS39 subunit of HOPS complex [Source:RGD Symbol;Acc:1304858]
A0A0G2KA79		CNH/Normoxia	0.928418	0.292568	3.17333	0	#NUM!	#NUM!		0.633333	0.233333	RGD1562404	similar to ribosomal protein S18 [Source:RGD Symbol;Acc:1562404]
A0A0G2KA82		CNH/Normoxia	0.160539	0.0410489	3.91091	3	0.0297043	0.142599		0	0	Sypl1	synaptophysin-like 1 [Source:RGD Symbol;Acc:1359569]
A0A0G2KA90		CNH/Normoxia	0.0762292	0.586495	0.129974	3	0.904812	0.956196		0.255556	0.255556	Dsc1	desmocollin 1 [Source:RGD Symbol;Acc:1310768]
A0A0G2KAD4		CNH/Normoxia	-0.437028	0.111613	-3.91555	3	0.0296128	0.142443		0.272727	0.272727	Lbh	LBH regulator of WNT signaling pathway [Source:RGD Symbol;Acc:1584525]
A0A0G2KAD9		CNH/Normoxia	-0.39807	0.241414	-1.64891	3	0.197728	0.388278		0.0333333	0.0333333	Lsmem2	leucine-rich single-pass membrane protein 2 [Source:RGD Symbol;Acc:1589957]
A0A0G2KAE1		CNH/Normoxia	0.0931894	0.0511469	1.82199	3	0.16599	0.350084		0.3	0.3	Lims2	LIM zinc finger domain containing 2 [Source:RGD Symbol;Acc:1305273]
A0A0G2KAE6		CNH/Normoxia	-0.216075	0.151077	-1.43023	3	0.248014	0.44066		0.133333	0.133333	Miga2	mitoguardin 2 [Source:RGD Symbol;Acc:1310887]
A0A0G2KAQ5		CNH/Normoxia	-0.0919061	0.0351941	-2.61141	3	0.0795885	0.230462		0.027551	0.027551	Myoz2	myozenin 2 [Source:RGD Symbol;Acc:1307669]
A0A0G2KB09		CNH/Normoxia	-0.0982438	0.0171093	-5.74214	3	0.0104895	0.0990328		0.0408163	0.0408163	Parvb	parvin, beta [Source:RGD Symbol;Acc:1311485]
A0A0G2QC02		CNH/Normoxia	-0.1161	0.084533	-1.37343	3	0.263262	0.456852		0.190566	0.190566	Skic2	SKI2 subunit of superkiller complex [Source:RGD Symbol;Acc:1303059]
A0A0G2QC04		CNH/Normoxia	0.56663	0.182036	3.11273	3	0.052769	0.185919		0	0	Pls1	plastin 1 [Source:RGD Symbol;Acc:1307142]
A0A0G2QC08		CNH/Normoxia	-0.0308384	0.194908	-0.15822	3	0.884334	0.943302		0.1	0.1	C1qtnf7	C1q and TNF related 7 [Source:RGD Symbol;Acc:1306978]
A0A0G2QC33		CNH/Normoxia	0.487907	0.0970677	5.02646	3	0.0151713	0.111548		0.125	0.125	Atg4b	autophagy related 4B, cysteine peptidase [Source:RGD Symbol;Acc:1309664]
A0A0G2QC38		CNH/Normoxia	0.267383	0.0692872	3.85906	3	0.0307523	0.144039		0	0	Srsf11	serine and arginine rich splicing factor 11 [Source:RGD Symbol;Acc:1559953]
A0A0U1RRP3		CNH/Normoxia	0.0200594	0.236847	0.0846935	3	0.93784	0.970284		0.3	0.3	Upf3b	UPF3B, regulator of nonsense mediated mRNA decay [Source:RGD Symbol;Acc:1560264]
A0A0U1RRQ6		CNH/Normoxia	0.0179233	0.195738	0.0915679	3	0.932813	0.967369		0.2	0.2	Slc25a44	solute carrier family 25, member 44 [Source:RGD Symbol;Acc:1307244]
A0A0U1RRS6		CNH/Normoxia	-0.272216	0.0842234	-3.23207	3	0.04814	0.177788		0.05	0.05	Upf2	UPF2, regulator of nonsense mediated mRNA decay [Source:RGD Symbol;Acc:1309178]
A0A0U1RRU5		CNH/Normoxia	-0.244432	0.111534	-2.19155	3	0.116086	0.284745		0.163158	0.163158	Tab1	TGF-beta activated kinase 1/MAP3K7 binding protein 1 [Source:RGD Symbol;Acc:1306216]
A0A0U1RRV5		CNH/Normoxia	-0.0948681	0.051591	-1.83885	3	0.163224	0.346834		0.0784	0.0784	Cluh	clustered mitochondria homolog [Source:RGD Symbol;Acc:1307222]
A0A0U1RS25		CNH/Normoxia	-0.0243771	0.0541413	-0.450249	3	0.683078	0.810503		0.0922222	0.0922222	Upf1	UPF1, RNA helicase and ATPase [Source:RGD Symbol;Acc:1589127]
A0A0U1RS29		CNH/Normoxia	-0.124009	0.231355	-0.536012	3	0.629144	0.770234		0.15	0.15	Rgl2	ral guanine nucleotide dissociation stimulator-like 2 [Source:RGD Symbol;Acc:1302985]
A0A0U1RVI9	D3ZIY7	CNH/Normoxia	-0.0125049	0.0613667	-0.203774	3	0.85157	0.923285		0.0846154	0.0846154	Rps2-ps6	ribosomal protein S2, pseudogene 6 [Source:RGD Symbol;Acc:2306314]
A0A0U1RVI9	P27952	CNH/Normoxia	-0.000526976	0.000156404	-3.36932	0	#NUM!	#NUM!		0.5	0	Rps2-ps6	ribosomal protein S2, pseudogene 6 [Source:RGD Symbol;Acc:2306314]
A0A140UHW6		CNH/Normoxia	-0.115641	0.14667	-0.78844	3	0.488001	0.663015		0.125	0.125	Trmt1	tRNA methyltransferase 1 [Source:RGD Symbol;Acc:1305992]
A0A140UHX1		CNH/Normoxia	1.04458	0.155044	6.73727	3	0.00667733	0.0857886		0.4	0.4	Lrwd1	leucine-rich repeats and WD repeat domain containing 1 [Source:RGD Symbol;Acc:1359442]
A0A140UHX4		CNH/Normoxia	0.0191318	0.0999646	0.191386	3	0.860444	0.928447		0.205263	0.205263	Prkag2	protein kinase AMP-activated non-catalytic subunit gamma 2 [Source:RGD Symbol;Acc:727782]
A0A1B0GWT7		CNH/Normoxia	0.136529	0.131096	1.04144	3	0.37422	0.565769		0.0666667	0.0666667	Lamtor2	late endosomal/lysosomal adaptor, MAPK and MTOR activator 2 [Source:RGD Symbol;Acc:1562501]
A0A1B0GWY3		CNH/Normoxia	-0.758186	0.124758	-6.07723	3	0.0089446	0.0930716		0.285	0.285	Tomm5	translocase of outer mitochondrial membrane 5 [Source:RGD Symbol;Acc:1596808]
A0A1W2Q641		CNH/Normoxia	0.132246	0.0490326	2.69709	3	0.0739678	0.223017		0.0389831	0.0389831	Atp6v1a	ATPase H+ transporting V1 subunit A [Source:RGD Symbol;Acc:1596464]
A0A1W2Q6I2		CNH/Normoxia	-0.0411749	0.102977	-0.399844	3	0.716038	0.833819		0.144444	0.144444	Otud6b	OTU deubiquitinase 6B [Source:RGD Symbol;Acc:1310024]
A0A8I5XVK6		CNH/Normoxia	-0.28573	0.198906	-1.43651	3	0.246389	0.439359		0.284	0.284	Papln	papilin, proteoglycan-like sulfated glycoprotein [Source:RGD Symbol;Acc:1311176]
A0A8I5XWD7		CNH/Normoxia	-0.0619041	0.0735119	-0.842095	3	0.461568	0.641714		0.118519	0.118519	Ppip5k2	diphosphoinositol pentakisphosphate kinase 2 [Source:RGD Symbol;Acc:1590765]
A0A8I5XWT0		CNH/Normoxia	0.515508	0.330594	1.55934	1	0.363021	0.554552		0.35	0.05	Cd55	CD55 molecule (Cromer blood group) [Source:RGD Symbol;Acc:620651]
A0A8I5XWT5		CNH/Normoxia	-0.301042	0.084411	-3.56639	3	0.0376486	0.159156		0.024	0.024	Sirt3	sirtuin 3 [Source:RGD Symbol;Acc:1308374]
A0A8I5XZX9		CNH/Normoxia	0.497137	0.117702	4.2237	3	0.0242675	0.129687		0.155	0.155	LOC102555814	uncharacterized LOC102555814 [Source:RGD Symbol;Acc:7695964]
A0A8I5Y0H0		CNH/Normoxia	0.0204653	0.0792447	0.258254	3	0.812915	0.900226		0.15	0.15	Cul1	cullin 1 [Source:RGD Symbol;Acc:1308157]
A0A8I5Y130	A0A8I5ZPH3	CNH/Normoxia	-0.0104696	0.273194	-0.038323	3	0.971838	0.987215		0.0285714	0.0285714
A0A8I5Y153		CNH/Normoxia	0.164958	0.332924	0.495482	3	0.654282	0.789066		0.307143	0.307143	Llgl2	LLGL scribble cell polarity complex component 2 [Source:RGD Symbol;Acc:1560307]
A0A8I5Y1D5		CNH/Normoxia	0.0246744	0.385658	0.06398	3	0.953011	0.977742		0.466667	0.466667	Mtmr1	myotubularin related protein 1 [Source:RGD Symbol;Acc:1306569]
A0A8I5Y1J2		CNH/Normoxia	0.432058	0.340586	1.26857	3	0.294086	0.486774		0.42	0.42
A0A8I5Y1T6		CNH/Normoxia	0.600781	0.067476	8.90363	3	0.00298807	0.0688317		0.0608696	0.0608696	Epb41	erythrocyte membrane protein band 4.1 [Source:RGD Symbol;Acc:1564762]
A0A8I5Y224		CNH/Normoxia	0.589543	0.522795	1.12767	3	0.341502	0.533542		0.3625	0.3625	Adam9	ADAM metallopeptidase domain 9 [Source:RGD Symbol;Acc:621473]
A0A8I5Y4S4		CNH/Normoxia	1.22623	0.168895	7.26033	3	0.00539148	0.0793884		0.241304	0.241304	Enah	ENAH, actin regulator [Source:RGD Symbol;Acc:1307666]
A0A8I5Y4X4		CNH/Normoxia	-0.272233	0.369742	-0.736279	3	0.514909	0.686592		0.392857	0.392857	Nub1	negative regulator of ubiquitin-like proteins 1 [Source:RGD Symbol;Acc:1359489]
A0A8I5Y656		CNH/Normoxia	-0.00761942	0.143302	-0.0531704	3	0.960939	0.982361		0.268	0.268	Rabgap1	RAB GTPase activating protein 1 [Source:RGD Symbol;Acc:1304691]
A0A8I5Y674		CNH/Normoxia	0.114129	0.191205	0.596896	3	0.592622	0.742907		0.244444	0.244444	Gapvd1	GTPase activating protein and VPS9 domains 1 [Source:RGD Symbol;Acc:1307479]
A0A8I5Y697		CNH/Normoxia	0.0970523	0.0737911	1.31523	3	0.279925	0.473757		0.109524	0.109524	Ap1g1	adaptor related protein complex 1 subunit gamma 1 [Source:RGD Symbol;Acc:619785]
A0A8I5Y6A1		CNH/Normoxia	0.21056	0.0859696	2.44924	3	0.0917418	0.249563		0.0481818	0.0481818	AABR07007032.1	actin-binding LIM protein 1 [Source:RGD Symbol;Acc:1565768]
A0A8I5Y6B0		CNH/Normoxia	0.386862	0.00131456	294.291	0	#NUM!	#NUM!		0.5	0.1	Porcn	porcupine O-acyltransferase [Source:RGD Symbol;Acc:1564947]
A0A8I5Y6H9		CNH/Normoxia	-0.0354645	0.0519696	-0.682408	3	0.54395	0.709212		0.064135	0.064135	Tln2	talin 2 [Source:RGD Symbol;Acc:1565416]
A0A8I5Y6P3		CNH/Normoxia	0.0319083	0.0880461	0.362405	3	0.741075	0.850603		0.075	0.075	Gdpgp1	GDP-D-glucose phosphorylase 1 [Source:RGD Symbol;Acc:1560277]
A0A8I5Y6U5		CNH/Normoxia	-1.29229	0.437101	-2.95651	1	0.207638	0.397052		0.4	0	Srp14	signal recognition particle 14 [Source:RGD Symbol;Acc:1308506]
A0A8I5Y6U5	A0A8I6A5V2	CNH/Normoxia	0.170586	0.0984798	1.73219	3	0.181664	0.370955		0	0	Srp14	signal recognition particle 14 [Source:RGD Symbol;Acc:1308506]
A0A8I5Y704		CNH/Normoxia	0.0371618	0.0521008	0.713268	3	0.527159	0.69637		0.05	0.05	AABR07021573.2
A0A8I5Y7C4	Q9TPX1	CNH/Normoxia	-0.554417	0.305416	-1.81529	3	0.167105	0.351359		0.1	0.1	AC118772.2
A0A8I5Y7F3		CNH/Normoxia	0.904915	0.46407	1.94995	3	0.146281	0.328059		0	0	Amotl1	angiomotin-like 1 [Source:RGD Symbol;Acc:1305268]
A0A8I5Y7I2		CNH/Normoxia	0.0699157	0.0444578	1.57263	3	0.213855	0.404141		0.0642857	0.0642857	Kctd12	potassium channel tetramerization domain containing 12 [Source:RGD Symbol;Acc:1309421]
A0A8I5Y7L4		CNH/Normoxia	0.0857287	0.0906825	0.945372	3	0.414213	0.602549		0.220635	0.220635	Top2b	DNA topoisomerase II beta [Source:RGD Symbol;Acc:1586156]
A0A8I5Y7M6		CNH/Normoxia	-0.143402	0.107909	-1.32892	3	0.275907	0.469216		0.0888889	0.0888889
A0A8I5Y7P7		CNH/Normoxia	0.551269	0.311799	1.76803	3	0.175214	0.362863		0	0	Igkvl-ps6	immunoglobulin kappa variable like, pseudogene 6 [Source:RGD Symbol;Acc:41075263]
A0A8I5Y868		CNH/Normoxia	-0.281674	0.090752	-3.10377	3	0.0531388	0.186625		0.17037	0.17037	Klc2	kinesin light chain 2 [Source:RGD Symbol;Acc:1307377]
A0A8I5Y874		CNH/Normoxia	-0.335683	0.0462189	-7.26289	3	0.00538604	0.0793884		0.117143	0.117143	Adck1	aarF domain containing kinase 1 [Source:RGD Symbol;Acc:1308263]
A0A8I5Y9A0		CNH/Normoxia	0.0189202	0.157853	0.119859	3	0.912171	0.959184		0.0166667	0.0166667	Tex264	testis expressed 264 [Source:RGD Symbol;Acc:1359353]
A0A8I5Y9A4		CNH/Normoxia	-0.299179	0.0492392	-6.07604	3	0.00894956	0.0930716		0.0805556	0.0805556	Ndufb3	NADH:ubiquinone oxidoreductase subunit B3 [Source:RGD Symbol;Acc:1310737]
A0A8I5Y9G0		CNH/Normoxia	0.100845	0.0576857	1.74817	3	0.178754	0.367273		0.0785714	0.0785714	Clint1	clathrin interactor 1 [Source:RGD Symbol;Acc:1303328]
A0A8I5Y9M9		CNH/Normoxia	0.0292551	0.0473885	0.617346	3	0.580699	0.735331		0.037037	0.037037	Sri	sorcin [Source:RGD Symbol;Acc:1584485]
A0A8I5Y9R1		CNH/Normoxia	-0.27868	0.296049	-0.94133	1	0.519234	0.690208		0.6	0.1
A0A8I5Y9V4		CNH/Normoxia	0.0405821	0.10567	0.384045	3	0.726549	0.840541		0.170833	0.170833	Cars1	cysteinyl-tRNA synthetase 1 [Source:RGD Symbol;Acc:1310747]
A0A8I5Y9V8		CNH/Normoxia	-0.182964	0.0546166	-3.34997	3	0.0440599	0.169312		0.17	0.17	Nudcd3	NudC domain containing 3 [Source:RGD Symbol;Acc:1642416]
A0A8I5Y9W2		CNH/Normoxia	-0.649661	0.0429693	-15.1192	3	0.000628188	0.0567742		0.1	0.1	Tesc	tescalcin [Source:RGD Symbol;Acc:1566317]
A0A8I5YBG5		CNH/Normoxia	-0.00108632	0.143783	-0.00755525	3	0.994446	0.997394		0.221429	0.221429	Ubr2	ubiquitin protein ligase E3 component n-recognin 2 [Source:RGD Symbol;Acc:1593237]
A0A8I5YBK9		CNH/Normoxia	0.706069	0.0708717	9.96263	3	0.00215188	0.068347		0.121547	0.121547	Xirp1	xin actin-binding repeat containing 1 [Source:RGD Symbol;Acc:1304776]
A0A8I5YBN1		CNH/Normoxia	0.140195	0.0809639	1.73158	3	0.181777	0.371029		0.159722	0.159722	Etl4	enhancer trap locus 4 [Source:RGD Symbol;Acc:1563437]
A0A8I5YBN5	A0A8I6AVR1	CNH/Normoxia	0.374781	0.299193	1.25264	3	0.299092	0.491732		0.266667	0.266667	AABR07021734.1	similar to spermine synthase [Source:RGD Symbol;Acc:1559938]
A0A8I5YBR2		CNH/Normoxia	-0.17405	0.0911338	-1.90983	3	0.152151	0.334417		0.025	0.025	Cops6	COP9 signalosome subunit 6 [Source:RGD Symbol;Acc:1309919]
A0A8I5YC26		CNH/Normoxia	-0.295408	0.034091	-8.66528	3	0.00323358	0.0693365		0.0185185	0.0185185	Mcee	methylmalonyl CoA epimerase [Source:RGD Symbol;Acc:1309966]
A0A8I5YC36		CNH/Normoxia	-0.0970042	0.0698331	-1.38909	3	0.25896	0.453338		0.245238	0.245238	Ranbp2	RAN binding protein 2 [Source:RGD Symbol;Acc:1560047]
A0A8I5YC45		CNH/Normoxia	0.370355	0.123547	2.99768	3	0.0577755	0.19606		0.106452	0.106452	Ighm	immunoglobulin heavy constant epsilon [Source:RGD Symbol;Acc:15004087]
A0A8I5YC51		CNH/Normoxia	0.155068	0.000826704	187.574	0	#NUM!	#NUM!		0.5	0
A0A8I5YC99		CNH/Normoxia	0.380459	0.107806	3.52911	3	0.038664	0.161482		0.0903226	0.0903226	Eps15	epidermal growth factor receptor pathway substrate 15 [Source:RGD Symbol;Acc:1305550]
A0A8I5YCC4		CNH/Normoxia	-0.201602	0.161727	-1.24656	3	0.301026	0.493757		0.175	0.175	Rcsd1	RCSD domain containing 1 [Source:RGD Symbol;Acc:1304715]
A0A8I5YCC9		CNH/Normoxia	0.423277	0.0789596	5.36068	3	0.0127032	0.104906		0.134483	0.134483	Itga5	integrin subunit alpha 5 [Source:RGD Symbol;Acc:2925]
A0A8I5ZJ57		CNH/Normoxia	0.0116503	0.218516	0.0533153	3	0.960832	0.982361		0.12	0.12	Supt16h	SPT16 homolog, facilitates chromatin remodeling subunit [Source:RGD Symbol;Acc:1310032]
A0A8I5ZJ62		CNH/Normoxia	0.222507	0.0825575	2.69517	3	0.0740883	0.223099		0	0	Glipr2	GLI pathogenesis-related 2 [Source:RGD Symbol;Acc:1583669]
A0A8I5ZJ94		CNH/Normoxia	1.35505	0.0744856	18.1921	3	0.000362344	0.0563903		0.0905983	0.0905983	Ank1	ankyrin 1 [Source:RGD Symbol;Acc:1309620]
A0A8I5ZJB6		CNH/Normoxia	-0.218361	0.105671	-2.06643	3	0.130688	0.307558		0.178788	0.178788	Tbcd	tubulin folding cofactor D [Source:RGD Symbol;Acc:2320148]
A0A8I5ZJB9		CNH/Normoxia	0.241855	0.0741683	3.2609	3	0.0470996	0.175414		0.221212	0.221212	Syne1	spectrin repeat containing nuclear envelope protein 1 [Source:RGD Symbol;Acc:620546]
A0A8I5ZK61	Q3T1J9	CNH/Normoxia	0.145121	0.0400505	3.62344	3	0.0361598	0.15699		0.0733333	0.0733333	Mob1a-ps1	MOB kinase activator 1A, pseudogene 1 [Source:RGD Symbol;Acc:1590598]
A0A8I5ZKG8		CNH/Normoxia	0.529452	0.118895	4.45309	1	0.140628	0.320605		0.35	0.15	Cnst	consortin, connexin sorting protein [Source:RGD Symbol;Acc:1564833]
A0A8I5ZKH1		CNH/Normoxia	-0.612464	0.278005	-2.20307	3	0.114842	0.282992		0.2	0.2	Ythdc2	YTH domain containing 2 [Source:RGD Symbol;Acc:1563192]
A0A8I5ZKJ3		CNH/Normoxia	-0.207147	0.0458517	-4.51776	3	0.0202746	0.122751		0.0791667	0.0791667	Ndufa2	NADH:ubiquinone oxidoreductase subunit A2 [Source:RGD Symbol;Acc:1309997]
A0A8I5ZKK0		CNH/Normoxia	-0.206493	0.164481	-1.25543	3	0.29821	0.491236		0.164	0.164	Ccpg1	cell cycle progression 1 [Source:RGD Symbol;Acc:1311261]
A0A8I5ZKK5		CNH/Normoxia	-0.307	0.165266	-1.85762	3	0.160208	0.34453		0.15	0.15	Ncbp2as2	NCBP2 antisense 2 (head to head) [Source:RGD Symbol;Acc:41269461]
A0A8I5ZKM4		CNH/Normoxia	0.191696	0.221081	0.867083	3	0.449687	0.632675		0.269231	0.269231	Phf24	PHD finger protein 24 [Source:RGD Symbol;Acc:1559864]
A0A8I5ZKR8		CNH/Normoxia	0.206699	0.0971114	2.12847	3	0.123189	0.295839		0	0	Diras2	DIRAS family GTPase 2 [Source:RGD Symbol;Acc:1305580]
A0A8I5ZKS4		CNH/Normoxia	-0.178633	0.0401773	-4.44612	3	0.0211639	0.124729		0.0565217	0.0565217	Hycc1	hyccin PI4KA lipid kinase complex subunit 1 [Source:RGD Symbol;Acc:1562906]
A0A8I5ZKT7		CNH/Normoxia	0.0373424	0.0498017	0.74982	3	0.507808	0.681837		0.0666667	0.0666667
A0A8I5ZKU9		CNH/Normoxia	-0.429055	0.103561	-4.14302	3	0.0255379	0.132403		0.220833	0.220833	Shmt1	serine hydroxymethyltransferase 1 [Source:RGD Symbol;Acc:1312011]
A0A8I5ZKV9		CNH/Normoxia	0.177911	0.0671956	2.64766	3	0.0771481	0.227198		0.0424242	0.0424242	Ddx5	DEAD-box helicase 5 [Source:RGD Symbol;Acc:619906]
A0A8I5ZKY1		CNH/Normoxia	-0.148227	0.230348	-0.643495	3	0.565711	0.724906		0.1	0.1	Rnf170	ring finger protein 170 [Source:RGD Symbol;Acc:1590842]
A0A8I5ZL35	P61515	CNH/Normoxia	0.09637	0.116581	0.826634	3	0.469055	0.647877		0.0875	0.0875
A0A8I5ZL63		CNH/Normoxia	0.444624	0.284105	1.565	3	0.215548	0.405891		0.116667	0.116667	Ankrd13a	ankyrin repeat domain 13a [Source:RGD Symbol;Acc:1308577]
A0A8I5ZL97		CNH/Normoxia	-0.181627	0.266271	-0.682111	3	0.544113	0.709233		0.214286	0.214286	Arhgap10	Rho GTPase activating protein 10 [Source:RGD Symbol;Acc:1588859]
A0A8I5ZLE0	Q6AYA7	CNH/Normoxia	-0.517032	0.303393	-1.70417	3	0.186898	0.37614		0.188889	0.188889	AABR07053065.1
A0A8I5ZLH6	A0A8I5ZSA8	CNH/Normoxia	-0.0971916	0.107544	-0.903736	3	0.432751	0.618739		0.0770833	0.0770833	H2bc18	H2B clustered histone 18 [Source:RGD Symbol;Acc:6487821]
A0A8I5ZLL4		CNH/Normoxia	0.448134	0.183435	2.44301	3	0.0922525	0.249911		0.025	0.025	Stxbp6	syntaxin binding protein 6 [Source:RGD Symbol;Acc:1306117]
A0A8I5ZLL9		CNH/Normoxia	-4.69811	1.54226	-3.04624	1	0.201929	0.392527		0.4	0	Nxf3	nuclear RNA export factor 3 [Source:RGD Symbol;Acc:1564923]
A0A8I5ZLN6		CNH/Normoxia	-0.155405	0.182837	-0.849962	3	0.457798	0.639574		0.0666667	0.0666667	Larp4	La ribonucleoprotein 4 [Source:RGD Symbol;Acc:6499275]
A0A8I5ZLR0		CNH/Normoxia	-0.506729	0.148949	-3.40204	3	0.0423977	0.166922		0.0857143	0.0857143	Gstt3	glutathione S-transferase, theta 3 [Source:RGD Symbol;Acc:1562732]
A0A8I5ZLR7		CNH/Normoxia	0.00546612	0.0768876	0.0710924	3	0.947798	0.976808		0	0	Tsr2	TSR2, ribosome maturation factor [Source:RGD Symbol;Acc:1562416]
A0A8I5ZLV4		CNH/Normoxia	0.114994	0.431636	0.266414	3	0.807182	0.895638		0.133333	0.133333	Map4k4	mitogen-activated protein kinase kinase kinase kinase 4 [Source:RGD Symbol;Acc:1305322]
A0A8I5ZLW7	A0A8I5ZM48	CNH/Normoxia	0.0255425	0.201236	0.126928	3	0.907027	0.95691		0	0
A0A8I5ZLY4		CNH/Normoxia	-0.192051	0.162058	-1.18508	3	0.321311	0.514333		0.14	0.14	Stk38	serine/threonine kinase 38 [Source:RGD Symbol;Acc:1309455]
A0A8I5ZLY7		CNH/Normoxia	0.268834	0.307237	0.875004	2	0.473846	0.651877		0.2	0.1	Tapbp	TAP binding protein [Source:RGD Symbol;Acc:3819]
A0A8I5ZM23		CNH/Normoxia	-0.346155	0.116948	-2.9599	3	0.0595487	0.198702		0.109091	0.109091	Mmab	metabolism of cobalamin associated B [Source:RGD Symbol;Acc:1596242]
A0A8I5ZM56		CNH/Normoxia	0.135481	0.0900459	1.50458	3	0.229488	0.421562		0.133333	0.133333	Map7d1	MAP7 domain containing 1 [Source:RGD Symbol;Acc:1597986]
A0A8I5ZM67		CNH/Normoxia	0.265914	0.125573	2.11761	3	0.124465	0.29821		0.25	0.25	Borcs7	BLOC-1 related complex subunit 7 [Source:RGD Symbol;Acc:1311783]
A0A8I5ZM79		CNH/Normoxia	0.0489173	0.0754856	0.648036	3	0.563138	0.723649		0.116667	0.116667	Psmd7	proteasome 26S subunit, non-ATPase 7 [Source:RGD Symbol;Acc:1306902]
A0A8I5ZM80		CNH/Normoxia	0.180661	0.213489	0.846233	2	0.486529	0.661749		0.1	0	Armh3	armadillo-like helical domain containing 3 [Source:RGD Symbol;Acc:9299787]
A0A8I5ZM96		CNH/Normoxia	0.213555	0.124832	1.71074	3	0.185655	0.375709		0.12	0.12	Cbx1	chromobox 1 [Source:RGD Symbol;Acc:1310714]
A0A8I5ZMC4		CNH/Normoxia	-0.337054	0.177577	-1.89807	2	0.19811	0.388694		0.2	0.1	Fgd5	FYVE, RhoGEF and PH domain containing 5 [Source:RGD Symbol;Acc:1305589]
A0A8I5ZMG6		CNH/Normoxia	-0.192933	0.0529507	-3.64364	3	0.0356507	0.156479		0.126667	0.126667	Ppp2r5e	protein phosphatase 2 regulatory subunit B', epsilon [Source:RGD Symbol;Acc:1305657]
A0A8I5ZMI8	A0A8I6G380	CNH/Normoxia	0.723625	0.407895	1.77405	3	0.174156	0.36145		0.227778	0.227778	LOC120093742	keratin, type II cytoskeletal 6A-like [Source:RGD Symbol;Acc:41262031]
A0A8I5ZMM2		CNH/Normoxia	0.0171931	0.0953886	0.180243	3	0.86845	0.933389		0.192308	0.192308	Cad	carbamoyl-phosphate synthetase 2, aspartate transcarbamylase, and dihydroorotase [Source:RGD Symbol;Acc:1588606]
A0A8I5ZMN0		CNH/Normoxia	0.129154	0.122478	1.05451	3	0.369072	0.561302		0.125	0.125	RGD1564148	similar to microfibrillar-associated protein 1 [Source:RGD Symbol;Acc:1564148]
A0A8I5ZMP8	P63149	CNH/Normoxia	0.304565	0.434973	0.700193	3	0.534222	0.701659		0.1	0.1	Ube2a	ubiquitin-conjugating enzyme E2A [Source:RGD Symbol;Acc:1359534]
A0A8I5ZMR4		CNH/Normoxia	-0.0778887	0.134254	-0.580158	3	0.602511	0.749782		0.122222	0.122222	Lsm7	LSM7 homolog, U6 small nuclear RNA and mRNA degradation associated [Source:RGD Symbol;Acc:1305354]
A0A8I5ZMR7		CNH/Normoxia	0.200208	0.0849318	2.35728	3	0.0996458	0.259489		0.197561	0.197561	Vps13c	vacuolar protein sorting 13 homolog C [Source:RGD Symbol;Acc:1560364]
A0A8I5ZMT0		CNH/Normoxia	-0.135025	0.196991	-0.68544	1	0.617464	0.76233		0.5	0.3	Erg	ETS transcription factor ERG [Source:RGD Symbol;Acc:621108]
A0A8I5ZMT8		CNH/Normoxia	0.315289	0.589431	0.534904	1	0.687306	0.81327		0.433333	0.0333333
A0A8I5ZMT9		CNH/Normoxia	0.100991	0.121253	0.832891	3	0.466012	0.645511		0.244444	0.244444	Ppih	peptidylprolyl isomerase H [Source:RGD Symbol;Acc:1564921]
A0A8I5ZN24		CNH/Normoxia	-0.070666	0.10056	-0.702724	3	0.532849	0.700428		0.146667	0.146667	Dhrs7	dehydrogenase/reductase 7 [Source:RGD Symbol;Acc:1565002]
A0A8I5ZN47		CNH/Normoxia	-0.0453008	0.189527	-0.239021	3	0.826488	0.908363		0.12	0.12	Mtrex	Mtr4 exosome RNA helicase [Source:RGD Symbol;Acc:1305984]
A0A8I5ZN89		CNH/Normoxia	-0.289218	0.0388758	-7.43954	3	0.00502668	0.0788152		0.118333	0.118333	Gcdh	glutaryl-CoA dehydrogenase [Source:RGD Symbol;Acc:1308829]
A0A8I5ZN92		CNH/Normoxia	-0.0167525	0.0218636	-0.766227	3	0.499313	0.673454		0.0517162	0.0517162	Actn2	actinin alpha 2 [Source:RGD Symbol;Acc:1308097]
A0A8I5ZNE7		CNH/Normoxia	0.106491	0.0135975	7.83164	3	0.00433502	0.075198		0.101961	0.101961	Psmd3	proteasome 26S subunit, non-ATPase 3 [Source:RGD Symbol;Acc:1311470]
A0A8I5ZNF1		CNH/Normoxia	0.0220129	0.0290491	0.757783	3	0.50367	0.677423		0.0837838	0.0837838	Copa	COPI coat complex subunit alpha [Source:RGD Symbol;Acc:1310525]
A0A8I5ZNK2		CNH/Normoxia	0.0666438	0.108305	0.615337	3	0.581863	0.735926		0.122222	0.122222	Oxsr1	oxidative stress responsive kinase 1 [Source:RGD Symbol;Acc:1310466]
A0A8I5ZNK4	P41123	CNH/Normoxia	0.0510555	0.0636389	0.802269	3	0.481067	0.657677		0.0464286	0.0464286
A0A8I5ZNN3		CNH/Normoxia	0.0886777	0.0647221	1.37013	3	0.264177	0.457474		0.104545	0.104545	Ruvbl2	RuvB-like AAA ATPase 2 [Source:RGD Symbol;Acc:1306509]
A0A8I5ZNP5		CNH/Normoxia	0.858148	0.239141	3.58846	3	0.0370635	0.157835		0.566667	0.566667	Myof	myoferlin [Source:RGD Symbol;Acc:1564216]
A0A8I5ZNX1	A0A8I5ZTF4	CNH/Normoxia	0.550504	0.698155	0.788513	0	#NUM!	#NUM!		0.633333	0.233333	AABR07068694.1
A0A8I5ZP13	P83565	CNH/Normoxia	-0.374298	0.111099	-3.36907	3	0.0434408	0.16844		0.142105	0.142105
A0A8I5ZP60		CNH/Normoxia	-0.342895	0.126958	-2.70084	3	0.0737333	0.222811		0.0666667	0.0666667	Snw1	SNW domain containing 1 [Source:RGD Symbol;Acc:1561926]
A0A8I5ZP70		CNH/Normoxia	0.0802215	0.0714265	1.12313	3	0.343152	0.534837		0.0820513	0.0820513	Tom1l2	target of myb1 like 2 membrane trafficking protein [Source:RGD Symbol;Acc:1306728]
A0A8I5ZP83		CNH/Normoxia	-0.00607694	0.0668783	-0.0908656	3	0.933326	0.967423		0	0	Chmp4b	charged multivesicular body protein 4B [Source:RGD Symbol;Acc:1309846]
A0A8I5ZPB4	D4AE02	CNH/Normoxia	-0.407056	0.410956	-0.990508	3	0.394946	0.584056		0.29	0.29	Fam98b-ps1	family with sequence similarity 98, member B, pseudogene 1 [Source:RGD Symbol;Acc:1560464]
A0A8I5ZPF8		CNH/Normoxia	0.405862	0.0767059	5.29115	3	0.0131709	0.104906		0.27	0.27	Usp25	ubiquitin specific peptidase 25 [Source:RGD Symbol;Acc:1309003]
A0A8I5ZPH3		CNH/Normoxia	0.464586	1.72861	0.268762	0	#NUM!	#NUM!		0.7	0	LOC100911032	uncharacterized LOC100911032 [Source:RGD Symbol;Acc:6495277]
A0A8I5ZPH3		CNH/Normoxia	0.464586	1.72861	0.268762	0	#NUM!	#NUM!		0.7	0	RGD1561722	similar to immunoglobulin light chain [Source:RGD Symbol;Acc:1561722]
A0A8I5ZPP7		CNH/Normoxia	-0.00965421	0.0467814	-0.206368	3	0.849715	0.92252		0.0968912	0.0968912	Lama2	laminin subunit alpha 2 [Source:RGD Symbol;Acc:1308889]
A0A8I5ZPV1		CNH/Normoxia	-0.121699	0.169546	-0.717794	3	0.524731	0.69458		0.191667	0.191667	Tbc1d22a	TBC1 domain family, member 22a [Source:RGD Symbol;Acc:1306588]
A0A8I5ZPV5		CNH/Normoxia	-0.602224	0.0627666	-9.59465	3	0.00240245	0.0687597		0.246154	0.246154	Ptcd2	pentatricopeptide repeat domain 2 [Source:RGD Symbol;Acc:1310308]
A0A8I5ZPY1		CNH/Normoxia	0.612245	0.18492	3.31087	3	0.0453627	0.172121		0.216667	0.216667	Golm1	golgi membrane protein 1 [Source:RGD Symbol;Acc:1589384]
A0A8I5ZPY8		CNH/Normoxia	-0.184368	0.133014	-1.38608	3	0.25978	0.453759		0.0677419	0.0677419	Ndufb4	NADH:ubiquinone oxidoreductase subunit B4 [Source:RGD Symbol;Acc:1307072]
A0A8I5ZPZ9		CNH/Normoxia	0.0976561	0.0649088	1.50451	3	0.229504	0.421562		0.05	0.05	Ptpa	protein phosphatase 2 phosphatase activator [Source:RGD Symbol;Acc:1308354]
A0A8I5ZQ09	A0A8I5ZV61	CNH/Normoxia	-0.191893	0.102711	-1.86828	3	0.158523	0.34196		0.4	0.4
A0A8I5ZQ10		CNH/Normoxia	0.180287	0.0633067	2.84783	3	0.0652252	0.210073		0	0	Naa50	N(alpha)-acetyltransferase 50, NatE catalytic subunit [Source:RGD Symbol;Acc:1310944]
A0A8I5ZQ14		CNH/Normoxia	-0.36994	0.190957	-1.93729	3	0.148104	0.329995		0.175	0.175	Afg3l1	AFG3 (ATPase family gene 3)-like 1 [Source:RGD Symbol;Acc:1309722]
A0A8I5ZQ24		CNH/Normoxia	0.154091	0.111055	1.38752	3	0.259386	0.453338		0.240741	0.240741	Atp6v1h	ATPase H+ transporting V1 subunit H [Source:RGD Symbol;Acc:1562450]
A0A8I5ZQ55		CNH/Normoxia	1.1261	0.323196	3.48426	3	0.039932	0.16369		0.475	0.475	Hmcn2	hemicentin 2 [Source:RGD Symbol;Acc:1585467]
A0A8I5ZQD4		CNH/Normoxia	0.258676	0.0491462	5.26339	3	0.0133639	0.104971		0.259127	0.259127	Dst	dystonin [Source:RGD Symbol;Acc:1306566]
A0A8I5ZQE4		CNH/Normoxia	0.357306	0.0511807	6.98125	3	0.00603237	0.081433		0.15	0.15	Supt5h	SPT5 homolog, DSIF elongation factor subunit [Source:RGD Symbol;Acc:1563807]
A0A8I5ZQH3		CNH/Normoxia	-0.549851	0.360737	-1.52424	3	0.224844	0.417036		0.4	0.4	Pard3b	par-3 family cell polarity regulator beta [Source:RGD Symbol;Acc:1584992]
A0A8I5ZQH9		CNH/Normoxia	-0.24361	0.141785	-1.71817	3	0.184262	0.374054		0.215385	0.215385	Dcaf6	DDB1 and CUL4 associated factor 6 [Source:RGD Symbol;Acc:1561961]
A0A8I5ZQK2	A0A8I6A4Y0	CNH/Normoxia	-0.159093	0.2265	-0.702397	3	0.533026	0.70047		0	0	Tma7	translation machinery associated 7 homolog [Source:RGD Symbol;Acc:1584795]
A0A8I5ZQL5		CNH/Normoxia	-0.105238	0.0279496	-3.76528	3	0.0327714	0.149003		0.0277778	0.0277778	Acad8	acyl-CoA dehydrogenase family, member 8 [Source:RGD Symbol;Acc:1564209]
A0A8I5ZQL6		CNH/Normoxia	0.856482	2.11166	0.405596	0	#NUM!	#NUM!		0.6	0.3	Gbp6-ps2	guanylate binding protein 6, pseudogene 2 [Source:RGD Symbol;Acc:1584233]
A0A8I5ZQM2		CNH/Normoxia	-0.105277	0.103997	-1.01231	3	0.385943	0.57658		0.0954545	0.0954545	Dtna	dystrobrevin, alpha [Source:RGD Symbol;Acc:1561985]
A0A8I5ZQQ3		CNH/Normoxia	-0.383908	0.0476539	-8.05618	3	0.00399487	0.0725861		0.0882353	0.0882353	Pdpr	pyruvate dehydrogenase phosphatase regulatory subunit [Source:RGD Symbol;Acc:1308307]
A0A8I5ZQQ5		CNH/Normoxia	0.400349	0.0805984	4.96721	3	0.0156724	0.112463		0.144	0.144	Smarca5	SWI/SNF related, matrix associated, actin dependent regulator of chromatin, subfamily a, member 5 [Source:RGD Symbol;Acc:1308832]
A0A8I5ZQQ9		CNH/Normoxia	-0.235173	0.0530554	-4.43259	3	0.0213374	0.124758		0.0333333	0.0333333	RGD1562178	similar to Adenylate kinase 2 [Source:RGD Symbol;Acc:1562178]
A0A8I5ZQT3	A0A8I5ZVI3	CNH/Normoxia	-0.295797	0.496555	-0.595698	0	#NUM!	#NUM!		0.5	0.2	Prpf40b	pre-mRNA processing factor 40 homolog B [Source:RGD Symbol;Acc:1565411]
A0A8I5ZQU7		CNH/Normoxia	-0.163273	0.0844703	-1.9329	3	0.148743	0.330373		0.155556	0.155556	Casp7	caspase 7 [Source:RGD Symbol;Acc:620944]
A0A8I5ZQZ1		CNH/Normoxia	0.0201357	0.106031	0.189903	3	0.861508	0.929247		0.193333	0.193333	Nufip2	nuclear FMR1 interacting protein 2 [Source:RGD Symbol;Acc:1596719]
A0A8I5ZR01		CNH/Normoxia	0.0264701	0.072748	0.36386	3	0.740094	0.84994		0.0818182	0.0818182	Rbpms	RNA binding protein, mRNA processing factor [Source:RGD Symbol;Acc:1561067]
A0A8I5ZR44		CNH/Normoxia	0.0858776	0.0763452	1.12486	3	0.342524	0.53443		0.00555556	0.00555556	Snrpd2	small nuclear ribonucleoprotein D2 polypeptide [Source:RGD Symbol;Acc:1593018]
A0A8I5ZR58		CNH/Normoxia	0.114375	0.193835	0.590065	3	0.596644	0.744858		0.366667	0.366667	Cux1-ps1	cut-like homeobox 1, pseudogene 1 [Source:RGD Symbol;Acc:1592878]
A0A8I5ZRA1		CNH/Normoxia	0.3788	0.274993	1.37749	3	0.262139	0.456598		0.127273	0.127273	Relch	RAB11 binding and LisH domain, coiled-coil and HEAT repeat containing [Source:RGD Symbol;Acc:1307235]
A0A8I5ZRD0		CNH/Normoxia	-0.328223	0.539136	-0.608795	3	0.585663	0.738363		0.233333	0.233333	Ankrd28	ankyrin repeat domain 28 [Source:RGD Symbol;Acc:1559931]
A0A8I5ZRF6		CNH/Normoxia	0.38658	0.457025	0.845861	3	0.45976	0.640922		0.5	0.4	AABR07027141.1
A0A8I5ZRG0		CNH/Normoxia	-0.0619954	0.310932	-0.199386	3	0.85471	0.9244		0	0
A0A8I5ZRL8		CNH/Normoxia	-0.149705	0.0943313	-1.58702	3	0.210704	0.400529		0.16087	0.16087	Asap2	ArfGAP with SH3 domain, ankyrin repeat and PH domain 2 [Source:RGD Symbol;Acc:1305263]
A0A8I5ZRN3		CNH/Normoxia	-0.74195	0.22754	-3.26075	3	0.0471048	0.175414		0.125	0.125	Neb	nebulin [Source:RGD Symbol;Acc:1311134]
A0A8I5ZRQ9		CNH/Normoxia	0.0790531	0.0615243	1.28491	3	0.289044	0.482743		0.214286	0.214286	Akt1s1	AKT1 substrate 1 [Source:RGD Symbol;Acc:1312049]
A0A8I5ZS34		CNH/Normoxia	-0.181384	0.185755	-0.976466	3	0.400848	0.588979		0	0	Ctdsp1	CTD small phosphatase 1 [Source:RGD Symbol;Acc:1305629]
A0A8I5ZS69		CNH/Normoxia	0.320512	0.119451	2.68321	3	0.0748444	0.22437		0.153333	0.153333	Snx6	sorting nexin 6 [Source:RGD Symbol;Acc:1304647]
A0A8I5ZSB0		CNH/Normoxia	-0.379936	0.148302	-2.56191	3	0.0830758	0.235855		0.186667	0.186667	Igtp	interferon gamma induced GTPase [Source:RGD Symbol;Acc:1306896]
A0A8I5ZSD0	Q4KM77	CNH/Normoxia	0.190387	0.161417	1.17948	3	0.323226	0.515684		0.3	0.3
A0A8I5ZSK4		CNH/Normoxia	0.0123795	0.147168	0.0841184	3	0.938261	0.970511		0.209091	0.209091	Mia2	MIA SH3 domain ER export factor 2 [Source:RGD Symbol;Acc:6488546]
A0A8I5ZSN8	A0A8I6A2P1	CNH/Normoxia	0.210086	0.057968	3.62418	3	0.0361411	0.15699		0.0714286	0.0714286	AABR07026797.1
A0A8I5ZSR6		CNH/Normoxia	-0.174977	0.133745	-1.30829	3	0.281986	0.476048		0.267273	0.267273	Trak1	trafficking kinesin protein 1 [Source:RGD Symbol;Acc:1307844]
A0A8I5ZSU7		CNH/Normoxia	-0.00677697	0.346048	-0.0195839	3	0.985605	0.993498		0.166667	0.166667
A0A8I5ZSY5		CNH/Normoxia	-0.159145	0.533587	-0.298256	3	0.784972	0.882063		0	0	LOC120096563	cytochrome c oxidase assembly protein COX20, mitochondrial-like [Source:RGD Symbol;Acc:41199361]
A0A8I5ZT61		CNH/Normoxia	-1.19819	0.616192	-1.94451	0	#NUM!	#NUM!		0.65	0.05	LOC300308	similar to hypothetical protein 4930509O22 [Source:RGD Symbol;Acc:1359716]
A0A8I5ZT87		CNH/Normoxia	-0.0653603	0.067116	-0.97384	3	0.401961	0.589788		0.00909091	0.00909091	Mycbp	Myc binding protein [Source:RGD Symbol;Acc:2320727]
A0A8I5ZTA3		CNH/Normoxia	0.125786	0.157547	0.798404	3	0.482997	0.658883		0.235294	0.235294	Sec16a	SEC16 homolog A, endoplasmic reticulum export factor [Source:RGD Symbol;Acc:2322350]
A0A8I5ZTB8		CNH/Normoxia	-0.278991	0.166762	-1.67299	3	0.192922	0.383044		0.293333	0.293333	Mtmr2	myotubularin related protein 2 [Source:RGD Symbol;Acc:1311865]
A0A8I5ZTH4		CNH/Normoxia	0.346913	0.0890484	3.89578	3	0.0300053	0.143056		0.154545	0.154545	Fryl	FRY like transcription coactivator [Source:RGD Symbol;Acc:1311309]
A0A8I5ZTN5		CNH/Normoxia	-0.12338	0.0133106	-9.26928	3	0.00265723	0.0688317		0.0490909	0.0490909	Adsl	adenylosuccinate lyase [Source:RGD Symbol;Acc:1307617]
A0A8I5ZTQ0		CNH/Normoxia	0.221598	0.106828	2.07434	3	0.129702	0.306285		0	0	Mydgf	myeloid-derived growth factor [Source:RGD Symbol;Acc:1589603]
A0A8I5ZTU5		CNH/Normoxia	0.371768	0.0444945	8.35538	3	0.00359433	0.0715153		0.05	0.05	Ranbp1	RAN binding protein 1 [Source:RGD Symbol;Acc:1310521]
A0A8I5ZTW6		CNH/Normoxia	0.0426971	0.122663	0.348085	3	0.750769	0.858863		0.166667	0.166667	Gopc	golgi associated PDZ and coiled-coil motif containing [Source:RGD Symbol;Acc:1309512]
A0A8I5ZTX1		CNH/Normoxia	0.307854	0.392421	0.784497	3	0.489993	0.664971		0.377778	0.377778	Plekha2	pleckstrin homology domain containing A2 [Source:RGD Symbol;Acc:1586710]
A0A8I5ZU14		CNH/Normoxia	-0.0553388	0.194681	-0.284254	3	0.794707	0.888985		0	0	Mrps18c	mitochondrial ribosomal protein S18C [Source:RGD Symbol;Acc:1307997]
A0A8I5ZU18		CNH/Normoxia	0.0994388	0.0809002	1.22915	3	0.306631	0.499976		0.157143	0.157143	Gtpbp6	GTP binding protein 6 (putative) [Source:RGD Symbol;Acc:1305954]
A0A8I5ZU29	A0A8I6A7J6	CNH/Normoxia	-0.225489	0.195522	-1.15326	3	0.332348	0.525328		0.133333	0.133333	LOC120097335	high mobility group nucleosome-binding domain-containing protein 5-like [Source:RGD Symbol;Acc:41304028]
A0A8I5ZU41		CNH/Normoxia	-0.141732	0.32306	-0.438716	2	0.703711	0.82422		0.2	0.1	Amy1	amylase alpha 1 [Source:RGD Symbol;Acc:2113]
A0A8I5ZU57		CNH/Normoxia	-0.230143	0.0859094	-2.67891	3	0.0751187	0.224517		0.0142857	0.0142857	Ccny	cyclin Y [Source:RGD Symbol;Acc:1565969]
A0A8I5ZU65		CNH/Normoxia	0.104224	0.0216991	4.80316	3	0.0171773	0.117151		0.0882353	0.0882353	Psmc6	proteasome 26S subunit, ATPase 6 [Source:RGD Symbol;Acc:1308825]
A0A8I5ZU78		CNH/Normoxia	-0.275941	0.0910942	-3.02918	3	0.0563474	0.192968		0.114286	0.114286	Lars2	leucyl-tRNA synthetase 2, mitochondrial [Source:RGD Symbol;Acc:1308429]
A0A8I5ZU81		CNH/Normoxia	0.274338	0.193054	1.42104	3	0.250415	0.443454		0.09	0.09	Fth1-ps5	ferritin heavy chain 1, pseudogene 5 [Source:RGD Symbol;Acc:1596174]
A0A8I5ZU93		CNH/Normoxia	-0.263108	0.0464098	-5.66923	3	0.0108711	0.099742		0.117391	0.117391	Cops7a	COP9 signalosome subunit 7A [Source:RGD Symbol;Acc:1310070]
A0A8I5ZU99		CNH/Normoxia	-0.275158	0.103716	-2.65299	3	0.0767973	0.226672		0.15	0.15	Ppm1l	protein phosphatase, Mg2+/Mn2+ dependent, 1L [Source:RGD Symbol;Acc:1305220]
A0A8I5ZUD8		CNH/Normoxia	-0.526458	0.115278	-4.56686	3	0.0196929	0.1223		0.0764706	0.0764706	Slc30a9	solute carrier family 30 member 9 [Source:RGD Symbol;Acc:1593180]
A0A8I5ZUE7		CNH/Normoxia	-0.203362	0.120345	-1.68982	3	0.189644	0.378737		0.15	0.15	Zc3h7b	zinc finger CCCH-type containing 7B [Source:RGD Symbol;Acc:1307064]
A0A8I5ZUI2		CNH/Normoxia	0.0776246	0.104172	0.745158	3	0.510244	0.68357		0.109524	0.109524	Ano10	anoctamin 10 [Source:RGD Symbol;Acc:1308260]
A0A8I5ZUI5		CNH/Normoxia	-0.626107	0.112104	-5.58507	0	#NUM!	#NUM!		0.65	0.25	Setd4	SET domain containing 4 [Source:RGD Symbol;Acc:619899]
A0A8I5ZUN3		CNH/Normoxia	-0.0830278	0.050959	-1.62931	3	0.201738	0.392471		0	0	Ttn	titin [Source:RGD Symbol;Acc:621114]
A0A8I5ZUT2		CNH/Normoxia	0.609779	0.139407	4.3741	3	0.0221094	0.12542		0.05	0.05	Irgq	immunity-related GTPase Q [Source:RGD Symbol;Acc:1309409]
A0A8I5ZUU2		CNH/Normoxia	1.41321	0.647671	2.18198	2	0.160841	0.345274		0.133333	0.0333333	Pank1	pantothenate kinase 1 [Source:RGD Symbol;Acc:1304677]
A0A8I5ZV13		CNH/Normoxia	0.0343611	0.171876	0.199918	2	0.860028	0.928275		0.25	0.05	Mettl13	methyltransferase 13, eEF1A lysine and N-terminal methyltransferase [Source:RGD Symbol;Acc:1311526]
A0A8I5ZV26		CNH/Normoxia	0.690894	0.123067	5.61396	3	0.0111725	0.100365		0.0538462	0.0538462	Stom	stomatin [Source:RGD Symbol;Acc:1305109]
A0A8I5ZV38		CNH/Normoxia	0.33609	0.237091	1.41756	3	0.251332	0.443934		0.0666667	0.0666667	Srrm1	serine and arginine repetitive matrix 1 [Source:RGD Symbol;Acc:1311258]
A0A8I5ZV49		CNH/Normoxia	0.0587859	0.178973	0.328463	3	0.764153	0.867782		0.0747475	0.0747475	Flna	filamin A [Source:RGD Symbol;Acc:1560614]
A0A8I5ZV52		CNH/Normoxia	1.05659	0.108527	9.73575	3	0.00230202	0.068347		0.0222222	0.0222222	Hbe1l-ps1	hemoglobin subunit epsilon 1 like, pseudogene 1 [Source:RGD Symbol;Acc:1591909]
A0A8I5ZV67		CNH/Normoxia	-0.0446053	0.0600252	-0.74311	3	0.511316	0.683696		0.149398	0.149398	Eea1	early endosome antigen 1 [Source:RGD Symbol;Acc:1310167]
A0A8I5ZV77		CNH/Normoxia	-0.106469	0.0808261	-1.31726	3	0.279325	0.473241		0.0233333	0.0233333	Mrps36	mitochondrial ribosomal protein S36 [Source:RGD Symbol;Acc:1309315]
A0A8I5ZVC4		CNH/Normoxia	0.395872	0.109506	3.61509	3	0.036373	0.157067		0.045	0.045	Itih2	inter-alpha-trypsin inhibitor heavy chain 2 [Source:RGD Symbol;Acc:1565426]
A0A8I5ZVD6		CNH/Normoxia	0.229182	0.0697061	3.28783	3	0.0461531	0.173615		0.04	0.04	Eny2	ENY2, transcription and export complex 2 subunit [Source:RGD Symbol;Acc:1596439]
A0A8I5ZVG9		CNH/Normoxia	0.0227253	0.108717	0.209031	3	0.847813	0.921727		0	0	Ap1s2	adaptor related protein complex 1 subunit sigma 2 [Source:RGD Symbol;Acc:1561862]
A0A8I5ZVI9		CNH/Normoxia	-0.0447509	0.114354	-0.391337	3	0.721687	0.837927		0.165385	0.165385	Ranbp3	RAN binding protein 3 [Source:RGD Symbol;Acc:1589604]
A0A8I5ZVN3	D3ZPH0	CNH/Normoxia	0.0251953	0.0364328	0.691554	3	0.53893	0.704751		0.106667	0.106667
A0A8I5ZVU1		CNH/Normoxia	-0.407289	0.252021	-1.61609	2	0.247455	0.440153		0.2	0.1	Uckl1	uridine-cytidine kinase 1-like 1 [Source:RGD Symbol;Acc:1565465]
A0A8I5ZVX9		CNH/Normoxia	0.283179	0.262261	1.07976	3	0.359318	0.550993		0.0333333	0.0333333	Dnajc9	DnaJ heat shock protein family (Hsp40) member C9 [Source:RGD Symbol;Acc:1305009]
A0A8I5ZVY2		CNH/Normoxia	0.0562623	0.0687163	0.818762	3	0.472908	0.651517		0.075	0.075	Mrps6	mitochondrial ribosomal protein S6 [Source:RGD Symbol;Acc:2322928]
A0A8I5ZW25		CNH/Normoxia	0.42954	0.226804	1.89388	3	0.154561	0.337368		0.15	0.05	Cstf2t	cleavage stimulation factor subunit 2, tau variant [Source:RGD Symbol;Acc:1310026]
A0A8I5ZW97		CNH/Normoxia	-0.341357	0.184893	-1.84624	2	0.206136	0.39542		0.42	0.22	Abcg3l2	ATP-binding cassette, subfamily G (WHITE), member 3-like 2 [Source:RGD Symbol;Acc:1359703]
A0A8I5ZWA7		CNH/Normoxia	0.131857	0.428333	0.307837	2	0.787307	0.883656		0.25	0.05	Larp1b	La ribonucleoprotein 1B [Source:RGD Symbol;Acc:1307509]
A0A8I5ZWC6		CNH/Normoxia	0.0395896	0.119885	0.330231	3	0.762942	0.867782		0.111538	0.111538	Kpna3	karyopherin subunit alpha 3 [Source:RGD Symbol;Acc:1311339]
A0A8I5ZWC8	A0A8I6GMR5	CNH/Normoxia	0.168866	0.141709	1.19164	3	0.319081	0.512467		0.18	0.18	Rbm25l1	RNA binding motif protein 25-like 1 [Source:RGD Symbol;Acc:1565486]
A0A8I5ZWI8		CNH/Normoxia	-0.296293	0.126003	-2.35148	3	0.100171	0.260153		0.05	0.05	Dnajc19	DnaJ heat shock protein family (Hsp40) member C19 [Source:RGD Symbol;Acc:1560220]
A0A8I5ZWK0		CNH/Normoxia	-0.164641	0.0442685	-3.71915	3	0.0338269	0.152364		0.14375	0.14375	Drg2	developmentally regulated GTP binding protein 2 [Source:RGD Symbol;Acc:1562380]
A0A8I5ZWK9		CNH/Normoxia	0.0241722	0.0654632	0.369249	3	0.736465	0.847939		0.0833333	0.0833333	Mtif3	mitochondrial translational initiation factor 3 [Source:RGD Symbol;Acc:1592673]
A0A8I5ZWM9		CNH/Normoxia	-0.0478359	0.234582	-0.20392	3	0.851466	0.923285		0.1375	0.1375	Vps41	VPS41 subunit of HOPS complex [Source:RGD Symbol;Acc:1560511]
A0A8I5ZWS4		CNH/Normoxia	0.213689	0.153987	1.38771	3	0.259335	0.453338		0.148	0.148	AABR07026291.1	hook microtubule-tethering protein 3 [Source:RGD Symbol;Acc:1560960]
A0A8I5ZWT0		CNH/Normoxia	0.611958	0.0755372	8.10141	3	0.00393066	0.0724071		0.1	0.1	Pcbp3	poly(rC) binding protein 3 [Source:RGD Symbol;Acc:1307430]
A0A8I5ZWT7		CNH/Normoxia	-0.0213671	0.0915495	-0.233393	3	0.830475	0.910874		0	0
A0A8I5ZWY4		CNH/Normoxia	-0.520703	0.391806	-1.32898	3	0.275889	0.469216		0.244444	0.244444	Ado	2-aminoethanethiol dioxygenase [Source:RGD Symbol;Acc:1308233]
A0A8I5ZX76		CNH/Normoxia	-0.0406534	0.111714	-0.363905	3	0.740064	0.84994		0.11875	0.11875	Eif3k	eukaryotic translation initiation factor 3, subunit K [Source:RGD Symbol;Acc:1309221]
A0A8I5ZXB9		CNH/Normoxia	-0.461311	0.520915	-0.885578	1	0.538584	0.704712		0.5	0.2	Kifap3	kinesin-associated protein 3 [Source:RGD Symbol;Acc:1305191]
A0A8I5ZXC8		CNH/Normoxia	-0.106048	0.0829523	-1.27842	3	0.291037	0.484498		0.0631579	0.0631579	Mrps16	mitochondrial ribosomal protein S16 [Source:RGD Symbol;Acc:1582995]
A0A8I5ZXD6		CNH/Normoxia	-0.0352769	0.359313	-0.0981788	3	0.927982	0.965905		0.236364	0.236364	Fam114a1	family with sequence similarity 114, member A1 [Source:RGD Symbol;Acc:1560201]
A0A8I5ZXM4		CNH/Normoxia	0.0995704	0.273576	0.363959	3	0.740027	0.84994		0.0666667	0.0666667	Or1m1	olfactory receptor family 1 subfamily M member 1 [Source:RGD Symbol;Acc:1333021]
A0A8I5ZXP5		CNH/Normoxia	0.0190644	0.133745	0.142543	3	0.895686	0.950568		0.133333	0.133333	U2surp	U2 snRNP-associated SURP domain containing [Source:RGD Symbol;Acc:1307882]
A0A8I5ZXT2		CNH/Normoxia	1.28362	0.203662	6.30268	3	0.00807	0.0918607		0.12	0.12	Dmtn	dematin actin binding protein [Source:RGD Symbol;Acc:1311419]
A0A8I5ZXX6		CNH/Normoxia	-1.28054	0.348841	-3.67083	3	0.0349799	0.154764		0.2	0.2	Atp8a1	ATPase phospholipid transporting 8A1 [Source:RGD Symbol;Acc:1309619]
A0A8I5ZXZ9		CNH/Normoxia	-0.56028	0.189531	-2.95613	3	0.0597292	0.199166		0.2	0.2	Cars2	cysteinyl-tRNA synthetase 2, mitochondrial [Source:RGD Symbol;Acc:1311612]
A0A8I5ZY21		CNH/Normoxia	0.430417	0.0232012	18.5515	3	0.00034183	0.0563903		0.1825	0.1825	Nomo1	Nodal modulator 1 [Source:RGD Symbol;Acc:1305240]
A0A8I5ZY29		CNH/Normoxia	0.0270887	0.0436292	0.620885	3	0.578654	0.733795		0.0983051	0.0983051	Usp14	ubiquitin specific peptidase 14 [Source:RGD Symbol;Acc:1311825]
A0A8I5ZY32		CNH/Normoxia	0.202308	0.0422754	4.78547	3	0.0173506	0.117336		0.097561	0.097561	Ehbp1l1	EH domain binding protein 1-like 1 [Source:RGD Symbol;Acc:1563823]
A0A8I5ZY58	P61314	CNH/Normoxia	0.18966	0.0208232	9.10813	3	0.00279673	0.0688317		0.114815	0.114815	LOC100362479	ribosomal protein L15-like [Source:RGD Symbol;Acc:2318109]
A0A8I5ZY66		CNH/Normoxia	-0.569539	0.19421	-2.93259	2	0.0992657	0.259462		0.1	0	AC105662.3
A0A8I5ZYA8		CNH/Normoxia	0.225226	0.0624664	3.60555	3	0.0366184	0.157146		0.165	0.165	Emc1	ER membrane protein complex subunit 1 [Source:RGD Symbol;Acc:1310427]
A0A8I5ZYB1		CNH/Normoxia	1.89194	0.408985	4.62593	3	0.0190214	0.122117		0.35	0.35	LOC103691165	uncharacterized LOC103691165 [Source:RGD Symbol;Acc:9322177]
A0A8I5ZYD8		CNH/Normoxia	-0.262292	0.0602966	-4.35002	3	0.0224377	0.125918		0.185185	0.185185	Fhl3	four and a half LIM domains 3 [Source:RGD Symbol;Acc:1307180]
A0A8I5ZYN2		CNH/Normoxia	-1.79651	1.11617	-1.60954	2	0.248782	0.441862		0.233333	0.133333	AABR07051831.1
A0A8I5ZYN9		CNH/Normoxia	0.212687	0.182546	1.16511	0	#NUM!	#NUM!		0.666667	0.266667	Ipo11-ps1	importin 11, pseudogene 1 [Source:RGD Symbol;Acc:1584965]
A0A8I5ZYT3		CNH/Normoxia	-0.0780124	0.352027	-0.221609	3	0.838846	0.916002		0.2	0.2	Mrpl35	mitochondrial ribosomal protein L35 [Source:RGD Symbol;Acc:1307065]
A0A8I5ZYW3		CNH/Normoxia	-0.0766114	0.270965	-0.282736	3	0.795765	0.889005		0.2	0.2	Lsp1	lymphocyte-specific protein 1 [Source:RGD Symbol;Acc:1306133]
A0A8I5ZYY0	A0A8I6ARS7	CNH/Normoxia	0.0589472	0.117523	0.501579	3	0.650459	0.785346		0.0551724	0.0551724	LOC120097726	histone H2A type 1-F [Source:RGD Symbol;Acc:41047719]
A0A8I5ZYY7		CNH/Normoxia	-0.259245	0.0736859	-3.51825	3	0.0389662	0.161931		0	0	Nt5c1a	5'-nucleotidase, cytosolic IA [Source:RGD Symbol;Acc:1310908]
A0A8I5ZYZ8		CNH/Normoxia	-0.0931022	0.0561539	-1.65798	3	0.195901	0.386415		0	0	Ube2m	ubiquitin-conjugating enzyme E2M [Source:RGD Symbol;Acc:1307614]
A0A8I5ZZ14		CNH/Normoxia	-0.00540059	0.081893	-0.065947	3	0.951569	0.977344		0.114815	0.114815	Fermt2	FERM domain containing kindlin 2 [Source:RGD Symbol;Acc:1311799]
A0A8I5ZZ86		CNH/Normoxia	-0.0736604	0.148858	-0.494837	3	0.654687	0.789066		0.1	0.1	Col4a5	collagen type IV alpha 5 chain [Source:RGD Symbol;Acc:1565499]
A0A8I5ZZ89		CNH/Normoxia	-0.12652	0.0383888	-3.29575	3	0.0458796	0.173515		0.0730769	0.0730769	Elp3	elongator acetyltransferase complex subunit 3 [Source:RGD Symbol;Acc:2324506]
A0A8I5ZZF0		CNH/Normoxia	-0.482934	0.134411	-3.59297	3	0.0369454	0.157648		0.104348	0.104348	Itih5	inter-alpha-trypsin inhibitor heavy chain 5 [Source:RGD Symbol;Acc:1591485]
A0A8I5ZZN6		CNH/Normoxia	-0.0712414	0.150138	-0.474505	3	0.667541	0.799158		0.22	0.22	Ubr1	ubiquitin protein ligase E3 component n-recognin 1 [Source:RGD Symbol;Acc:1562326]
A0A8I5ZZR5		CNH/Normoxia	1.02647	0.631164	1.62632	3	0.202356	0.392781		0.3	0.3	Nbeal1	neurobeachin-like 1 [Source:RGD Symbol;Acc:1594799]
A0A8I6A008		CNH/Normoxia	0.220436	0.191639	1.15027	3	0.333407	0.526517		0.164706	0.164706	Dpm1	dolichyl-phosphate mannosyltransferase subunit 1, catalytic [Source:RGD Symbol;Acc:1310120]
A0A8I6A052		CNH/Normoxia	-0.223904	0.253926	-0.881769	3	0.442832	0.626943		0.216667	0.216667	FAM120C	family with sequence similarity 120C [Source:RGD Symbol;Acc:1564253]
A0A8I6A072		CNH/Normoxia	-0.359342	0.158839	-2.2623	3	0.108695	0.272599		0	0	Rabl3	RAB, member of RAS oncogene family-like 3 [Source:RGD Symbol;Acc:1306436]
A0A8I6A075		CNH/Normoxia	-0.846125	0.600068	-1.41005	3	0.25332	0.445957		0	0	Slc25a5-ps9	solute carrier family 25 member 5, pseudogene 9 [Source:RGD Symbol;Acc:1585105]
A0A8I6A089		CNH/Normoxia	0.0179276	0.334189	0.0536449	3	0.960591	0.982361		0.14	0.14	Paxx	PAXX, non-homologous end joining factor [Source:RGD Symbol;Acc:1306215]
A0A8I6A0A6		CNH/Normoxia	-0.443192	0.17979	-2.46505	3	0.0904609	0.247544		0.3	0.3	Gramd4	GRAM domain containing 4 [Source:RGD Symbol;Acc:1309983]
A0A8I6A0D0		CNH/Normoxia	0.125982	0.114906	1.09639	3	0.353035	0.544828		0.258333	0.258333	Abcg3	ATP-binding cassette, subfamily G (WHITE), member 3 [Source:RGD Symbol;Acc:1565568]
A0A8I6A0F4		CNH/Normoxia	-0.0514684	0.0238587	-2.15722	0	#NUM!	#NUM!		0.6	0
A0A8I6A0F8		CNH/Normoxia	-0.0195818	0.423013	-0.0462913	1	0.970551	0.986116		0.55	0.25	Stk4	serine/threonine kinase 4 [Source:RGD Symbol;Acc:1312035]
A0A8I6A0J6		CNH/Normoxia	-0.583069	0.117758	-4.95143	3	0.0158095	0.112942		0	0
A0A8I6A0R8		CNH/Normoxia	-0.0357935	0.0445903	-0.80272	3	0.480842	0.657556		0.063388	0.063388	Srl	sarcalumenin [Source:RGD Symbol;Acc:1306564]
A0A8I6A0T0		CNH/Normoxia	-1.76022	0.106427	-16.5393	3	0.000481098	0.0563903		0.18125	0.18125	Pdia2	protein disulfide isomerase family A, member 2 [Source:RGD Symbol;Acc:1305164]
A0A8I6A0W6		CNH/Normoxia	0.953674	0.0868177	10.9848	3	0.00161543	0.0642048		0.126984	0.126984	Ube2o	ubiquitin-conjugating enzyme E2O [Source:RGD Symbol;Acc:1310297]
A0A8I6A0Y5		CNH/Normoxia	0.995632	0.732781	1.3587	3	0.267375	0.460152		0.166667	0.166667
A0A8I6A182		CNH/Normoxia	0.165199	0.0779909	2.11819	3	0.124396	0.29821		0	0	Pitpnc1	phosphatidylinositol transfer protein, cytoplasmic 1 [Source:RGD Symbol;Acc:1597047]
A0A8I6A183		CNH/Normoxia	0.256565	0.203767	1.25911	3	0.297049	0.490161		0.114286	0.114286	Ccar1	cell division cycle and apoptosis regulator 1 [Source:RGD Symbol;Acc:1560358]
A0A8I6A1D9		CNH/Normoxia	0.0520964	0.069871	0.745608	3	0.510009	0.68357		0.117647	0.117647	Use1	unconventional SNARE in the ER 1 [Source:RGD Symbol;Acc:1306660]
A0A8I6A1P8		CNH/Normoxia	0.998362	0.631522	1.58088	3	0.212041	0.401644		0.42	0.42	Rac2	Rac family small GTPase 2 [Source:RGD Symbol;Acc:1307568]
A0A8I6A1T4		CNH/Normoxia	0.0885772	0.052145	1.69867	3	0.187944	0.376913		0.0728814	0.0728814	Eif4g2	eukaryotic translation initiation factor 4, gamma 2 [Source:RGD Symbol;Acc:1305294]
A0A8I6A1X7		CNH/Normoxia	0.269459	0.105562	2.55262	3	0.0837511	0.236934		0.0666667	0.0666667	AABR07038881.1
A0A8I6A1Z5		CNH/Normoxia	0.0577912	0.114513	0.504669	3	0.648527	0.783997		0.0230769	0.0230769	Tmx1	thioredoxin-related transmembrane protein 1 [Source:RGD Symbol;Acc:1308455]
A0A8I6A254		CNH/Normoxia	-0.0422636	0.0953199	-0.443387	3	0.687512	0.81327		0.163333	0.163333	Mrpl15	mitochondrial ribosomal protein L15 [Source:RGD Symbol;Acc:1304796]
A0A8I6A263		CNH/Normoxia	0.00408896	0.0273548	0.149479	3	0.890659	0.947818		0.04	0.04	Aimp1	aminoacyl tRNA synthetase complex-interacting multifunctional protein 1 [Source:RGD Symbol;Acc:620466]
A0A8I6A272		CNH/Normoxia	0.210644	0.0396513	5.3124	3	0.0130256	0.104906		0.182143	0.182143	Raph1	Ras association (RalGDS/AF-6) and pleckstrin homology domains 1 [Source:RGD Symbol;Acc:1308387]
A0A8I6A282		CNH/Normoxia	0.247811	0.156944	1.57897	3	0.212459	0.402278		0.336364	0.336364	Antxr2	ANTXR cell adhesion molecule 2 [Source:RGD Symbol;Acc:1561294]
A0A8I6A289	D3ZK97	CNH/Normoxia	0.214787	0.12396	1.73271	3	0.181569	0.370918		0.135	0.135	LOC108349691	histone H3.3-like [Source:RGD Symbol;Acc:11381356]
A0A8I6A2B3		CNH/Normoxia	0.428912	0.088823	4.82884	3	0.0169297	0.116487		0.076	0.076	Guk1	guanylate kinase 1 [Source:RGD Symbol;Acc:1309638]
A0A8I6A2G5		CNH/Normoxia	-0.339086	0.0832087	-4.07513	3	0.0266741	0.135338		0.0444444	0.0444444	Timm23b	translocase of inner mitochondrial membrane 23B [Source:RGD Symbol;Acc:1559672]
A0A8I6A2H6		CNH/Normoxia	-0.54958	0.181435	-3.02907	2	0.0938913	0.251666		0.32	0.22	Micu3	mitochondrial calcium uptake family, member 3 [Source:RGD Symbol;Acc:1563411]
A0A8I6A2H9		CNH/Normoxia	-0.0630131	0.052167	-1.20791	3	0.313619	0.506571		0.0868421	0.0868421	Twf2	twinfilin actin-binding protein 2 [Source:RGD Symbol;Acc:1591460]
A0A8I6A2I6		CNH/Normoxia	0.339538	0.126989	2.67376	3	0.0754481	0.224943		0	0	Frrs1	ferric-chelate reductase 1 [Source:RGD Symbol;Acc:1306883]
A0A8I6A2W7		CNH/Normoxia	-0.209929	0.0834341	-2.5161	3	0.0864723	0.241184		0.0866667	0.0866667
A0A8I6A2Y2		CNH/Normoxia	0.0300991	0.124644	0.241481	3	0.824747	0.907794		0.126316	0.126316	Srrm2	serine/arginine repetitive matrix 2 [Source:RGD Symbol;Acc:1310163]
A0A8I6A346		CNH/Normoxia	-0.26751	0.116721	-2.29186	3	0.105775	0.269352		0	0	Olr1177	olfactory receptor 1177 [Source:RGD Symbol;Acc:1333851]
A0A8I6A356		CNH/Normoxia	-0.137653	0.0450728	-3.05403	3	0.0552523	0.191442		0	0	Ube2k	ubiquitin-conjugating enzyme E2K [Source:RGD Symbol;Acc:1311626]
A0A8I6A3C3		CNH/Normoxia	0.422084	0.468066	0.901762	3	0.433649	0.619519		0.166667	0.166667	Gbp6	guanylate binding protein family member 6 [Source:RGD Symbol;Acc:1561523]
A0A8I6A3F1		CNH/Normoxia	-0.255032	0.1162	-2.19476	3	0.115738	0.284325		0	0
A0A8I6A3F2		CNH/Normoxia	0.70355	0.858241	0.819757	3	0.472419	0.651216		0.18	0.18	AABR07034730.2
A0A8I6A3J6		CNH/Normoxia	0.11691	0.032618	3.58421	0	#NUM!	#NUM!		0.4	0	Vom1r73	vomeronasal 1 receptor 73 [Source:RGD Symbol;Acc:1549715]
A0A8I6A3Q1	A0A8I6AT35	CNH/Normoxia	-0.184426	0.104647	-1.76236	3	0.176216	0.364154		0	0
A0A8I6A3R7	P0CD94	CNH/Normoxia	-2.07555	1.05146	-1.97396	2	0.187094	0.37614		0.166667	0.0666667	LOC120093241	ubiquinol-cytochrome-c reductase complex assembly factor 3-like [Source:RGD Symbol;Acc:41007282]
A0A8I6A3U2	D3ZCL3	CNH/Normoxia	0.265702	0.0857705	3.09782	3	0.0533864	0.187085		0	0	Snrpc-ps3	small nuclear ribonucleoprotein polypeptide C, pseudogene 3 [Source:RGD Symbol;Acc:1596424]
A0A8I6A3Z5		CNH/Normoxia	0.252639	0.0553315	4.56591	3	0.019704	0.1223		0.208	0.208	Uba2	ubiquitin-like modifier activating enzyme 2 [Source:RGD Symbol;Acc:1312023]
A0A8I6A416	Q63421	CNH/Normoxia	-0.0389812	0.302997	-0.128652	3	0.905773	0.956215		0.166667	0.0666667	Pde1a	phosphodiesterase 1A [Source:RGD Symbol;Acc:68329]
A0A8I6A4A2		CNH/Normoxia	-0.341757	0.0941652	-3.62933	3	0.0360104	0.15699		0.185294	0.185294	Vps13a	vacuolar protein sorting 13 homolog A [Source:RGD Symbol;Acc:1311340]
A0A8I6A4C2		CNH/Normoxia	0.700884	0.682429	1.02704	2	0.412381	0.600609		0.4	0.3	Nxn	nucleoredoxin [Source:RGD Symbol;Acc:1310489]
A0A8I6A4G0		CNH/Normoxia	-0.0781956	0.0430197	-1.81767	3	0.166708	0.350878		0.0866071	0.0866071	Tns1	tensin 1 [Source:RGD Symbol;Acc:68427]
A0A8I6A4I6		CNH/Normoxia	0.188218	0.371944	0.506039	3	0.647672	0.78375		0	0
A0A8I6A4J2		CNH/Normoxia	0.0768467	0.0425868	1.80447	3	0.168922	0.353482		0.123333	0.123333	Ap2a1	adaptor related protein complex 2 subunit alpha 1 [Source:RGD Symbol;Acc:1306254]
A0A8I6A4J8		CNH/Normoxia	0.024055	0.526129	0.0457208	3	0.966406	0.984397		0.414286	0.414286	Anapc1	anaphase promoting complex subunit 1 [Source:RGD Symbol;Acc:1306629]
A0A8I6A4K6		CNH/Normoxia	0.247744	0.202936	1.2208	3	0.30936	0.502554		0.281818	0.281818	Psmg1	proteasome assembly chaperone 1 [Source:RGD Symbol;Acc:1305454]
A0A8I6A4L1		CNH/Normoxia	-0.00146984	0.000637002	-2.30743	0	#NUM!	#NUM!		0.55	0.15	Mycbp2	MYC binding protein 2 [Source:RGD Symbol;Acc:1312048]
A0A8I6A4U0		CNH/Normoxia	0.403081	0.439974	0.916148	3	0.427147	0.613347		0.04375	0.04375
A0A8I6A4W2		CNH/Normoxia	-0.0091855	0.0524075	-0.175271	3	0.872029	0.935149		0.122772	0.122772	Ktn1	kinectin 1 [Source:RGD Symbol;Acc:1308719]
A0A8I6A502		CNH/Normoxia	0.737229	0.332234	2.219	3	0.113148	0.280251		0.25	0.25	Tns3	tensin 3 [Source:RGD Symbol;Acc:1564174]
A0A8I6A520		CNH/Normoxia	-0.105374	0.0719439	-1.46466	3	0.239239	0.431923		0.20625	0.20625	Hdhd5	haloacid dehalogenase like hydrolase domain containing 5 [Source:RGD Symbol;Acc:1306557]
A0A8I6A583		CNH/Normoxia	0.474441	0.545297	0.87006	3	0.44829	0.63133		0.0333333	0.0333333
A0A8I6A5E1		CNH/Normoxia	0.240209	0.126859	1.89351	3	0.154618	0.337368		0.15	0.15	Smarcc2	SWI/SNF related, matrix associated, actin dependent regulator of chromatin, subfamily c, member 2 [Source:RGD Symbol;Acc:1597704]
A0A8I6A5F2		CNH/Normoxia	0.138984	0.0874879	1.58861	3	0.210358	0.400431		0.2375	0.2375	Sun1	Sad1 and UNC84 domain containing 1 [Source:RGD Symbol;Acc:1359142]
A0A8I6A5H5		CNH/Normoxia	0.0458205	0.0459763	0.996611	3	0.392406	0.581994		0	0	Rela	RELA proto-oncogene, NF-kB subunit [Source:RGD Symbol;Acc:727889]
A0A8I6A5J1		CNH/Normoxia	-0.279607	0.137845	-2.02842	3	0.13555	0.314846		0.125	0.125	Nars2	asparaginyl-tRNA synthetase 2, mitochondrial [Source:RGD Symbol;Acc:1305145]
A0A8I6A5S6		CNH/Normoxia	-0.0742237	0.0794412	-0.934323	3	0.419061	0.607182		0.0625	0.0625	AABR07004876.1
A0A8I6A5U2		CNH/Normoxia	0.158046	0.0257354	6.1412	3	0.0086843	0.0927663		0.0692308	0.0692308	Dnajb2	DnaJ heat shock protein family (Hsp40) member B2 [Source:RGD Symbol;Acc:1591035]
A0A8I6A5U8	A0A8L2QNQ0	CNH/Normoxia	-0.0683868	0.0212886	-3.21237	3	0.0488678	0.179343		0	0	LOC108349446	60S ribosomal protein L35a pseudogene [Source:RGD Symbol;Acc:11501622]
A0A8I6A5Y0		CNH/Normoxia	0.333157	0.0747989	4.45404	3	0.021063	0.124729		0.13	0.13	Vta1	vesicle trafficking 1 [Source:RGD Symbol;Acc:1305031]
A0A8I6A665		CNH/Normoxia	-0.1897	0.0915393	-2.07233	3	0.129952	0.306425		0.11	0.11	Aspscr1	ASPSCR1 tether for SLC2A4, UBX domain containing [Source:RGD Symbol;Acc:1588666]
A0A8I6A678		CNH/Normoxia	0.124799	0.0458943	2.71927	3	0.0725942	0.221088		0.1	0.1	Snx2	sorting nexin 2 [Source:RGD Symbol;Acc:1310291]
A0A8I6A691		CNH/Normoxia	-0.197954	0.112964	-1.75236	3	0.178001	0.366271		0.13125	0.13125	Hspa12a	heat shock protein family A (Hsp70) member 12A [Source:RGD Symbol;Acc:1305531]
A0A8I6A693		CNH/Normoxia	-0.267601	0.138953	-1.92584	3	0.149776	0.33142		0	0	Ankrd29	ankyrin repeat domain 29 [Source:RGD Symbol;Acc:1587260]
A0A8I6A6B6		CNH/Normoxia	0.0690094	0.0259302	2.66135	3	0.076251	0.225693		0.0727273	0.0727273	Ppp1r12b	protein phosphatase 1, regulatory subunit 12B [Source:RGD Symbol;Acc:1309287]
A0A8I6A6C3	A0A8I6A938	CNH/Normoxia	1.53853	0.9846	1.56259	1	0.362419	0.554266		0.58	0.28
A0A8I6A6D4		CNH/Normoxia	-0.67858	0.861812	-0.787387	2	0.513548	0.685538		0.45	0.25	Smim11	small integral membrane protein 11 [Source:RGD Symbol;Acc:2299853]
A0A8I6A6G8		CNH/Normoxia	0.209422	0.0420603	4.9791	3	0.0155702	0.112312		0.142857	0.142857	Hm13	histocompatibility minor 13 [Source:RGD Symbol;Acc:1308946]
A0A8I6A6H8		CNH/Normoxia	-0.0109399	0.137306	-0.0796758	3	0.941512	0.972203		0.0422535	0.0422535	Serpinb6a	serpin family B member 6A [Source:RGD Symbol;Acc:735108]
A0A8I6A6K6		CNH/Normoxia	-0.208711	0.110553	-1.88788	3	0.155479	0.338747		0.158824	0.158824	Ppp2r5d	protein phosphatase 2, regulatory subunit B', delta [Source:RGD Symbol;Acc:1306666]
A0A8I6A6W3		CNH/Normoxia	0.0758959	0.0466595	1.62659	3	0.2023	0.392781		0.146667	0.146667	Lims1	LIM zinc finger domain containing 1 [Source:RGD Symbol;Acc:1560732]
A0A8I6A7A4		CNH/Normoxia	-0.19895	0.128843	-1.54413	3	0.220255	0.411695		0.0916667	0.0916667	Ddx3	DEAD (Asp-Glu-Ala-Asp) box polypeptide 3 [Source:RGD Symbol;Acc:2314437]
A0A8I6A7D1		CNH/Normoxia	0.391263	0.164261	2.38196	3	0.0974451	0.257236		0.133333	0.133333	Rps6ka5	ribosomal protein S6 kinase A5 [Source:RGD Symbol;Acc:1308336]
A0A8I6A7D3		CNH/Normoxia	-0.484355	0.347723	-1.39293	3	0.257916	0.451915		0.236364	0.236364	LOC681355	similar to potassium channel tetramerisation domain containing 12b [Source:RGD Symbol;Acc:1596735]
A0A8I6A7K2		CNH/Normoxia	0.0283668	0.120291	0.235817	3	0.828757	0.910026		0	0
A0A8I6A7R6		CNH/Normoxia	0.450334	0.347631	1.29544	3	0.285843	0.47956		0.05	0.05
A0A8I6A7S3		CNH/Normoxia	-0.300647	0.0686114	-4.38187	3	0.0220048	0.125388		0.0964286	0.0964286	Atpaf2	ATP synthase mitochondrial F1 complex assembly factor 2 [Source:RGD Symbol;Acc:1305161]
A0A8I6A7U0		CNH/Normoxia	0.452336	0.300983	1.50286	3	0.229898	0.421562		0.32	0.32	Fkbp15	FKBP prolyl isomerase family member 15 [Source:RGD Symbol;Acc:1304816]
A0A8I6A822		CNH/Normoxia	0.0999615	0.0289712	3.45038	3	0.0409254	0.16461		0.104	0.104	Tm9sf3	transmembrane 9 superfamily member 3 [Source:RGD Symbol;Acc:1564625]
A0A8I6A869		CNH/Normoxia	0.152937	0.230029	0.66486	3	0.553682	0.71533		0.122222	0.122222	Dnah9	dynein, axonemal, heavy chain 9 [Source:RGD Symbol;Acc:621799]
A0A8I6A880		CNH/Normoxia	0.245038	0.382892	0.639967	3	0.567716	0.725851		0.214286	0.214286	Pkp4	plakophilin 4 [Source:RGD Symbol;Acc:1307840]
A0A8I6A896		CNH/Normoxia	-0.299959	0.140145	-2.14036	3	0.121812	0.29385		0	0	Ap4b1	adaptor related protein complex 4 subunit beta 1 [Source:RGD Symbol;Acc:1310529]
A0A8I6A8I7		CNH/Normoxia	0.221366	0.0749688	2.95278	3	0.0598906	0.199459		0	0	Eif1ax	eukaryotic translation initiation factor 1A, X-linked [Source:RGD Symbol;Acc:1560198]
A0A8I6A8L3		CNH/Normoxia	-0.132211	0.0345164	-3.83038	3	0.0313525	0.145576		0.0651515	0.0651515	Dnpep	aspartyl aminopeptidase [Source:RGD Symbol;Acc:1583848]
A0A8I6A8M7		CNH/Normoxia	0.100357	0.149045	0.673332	3	0.548967	0.712567		0.1	0.1	Mcrip2	MAPK regulated co-repressor interacting protein 2 [Source:RGD Symbol;Acc:1592603]
A0A8I6A8N5	D0RB01	CNH/Normoxia	0.36453	0.191145	1.90709	3	0.152563	0.334818		0	0	RGD1561481	similar to ubiquitin specific protease 12 [Source:RGD Symbol;Acc:1561481]
A0A8I6A8Y4		CNH/Normoxia	0.0210712	0.148956	0.141459	3	0.896472	0.950983		0.26087	0.26087	Mtres1	mitochondrial transcription rescue factor 1 [Source:RGD Symbol;Acc:1597785]
A0A8I6A8Y6		CNH/Normoxia	-0.181988	0.0941744	-1.93246	3	0.148807	0.330373		0.182222	0.182222	Sf3b2	splicing factor 3b, subunit 2 [Source:RGD Symbol;Acc:1307159]
A0A8I6A9B2		CNH/Normoxia	0.0585803	0.123261	0.475253	3	0.667065	0.798924		0.115385	0.115385	Naa10	N(alpha)-acetyltransferase 10, NatA catalytic subunit [Source:RGD Symbol;Acc:1565315]
A0A8I6A9E8		CNH/Normoxia	0.257118	0.0485856	5.29206	3	0.0131646	0.104906		0.0871795	0.0871795	Prkg1	protein kinase cGMP-dependent 1 [Source:RGD Symbol;Acc:1587390]
A0A8I6A9G4		CNH/Normoxia	0.0817017	0.406346	0.201064	3	0.853509	0.924148		0	0
A0A8I6A9H4		CNH/Normoxia	-0.589672	0.0390812	-15.0884	3	0.000632001	0.0567742		0.0815789	0.0815789	Art3	ADP-ribosyltransferase 3 [Source:RGD Symbol;Acc:628833]
A0A8I6A9I8		CNH/Normoxia	-0.999592	1.42386	-0.702029	1	0.610334	0.755607		0.5	0.2	Apbb2	amyloid beta precursor protein binding family B member 2 [Source:RGD Symbol;Acc:1562438]
A0A8I6A9K0		CNH/Normoxia	0.133445	0.148499	0.898627	3	0.435077	0.620347		0	0
A0A8I6A9K9		CNH/Normoxia	0.74746	0.629553	1.18729	3	0.320558	0.513639		0.166667	0.166667	Hypk	Huntingtin interacting protein K [Source:RGD Symbol;Acc:1311457]
A0A8I6A9M7		CNH/Normoxia	0.178587	0.145368	1.22851	3	0.306839	0.500146		0.238889	0.238889	AABR07064719.2	nuclear export mediator factor [Source:RGD Symbol;Acc:2315525]
A0A8I6A9R8		CNH/Normoxia	-0.0492417	0.0812811	-0.605819	3	0.587398	0.738465		0.148387	0.148387	Cope	COPI coat complex subunit epsilon [Source:RGD Symbol;Acc:1306785]
A0A8I6A9W1		CNH/Normoxia	1.0051	0.435475	2.30806	1	0.260282	0.454409		0.5	0.1
A0A8I6A9Y1		CNH/Normoxia	0.136232	0.0708833	1.92192	3	0.150353	0.332393		0.0882353	0.0882353	U2af2	U2 small nuclear RNA auxiliary factor 2 [Source:RGD Symbol;Acc:1310690]
A0A8I6AA17		CNH/Normoxia	-0.0773583	0.040857	-1.89339	3	0.154636	0.337368		0	0	AABR07062753.1
A0A8I6AA24		CNH/Normoxia	1.94144	0.331163	5.86249	3	0.00989705	0.0963662		0.35	0.35	Col8a1	collagen type VIII alpha 1 chain [Source:RGD Symbol;Acc:1309361]
A0A8I6AA52		CNH/Normoxia	-0.161211	0.190459	-0.846437	3	0.459484	0.640723		0.19375	0.19375	Wdr48	WD repeat domain 48 [Source:RGD Symbol;Acc:1309702]
A0A8I6AA70		CNH/Normoxia	-0.145303	0.139105	-1.04456	3	0.372986	0.564935		0.155556	0.155556	Sec61a2	SEC61 translocon subunit alpha 2 [Source:RGD Symbol;Acc:1305948]
A0A8I6AA94		CNH/Normoxia	0.470185	0.126533	3.7159	3	0.033903	0.15238		0.0545455	0.0545455	Ano6	anoctamin 6 [Source:RGD Symbol;Acc:1304765]
A0A8I6AAD8		CNH/Normoxia	0.164411	0.132173	1.24391	3	0.301871	0.494718		0.0333333	0.0333333	Snx4	sorting nexin 4 [Source:RGD Symbol;Acc:1309763]
A0A8I6AAE1		CNH/Normoxia	0.908708	0.525202	1.73021	3	0.182029	0.37138		0.352632	0.352632
A0A8I6AAF1		CNH/Normoxia	-0.164371	0.114915	-1.43038	3	0.247977	0.44066		0.1	0.1	Card19	caspase recruitment domain family, member 19 [Source:RGD Symbol;Acc:1306058]
A0A8I6AAJ5		CNH/Normoxia	0.0874354	0.393358	0.222279	2	0.844731	0.920442		0.266667	0.0666667	LOC500180	similar to IG KAPPA CHAIN V-V REGION K2 PRECURSOR [Source:RGD Symbol;Acc:1561547]
A0A8I6AAL1		CNH/Normoxia	-0.274442	0.26517	-1.03497	3	0.376795	0.568558		0.14	0.14	Rnf7	ring finger protein 7 [Source:RGD Symbol;Acc:1311048]
A0A8I6AAN3		CNH/Normoxia	0.622149	0.0755013	8.24025	3	0.00374189	0.07189		0.36	0.36	Aldh18a1	aldehyde dehydrogenase 18 family, member A1 [Source:RGD Symbol;Acc:1311431]
A0A8I6AAQ3		CNH/Normoxia	-0.118992	0.347357	-0.342565	3	0.754522	0.862132		0.416667	0.416667	B4galnt2	beta-1,4-N-acetyl-galactosaminyl transferase 2 [Source:RGD Symbol;Acc:1592405]
A0A8I6AAR8		CNH/Normoxia	-0.337282	0.0876219	-3.84929	3	0.0309551	0.144567		0.233333	0.233333	Slc25a26	solute carrier family 25 member 26 [Source:RGD Symbol;Acc:1308811]
A0A8I6AAR9		CNH/Normoxia	0.748898	0.359324	2.08419	1	0.284798	0.478473		0.266667	0.0666667	Ankrd17	ankyrin repeat domain 17 [Source:RGD Symbol;Acc:1562348]
A0A8I6AAW1		CNH/Normoxia	-0.315305	0.0769181	-4.09923	3	0.0262634	0.134313		0.0735294	0.0735294	Tars3	threonyl-tRNA synthetase 3 [Source:RGD Symbol;Acc:1311308]
A0A8I6AAY1		CNH/Normoxia	-0.16416	0.0574724	-2.85633	3	0.0647714	0.20928		0.02	0.02	Cox7a2l	cytochrome c oxidase subunit 7A2 like [Source:RGD Symbol;Acc:1306111]
A0A8I6AB22		CNH/Normoxia	0.193269	0.1389	1.39143	3	0.258324	0.452466		0.05	0.05
A0A8I6AB39		CNH/Normoxia	0.199786	0.076637	2.60691	3	0.0798974	0.231025		0.0266667	0.0266667	Gm5471	predicted pseudogene 5471 [Source:RGD Symbol;Acc:1560994]
A0A8I6AB87		CNH/Normoxia	-0.0322534	0.073612	-0.438154	3	0.690906	0.815355		0.106667	0.106667	Gnpda1	glucosamine-6-phosphate deaminase 1 [Source:RGD Symbol;Acc:1585624]
A0A8I6ABM0		CNH/Normoxia	-0.414085	0.170873	-2.42335	3	0.0938867	0.251666		0.133333	0.133333	Rit1	Ras-like without CAAX 1 [Source:RGD Symbol;Acc:1559874]
A0A8I6ABN8	A0A8I6G1P7	CNH/Normoxia	-0.900794	1.413	-0.637505	0	#NUM!	#NUM!		0.6	0.2
A0A8I6ABQ2		CNH/Normoxia	-0.204817	0.0724521	-2.82694	3	0.0663572	0.211456		0.096	0.096	Bcl2l13	Bcl2-like 13 [Source:RGD Symbol;Acc:1306985]
A0A8I6ABU1		CNH/Normoxia	1.14236	0.184855	6.17978	3	0.00853208	0.0927663		0.328571	0.328571	Slc39a14	solute carrier family 39 member 14 [Source:RGD Symbol;Acc:1307026]
A0A8I6ABZ7		CNH/Normoxia	0.31632	0.0325191	9.72721	3	0.00230794	0.068347		0.125	0.125	Dhx9	DExH-box helicase 9 [Source:RGD Symbol;Acc:1308548]
A0A8I6AC00		CNH/Normoxia	0.159072	0.0616847	2.5788	3	0.0818653	0.233658		0.167647	0.167647	Sun2	Sad1 and UNC84 domain containing 2 [Source:RGD Symbol;Acc:1563141]
A0A8I6AC18		CNH/Normoxia	0.156224	0.194545	0.803021	3	0.480693	0.657538		0.266667	0.266667	Tmem179b	transmembrane protein 179B [Source:RGD Symbol;Acc:1582850]
A0A8I6AC37		CNH/Normoxia	0.343303	0.199895	1.71742	3	0.184402	0.374166		0.182353	0.182353	Pml	PML nuclear body scaffold [Source:RGD Symbol;Acc:1562602]
A0A8I6AC38		CNH/Normoxia	-0.113674	0.0959471	-1.18476	3	0.321421	0.514337		0.13913	0.13913	Wnk2	WNK lysine deficient protein kinase 2 [Source:RGD Symbol;Acc:1307284]
A0A8I6AC42	D3ZMY4	CNH/Normoxia	-0.118318	0.559035	-0.211648	3	0.845945	0.920919		0.2	0.2
A0A8I6ACD7		CNH/Normoxia	-0.209671	0.135169	-1.55118	3	0.218652	0.409494		0.12	0.12	LOC108348204	high mobility group protein B3 pseudogene [Source:RGD Symbol;Acc:11443889]
A0A8I6ACJ3		CNH/Normoxia	-0.00835834	0.625113	-0.0133709	3	0.990171	0.995339		0.0666667	0.0666667
A0A8I6ACM5		CNH/Normoxia	-0.0274634	0.0480533	-0.571519	3	0.607661	0.753706		0	0	Rbm46	RNA binding motif protein 46 [Source:RGD Symbol;Acc:1560205]
A0A8I6ACM8		CNH/Normoxia	0.0537814	0.198606	0.270795	3	0.804111	0.89356		0.307143	0.307143	Myo6	myosin VI [Source:RGD Symbol;Acc:1560646]
A0A8I6ACT0		CNH/Normoxia	-0.327241	0.0758964	-4.31168	3	0.0229737	0.127		0.15	0.15	LOC103694176	60 kDa heat shock protein, mitochondrial pseudogene [Source:RGD Symbol;Acc:9089883]
A0A8I6ACU2		CNH/Normoxia	0.222815	0.065638	3.3946	3	0.0426303	0.167229		0.15	0.15	Ubap2l	ubiquitin associated protein 2-like [Source:RGD Symbol;Acc:1308707]
A0A8I6ACU9		CNH/Normoxia	-0.251729	0.0668271	-3.76687	3	0.0327357	0.148982		0.109091	0.109091	Timm50	translocase of inner mitochondrial membrane 50 [Source:RGD Symbol;Acc:1587684]
A0A8I6ACW2		CNH/Normoxia	0.666208	0.00627152	106.227	0	#NUM!	#NUM!		0.533333	0.233333
A0A8I6ACX1		CNH/Normoxia	-0.435614	0.0909307	-4.79061	3	0.0173	0.117336		0.04	0.04	LOC690000	similar to CG3740-PA [Source:RGD Symbol;Acc:1585208]
A0A8I6AD02		CNH/Normoxia	-0.281762	0.292762	-0.962424	2	0.437387	0.621978		0.283333	0.183333
A0A8I6AD55		CNH/Normoxia	-0.251853	0.0379301	-6.63992	3	0.00696002	0.087184		0.0644068	0.0644068	Chchd3	coiled-coil-helix-coiled-coil-helix domain containing 3 [Source:RGD Symbol;Acc:1310325]
A0A8I6AD67		CNH/Normoxia	0.216424	0.0924376	2.3413	3	0.101102	0.261444		0.0666667	0.0666667	Parp9	poly (ADP-ribose) polymerase family, member 9 [Source:RGD Symbol;Acc:1307534]
A0A8I6AD89		CNH/Normoxia	0.313305	0.580407	0.539802	3	0.626827	0.768765		0	0
A0A8I6ADB2		CNH/Normoxia	-0.191461	0.0217775	-8.79169	3	0.00310019	0.0688317		0.15	0.15	LOC120102832	RNA-binding protein 12B-A-like [Source:RGD Symbol;Acc:41100894]
A0A8I6ADB5	D3ZXT2	CNH/Normoxia	0.00245521	0.0951363	0.0258073	3	0.981032	0.991326		0.1	0.1	Stag1	stromal antigen 1 [Source:RGD Symbol;Acc:1310744]
A0A8I6ADD5	A0A8I6B572	CNH/Normoxia	-0.170593	0.0630897	-2.70397	3	0.0735382	0.222734		0	0	LOC100360357	cytochrome c oxidase, subunit VIIc-like [Source:RGD Symbol;Acc:2322296]
A0A8I6ADE8		CNH/Normoxia	-0.018493	0.0745198	-0.248162	3	0.820026	0.90581		0.0432432	0.0432432	Sync	syncoilin, intermediate filament protein [Source:RGD Symbol;Acc:1307970]
A0A8I6ADN8		CNH/Normoxia	-0.559595	0.304197	-1.83958	3	0.163106	0.346834		0	0	Dock10	dedicator of cytokinesis 10 [Source:RGD Symbol;Acc:1561963]
A0A8I6ADQ7		CNH/Normoxia	-0.080004	0.153328	-0.521785	3	0.637895	0.776501		0.0333333	0.0333333
A0A8I6ADR8		CNH/Normoxia	-0.0659561	0.151917	-0.434158	3	0.693503	0.816953		0.188095	0.188095	Efr3a	EFR3 homolog A [Source:RGD Symbol;Acc:1305976]
A0A8I6AE33		CNH/Normoxia	-0.202383	0.103155	-1.96193	3	0.14458	0.325761		0.223529	0.223529	Wdr37	WD repeat domain 37 [Source:RGD Symbol;Acc:1306189]
A0A8I6AE36	Q9QYU1	CNH/Normoxia	-0.380545	0.224544	-1.69475	3	0.188696	0.377697		0.125	0.125
A0A8I6AE43		CNH/Normoxia	0.0531305	0.0798639	0.665264	3	0.553457	0.71533		0.233333	0.233333	Erbin	erbb2 interacting protein [Source:RGD Symbol;Acc:1562952]
A0A8I6AE78		CNH/Normoxia	0.0969731	0.175477	0.552626	3	0.619028	0.763014		0.2	0.2	Hgsnat	heparan-alpha-glucosaminide N-acetyltransferase [Source:RGD Symbol;Acc:1560755]
A0A8I6AE91		CNH/Normoxia	0.121504	0.0440655	2.75734	3	0.0703084	0.21703		0.111111	0.111111	Gga2	golgi associated, gamma adaptin ear containing, ARF binding protein 2 [Source:RGD Symbol;Acc:1304800]
A0A8I6AEF9		CNH/Normoxia	-0.0636529	0.123961	-0.513492	3	0.643032	0.779936		0.0514706	0.0514706	Inhca	inhibitor of carbonic anhydrase [Source:RGD Symbol;Acc:1310507]
A0A8I6AEG8		CNH/Normoxia	0.107208	0.0994993	1.07748	3	0.36019	0.551276		0.190323	0.190323	Tns2	tensin 2 [Source:RGD Symbol;Acc:1310917]
A0A8I6AEH0		CNH/Normoxia	-2.15996	0.12213	-17.6858	1	0.0359578	0.15699		0.4	0.2
A0A8I6AEH6		CNH/Normoxia	-0.354605	0.180204	-1.9678	3	0.143754	0.324661		0	0	AC127963.2
A0A8I6AEL0		CNH/Normoxia	-1.17457	0.23423	-5.01461	3	0.0152698	0.111548		0.257895	0.257895	Map3k5	mitogen-activated protein kinase kinase kinase 5 [Source:RGD Symbol;Acc:1306565]
A0A8I6AEQ6	D3Z9R8	CNH/Normoxia	-0.465712	0.153211	-3.03968	3	0.0558815	0.192609		0.14	0.14
A0A8I6AER7	Q9JHY1	CNH/Normoxia	0.247406	0.400294	0.618061	3	0.580285	0.735089		0.166667	0.166667	AABR07006111.1
A0A8I6AEV5		CNH/Normoxia	0.502362	0.440655	1.14004	3	0.337049	0.530075		0	0
A0A8I6AEV8	D4A9P7	CNH/Normoxia	0.0208369	0.203002	0.102644	3	0.924722	0.964379		0.0454545	0.0454545	Bola2-ps1	bolA family member 2, pseudogene 1 [Source:RGD Symbol;Acc:1563585]
A0A8I6AEW7	D3ZT47	CNH/Normoxia	0.572352	0.289424	1.97756	3	0.142395	0.323225		0	0	Fam171a1	family with sequence similarity 171, member A1 [Source:RGD Symbol;Acc:1594172]
A0A8I6AEX8		CNH/Normoxia	-0.167052	0.247652	-0.674543	3	0.548295	0.71237		0.366667	0.366667	Sesn1	sestrin 1 [Source:RGD Symbol;Acc:1307517]
A0A8I6AEY5		CNH/Normoxia	-0.46228	0.064331	-7.18595	3	0.00555315	0.0800552		0.325	0.325	Lrsam1	leucine rich repeat and sterile alpha motif containing 1 [Source:RGD Symbol;Acc:1564403]
A0A8I6AEY8		CNH/Normoxia	-0.0672942	0.521822	-0.12896	1	0.918352	0.961795		0.4	0.2	Vps8	VPS8 subunit of CORVET complex [Source:RGD Symbol;Acc:1309443]
A0A8I6AF38		CNH/Normoxia	0.218907	0.208323	1.05081	3	0.370523	0.562886		0.0666667	0.0666667
A0A8I6AF61		CNH/Normoxia	0.0632014	0.117727	0.536847	3	0.628633	0.77		0.04	0.04	Dusp3	dual specificity phosphatase 3 [Source:RGD Symbol;Acc:1560049]
A0A8I6AF96		CNH/Normoxia	-1.02621	0.625559	-1.64046	1	0.348509	0.540094		0.4	0.2	Heatr5a	HEAT repeat containing 5A [Source:RGD Symbol;Acc:1561116]
A0A8I6AFJ7		CNH/Normoxia	-0.0054964	0.0962948	-0.0570789	3	0.958071	0.981514		0.108	0.108	Dnajc13	DnaJ heat shock protein family (Hsp40) member C13 [Source:RGD Symbol;Acc:1308046]
A0A8I6AFP0		CNH/Normoxia	0.159178	0.0951831	1.67234	3	0.193051	0.383044		0.224138	0.224138	Washc5	WASH complex subunit 5 [Source:RGD Symbol;Acc:1564420]
A0A8I6AFT8		CNH/Normoxia	0.454505	0.18415	2.46812	3	0.0902149	0.247544		0.0333333	0.0333333	Sf3b6	splicing factor 3B, subunit 6 [Source:RGD Symbol;Acc:2318878]
A0A8I6AFV4		CNH/Normoxia	-0.712509	0.468386	-1.5212	3	0.225557	0.418035		0.476923	0.476923	Cog1	component of oligomeric golgi complex 1 [Source:RGD Symbol;Acc:1304594]
A0A8I6AFY4		CNH/Normoxia	0.0187529	0.126237	0.148553	3	0.89133	0.947826		0.194444	0.194444	Nfib	nuclear factor I/B [Source:RGD Symbol;Acc:62015]
A0A8I6AFZ5		CNH/Normoxia	0.137014	0.0225412	6.07837	3	0.00893988	0.0930716		0.10625	0.10625	Srsf7	serine and arginine rich splicing factor 7 [Source:RGD Symbol;Acc:1307425]
A0A8I6AG39		CNH/Normoxia	-0.398669	0.420106	-0.948972	0	#NUM!	#NUM!		0.4	0	Tmem267	transmembrane protein 267 [Source:RGD Symbol;Acc:1562550]
A0A8I6AG69		CNH/Normoxia	-0.155037	0.16703	-0.928198	3	0.42177	0.608942		0.15	0.15	Cpamd8	C3 and PZP-like, alpha-2-macroglobulin domain containing 8 [Source:RGD Symbol;Acc:1566313]
A0A8I6AGQ4		CNH/Normoxia	-0.0429041	0.964235	-0.0444954	0	#NUM!	#NUM!		0.5	0.1
A0A8I6AGR0	A0A8I6G7J3	CNH/Normoxia	-0.0957301	0.44569	-0.214791	3	0.843703	0.919726		0	0
A0A8I6AGR2		CNH/Normoxia	-0.812454	0.304795	-2.66558	3	0.0759763	0.225693		0.1	0.1	Cradd	CASP2 and RIPK1 domain containing adaptor with death domain [Source:RGD Symbol;Acc:1311010]
A0A8I6AGS3		CNH/Normoxia	-0.026382	0.188006	-0.140325	3	0.897295	0.95153		0	0	Ndufa3	NADH:ubiquinone oxidoreductase subunit A3 [Source:RGD Symbol;Acc:1588687]
A0A8I6AGS4		CNH/Normoxia	0.368023	0.312197	1.17882	3	0.323453	0.515875		0.207692	0.207692	Abi3bp	ABI family member 3 binding protein [Source:RGD Symbol;Acc:1562717]
A0A8I6AGY8		CNH/Normoxia	-0.0850096	0.206459	-0.41175	1	0.75134	0.859311		0.466667	0.266667	Gtf3c4	general transcription factor IIIC subunit 4 [Source:RGD Symbol;Acc:1592609]
A0A8I6AH21		CNH/Normoxia	-0.0481078	0.034938	-1.37695	3	0.262288	0.456598		0.04	0.04	Mrps28	mitochondrial ribosomal protein S28 [Source:RGD Symbol;Acc:1597461]
A0A8I6AH33		CNH/Normoxia	-0.0912738	0.0700888	-1.30226	3	0.283788	0.477443		0.133333	0.133333	Mrps11	mitochondrial ribosomal protein S11 [Source:RGD Symbol;Acc:1559901]
A0A8I6AH36		CNH/Normoxia	-0.299482	1.3455	-0.222581	1	0.860573	0.928447		0.333333	0.133333
A0A8I6AH37		CNH/Normoxia	-1.56082	1.0155	-1.53699	3	0.221891	0.413143		0	0	Parp10	poly (ADP-ribose) polymerase family, member 10 [Source:RGD Symbol;Acc:7744876]
A0A8I6AH39		CNH/Normoxia	0.341057	0.0854959	3.98916	3	0.028208	0.139019		0.12	0.12	Pck2	phosphoenolpyruvate carboxykinase 2 (mitochondrial) [Source:RGD Symbol;Acc:1311112]
A0A8I6AH70		CNH/Normoxia	-0.349263	0.079892	-4.37169	3	0.0221421	0.125428		0.196429	0.196429	Smtn	smoothelin [Source:RGD Symbol;Acc:1310216]
A0A8I6AH81		CNH/Normoxia	-0.0691794	0.0304221	-2.27398	3	0.10753	0.271645		0.105814	0.105814	Ecpas	Ecm29 proteasome adaptor and scaffold [Source:RGD Symbol;Acc:1306148]
A0A8I6AH91		CNH/Normoxia	0.205319	0.0600522	3.41901	3	0.0418733	0.166216		0.0804878	0.0804878	Pcbp1	poly(rC) binding protein 1 [Source:RGD Symbol;Acc:1561319]
A0A8I6AHB2	D4A8M5	CNH/Normoxia	0.160698	0.119605	1.34357	3	0.271674	0.465189		0	0
A0A8I6AHE4		CNH/Normoxia	-0.62484	0.143727	-4.34741	3	0.0224738	0.125973		0.177778	0.177778	Gatb	glutamyl-tRNA amidotransferase subunit B [Source:RGD Symbol;Acc:1307864]
A0A8I6AHH2		CNH/Normoxia	-0.142611	0.0373003	-3.82331	3	0.0315026	0.145711		0.11	0.11	Car14	carbonic anhydrase 14 [Source:RGD Symbol;Acc:1599277]
A0A8I6AHK0		CNH/Normoxia	2.91241	0.342509	8.50316	3	0.00341601	0.0695447		0.321569	0.321569	Postn	periostin [Source:RGD Symbol;Acc:1305285]
A0A8I6AHL9		CNH/Normoxia	0.0823917	0.0658004	1.25215	3	0.299248	0.491768		0.0907527	0.0907527	Col6a3	collagen type VI alpha 3 chain [Source:RGD Symbol;Acc:1308704]
A0A8I6AHP3		CNH/Normoxia	-0.223725	0.056524	-3.95806	3	0.0287908	0.140454		0.0481481	0.0481481	Tatdn1	TatD DNase domain containing 1 [Source:RGD Symbol;Acc:1585145]
A0A8I6AHV4		CNH/Normoxia	-0.00781682	0.0837345	-0.0933524	3	0.931509	0.967058		0.0111111	0.0111111	LOC367858	similar to GTPase HRas precursor (Transforming protein p21) (p21ras) (H-Ras-1) (c-H-ras) [Source:RGD Symbol;Acc:1583762]
A0A8I6AHV7		CNH/Normoxia	-0.588632	0.259013	-2.2726	3	0.107667	0.271834		0.17037	0.17037	Fam185a	family with sequence similarity 185, member A [Source:RGD Symbol;Acc:1562135]
A0A8I6AHW7		CNH/Normoxia	0.475115	0.295256	1.60916	3	0.205955	0.39542		0.05	0.05	Smap1	small ArfGAP 1 [Source:RGD Symbol;Acc:1585595]
A0A8I6AHX5		CNH/Normoxia	-0.267735	0.132907	-2.01445	3	0.137392	0.316678		0	0	Aven	apoptosis and caspase activation inhibitor [Source:RGD Symbol;Acc:1309928]
A0A8I6AHY5		CNH/Normoxia	0.522705	0.0948972	5.50811	3	0.0117812	0.102564		0.244118	0.244118	Eppk1	epiplakin 1 [Source:RGD Symbol;Acc:1587023]
A0A8I6AI27	A0A8I6AJQ0	CNH/Normoxia	-0.285462	0.457939	-0.623363	2	0.59666	0.744858		0.46	0.36
A0A8I6AI41		CNH/Normoxia	0.294543	0.324276	0.908311	1	0.530564	0.69876		0.525	0.125
A0A8I6AI41	A0A8I6GHG7	CNH/Normoxia	0.363108	0.27994	1.29709	3	0.285344	0.478888		0.15	0.15
A0A8I6AI64	A0A8I6AT96	CNH/Normoxia	-0.198218	0.0740268	-2.67765	3	0.0751988	0.224617		0.0888889	0.0888889	RGD1564956	similar to calcium binding protein P22 [Source:RGD Symbol;Acc:1564956]
A0A8I6AI87		CNH/Normoxia	1.51258	0.800474	1.88961	3	0.155214	0.338477		0.42	0.42	Rasal2	RAS protein activator like 2 [Source:RGD Symbol;Acc:1307566]
A0A8I6AI94		CNH/Normoxia	0.522212	0.0568039	9.19325	3	0.00272187	0.0688317		0.121429	0.121429	Dcun1d1	defective in cullin neddylation 1 domain containing 1 [Source:RGD Symbol;Acc:1309668]
A0A8I6AIH6		CNH/Normoxia	-0.28981	0.062798	-4.61495	3	0.0191439	0.122137		0.0758242	0.0758242	Suclg2	succinate-CoA ligase GDP-forming subunit beta [Source:RGD Symbol;Acc:1305008]
A0A8I6AIQ9		CNH/Normoxia	-0.132811	0.042528	-3.12291	3	0.0523529	0.185415		0.0737931	0.0737931	Myh13	myosin heavy chain 13 [Source:RGD Symbol;Acc:3137]
A0A8I6AIT8		CNH/Normoxia	-0.141824	0.104189	-1.36122	3	0.266667	0.45949		0	0	Msto1	misato mitochondrial distribution and morphology regulator 1 [Source:RGD Symbol;Acc:1306110]
A0A8I6AIU4		CNH/Normoxia	0.85692	0.49552	1.72933	3	0.18219	0.371396		0.157143	0.157143
A0A8I6AIV4		CNH/Normoxia	-0.0609911	0.060668	-1.00533	3	0.388806	0.57906		0	0	AABR07000222.1	dynactin 3-like 1 [Source:RGD Symbol;Acc:1559475]
A0A8I6AJ04		CNH/Normoxia	0.142463	0.061931	2.30035	3	0.104955	0.268379		0.025	0.025	Pithd1	PITH domain containing 1 [Source:RGD Symbol;Acc:1308048]
A0A8I6AJ44		CNH/Normoxia	0.630324	0.167616	3.76052	3	0.0328783	0.149348		0.162963	0.162963	AABR07044388.2
A0A8I6AJ98		CNH/Normoxia	1.64914	0.405552	4.0664	1	0.15351	0.335984		0.533333	0.133333
A0A8I6AJT8		CNH/Normoxia	-0.0252963	0.0418069	-0.605074	3	0.587833	0.738497		0.103175	0.103175	Limch1	LIM and calponin homology domains 1 [Source:RGD Symbol;Acc:1305269]
A0A8I6AK15		CNH/Normoxia	-0.239234	0.0652074	-3.66881	3	0.035029	0.154764		0.123529	0.123529	Me3	malic enzyme 3 [Source:RGD Symbol;Acc:1311070]
A0A8I6AK42		CNH/Normoxia	0.0855777	0.354395	0.241475	3	0.824751	0.907794		0.0916667	0.0916667
A0A8I6AK45		CNH/Normoxia	-0.328103	0.051391	-6.38444	3	0.00778065	0.0909316		0.0396226	0.0396226	Mtch2	mitochondrial carrier 2 [Source:RGD Symbol;Acc:1308080]
A0A8I6AKB0		CNH/Normoxia	-0.335874	0.123635	-2.71666	3	0.072754	0.221169		0.0434783	0.0434783	Asmtl	acetylserotonin O-methyltransferase-like [Source:RGD Symbol;Acc:1306877]
A0A8I6AKG0		CNH/Normoxia	-0.502177	0.106479	-4.71619	3	0.0180517	0.119888		0	0	Cebpzos	CEBPZ opposite strand [Source:RGD Symbol;Acc:9177508]
A0A8I6AKH5		CNH/Normoxia	0.19251	0.532377	0.361604	1	0.779109	0.877522		0.4	0.1
A0A8I6AKK1	A0A8I6GKR8	CNH/Normoxia	-0.026329	0.0504375	-0.522012	3	0.637755	0.776501		0.0888889	0.0888889	LOC100364427	ribosomal protein S12-like [Source:RGD Symbol;Acc:2321033]
A0A8I6AKL8		CNH/Normoxia	0.0785432	0.17431	0.450595	3	0.682855	0.810503		0.275	0.275	Xpo5	exportin 5 [Source:RGD Symbol;Acc:1311522]
A0A8I6AKP6		CNH/Normoxia	0.455234	0.279311	1.62984	3	0.201626	0.392471		0.269231	0.269231	Rnf213	ring finger protein 213 [Source:RGD Symbol;Acc:1308168]
A0A8I6AKQ9		CNH/Normoxia	-0.102739	0.0347963	-2.95259	3	0.0598998	0.199459		0.106542	0.106542	Smyd1	SET and MYND domain containing 1 [Source:RGD Symbol;Acc:1305105]
A0A8I6AKW3	P83941	CNH/Normoxia	0.0193555	0.0501735	0.38577	3	0.725397	0.840459		0.0952381	0.0952381	LOC120097475	elongin-C-like [Source:RGD Symbol;Acc:41102896]
A0A8I6AKY1		CNH/Normoxia	0.5271	0.175841	2.99759	3	0.0577797	0.19606		0.0875	0.0875	Plekha6	pleckstrin homology domain containing A6 [Source:RGD Symbol;Acc:1564395]
A0A8I6AL00		CNH/Normoxia	-0.188709	0.0488989	-3.85917	3	0.0307501	0.144039		0.0461538	0.0461538	Ndufs8	NADH:ubiquinone oxidoreductase core subunit S8 [Source:RGD Symbol;Acc:1309436]
A0A8I6AL43		CNH/Normoxia	0.0118834	0.162313	0.0732129	3	0.946245	0.975834		0.2	0.2	Ate1	arginyltransferase 1 [Source:RGD Symbol;Acc:1309335]
A0A8I6AL84		CNH/Normoxia	-0.45547	0.352486	-1.29217	3	0.286834	0.480551		0.29	0.29	Kank1	KN motif and ankyrin repeat domains 1 [Source:RGD Symbol;Acc:1307714]
A0A8I6ALB1		CNH/Normoxia	0.0580193	0.0616199	0.941567	3	0.415877	0.604056		0.133696	0.133696	Ckap5	cytoskeleton associated protein 5 [Source:RGD Symbol;Acc:1563596]
A0A8I6ALC2		CNH/Normoxia	-0.18472	0.14924	-1.23774	3	0.303852	0.496453		0	0	Baz1b	bromodomain adjacent to zinc finger domain, 1B [Source:RGD Symbol;Acc:1597089]
A0A8I6ALD4		CNH/Normoxia	-0.00192016	0.0540217	-0.0355442	3	0.973879	0.988129		0.0346154	0.0346154	Tjp2	tight junction protein 2 [Source:RGD Symbol;Acc:619807]
A0A8I6ALM9		CNH/Normoxia	0.509695	0.302727	1.68368	3	0.190832	0.380007		0.0333333	0.0333333	Ptk7	protein tyrosine kinase 7 [Source:RGD Symbol;Acc:1310472]
A0A8I6ALW9		CNH/Normoxia	0.292592	0.175014	1.67182	3	0.193153	0.383044		0.0357143	0.0357143
A0A8I6AM23		CNH/Normoxia	-0.409675	0.112635	-3.63719	3	0.0358123	0.156903		0.18	0.18	Jak1	Janus kinase 1 [Source:RGD Symbol;Acc:69056]
A0A8I6AM26		CNH/Normoxia	0.119701	0.0514526	2.32643	3	0.102481	0.263735		0.119444	0.119444	Srrt	serrate, RNA effector molecule [Source:RGD Symbol;Acc:1591241]
A0A8I6AM38		CNH/Normoxia	-0.510119	0.213151	-2.39323	3	0.0964601	0.255737		0.125	0.125	Iqgap2	IQ motif containing GTPase activating protein 2 [Source:RGD Symbol;Acc:2321734]
A0A8I6AMF4	A0A8I6GD94	CNH/Normoxia	-0.269817	0.140061	-1.92643	3	0.14969	0.331383		0.0666667	0.0666667
A0A8I6AMS6		CNH/Normoxia	0.429766	0.0493952	8.70055	3	0.00319561	0.0693365		0.156	0.156	Rangap1	RAN GTPase activating protein 1 [Source:RGD Symbol;Acc:1310380]
A0A8I6AMY8		CNH/Normoxia	-0.0295526	0.164308	-0.179861	3	0.868725	0.933454		0.297727	0.297727	Eif4g3	eukaryotic translation initiation factor 4 gamma, 3 [Source:RGD Symbol;Acc:1311370]
A0A8I6AN39		CNH/Normoxia	0.362345	0.116039	3.12262	3	0.0523649	0.185415		0.283333	0.283333	Eefsec	eukaryotic elongation factor, selenocysteine-tRNA-specific [Source:RGD Symbol;Acc:1560552]
A0A8I6AN59		CNH/Normoxia	0.408074	0.261874	1.55828	3	0.217051	0.407764		0	0	Plekhb2	pleckstrin homology domain containing B2 [Source:RGD Symbol;Acc:1310954]
A0A8I6AN62		CNH/Normoxia	0.0774781	0.0782299	0.990389	3	0.394995	0.584056		0.122222	0.122222	Rhoc	ras homolog family member C [Source:RGD Symbol;Acc:1304965]
A0A8I6AN95		CNH/Normoxia	-0.418111	0.203956	-2.05	3	0.132764	0.310589		0.25	0.25	Thsd4	thrombospondin type 1 domain containing 4 [Source:RGD Symbol;Acc:1566296]
A0A8I6ANB2		CNH/Normoxia	-0.117684	0.138496	-0.849723	3	0.457912	0.639574		0.218919	0.218919	Ppfibp1	PPFIA binding protein 1 [Source:RGD Symbol;Acc:1310010]
A0A8I6ANC4		CNH/Normoxia	0.121831	0.084917	1.43471	3	0.246854	0.439822		0.11	0.11	Coro1c	coronin 1C [Source:RGD Symbol;Acc:1564490]
A0A8I6ANF5		CNH/Normoxia	-0.00332123	0.124009	-0.0267821	3	0.980315	0.991018		0.05	0.05	Dffa	DNA fragmentation factor subunit alpha [Source:RGD Symbol;Acc:620334]
A0A8I6ANG8		CNH/Normoxia	0.575355	0.133555	4.308	3	0.0230261	0.127		0.0243902	0.0243902	Tcap	titin-cap [Source:RGD Symbol;Acc:1592387]
A0A8I6ANH8		CNH/Normoxia	0.310612	0.230597	1.34699	3	0.270697	0.464176		0.38	0.38	Dock6	dedicator of cytokinesis 6 [Source:RGD Symbol;Acc:1306517]
A0A8I6ANL9		CNH/Normoxia	0.492932	0.136684	3.60636	3	0.0365974	0.157146		0.271429	0.271429	Cdc23	cell division cycle 23 [Source:RGD Symbol;Acc:1304819]
A0A8I6ANU2		CNH/Normoxia	-0.0982032	0.0856309	-1.14682	3	0.33463	0.52793		0.129412	0.129412	Ptcd3	Pentatricopeptide repeat domain 3 [Source:RGD Symbol;Acc:1565582]
A0A8I6ANX6		CNH/Normoxia	-0.434417	0.0866026	-5.01621	3	0.0152564	0.111548		0.11	0.11	Dmpk	DM1 protein kinase [Source:RGD Symbol;Acc:1309825]
A0A8I6AP63	Q5BJT4	CNH/Normoxia	-0.1737	0.13321	-1.30395	3	0.283281	0.47709		0	0
A0A8I6AP98		CNH/Normoxia	-0.0387444	0.122055	-0.317434	3	0.771725	0.874313		0.01	0.01	Mettl27	methyltransferase like 27 [Source:RGD Symbol;Acc:1588881]
A0A8I6APK7		CNH/Normoxia	-0.14533	0.0302396	-4.80596	3	0.0171501	0.117132		0.0666667	0.0666667	Fam114a2	family with sequence similarity 114, member A2 [Source:RGD Symbol;Acc:1305362]
A0A8I6APP3		CNH/Normoxia	-0.0378032	0.206788	-0.182811	3	0.866603	0.932414		0.444444	0.444444	Plekho2	pleckstrin homology domain containing O2 [Source:RGD Symbol;Acc:1305718]
A0A8I6APR1		CNH/Normoxia	3.81371	0.277165	13.7597	3	0.000830709	0.0574041		0.417647	0.417647	Ifit1bl	interferon-induced protein with tetratricopeptide repeats 1B-like [Source:RGD Symbol;Acc:1304872]
A0A8I6AQA1		CNH/Normoxia	0.759046	0.347054	2.18711	3	0.116569	0.285785		0.341176	0.341176	Arap1	ArfGAP with RhoGAP domain, ankyrin repeat and PH domain 1 [Source:RGD Symbol;Acc:1310385]
A0A8I6AQB7		CNH/Normoxia	-0.610652	0.1497	-4.07919	3	0.0266043	0.135126		0.15	0.15	Opa3	outer mitochondrial membrane lipid metabolism regulator OPA3 [Source:RGD Symbol;Acc:1309147]
A0A8I6AQI7		CNH/Normoxia	0.0140027	0.129192	0.108386	3	0.920532	0.962911		0.0540541	0.0540541	Serpinf2	serpin family F member 2 [Source:RGD Symbol;Acc:1306692]
A0A8I6AQL1		CNH/Normoxia	0.00978638	0.0915094	0.106944	3	0.921584	0.962983		0.105263	0.105263	Itgb5	integrin subunit beta 5 [Source:RGD Symbol;Acc:628869]
A0A8I6AQL7		CNH/Normoxia	0.313546	0.0804016	3.89975	3	0.029926	0.143056		0.20625	0.20625	Nek9	NIMA-related kinase 9 [Source:RGD Symbol;Acc:1307187]
A0A8I6AQQ3		CNH/Normoxia	0.0644169	0.302715	0.212797	3	0.845125	0.920442		0	0	Cracdl	CRACD like [Source:RGD Symbol;Acc:1310819]
A0A8I6AQW7		CNH/Normoxia	-0.0757008	0.0804576	-0.940879	3	0.416178	0.604284		0.05	0.05	Msi2	musashi RNA-binding protein 2 [Source:RGD Symbol;Acc:1560397]
A0A8I6AQZ8	P62255	CNH/Normoxia	0.287648	0.208289	1.381	3	0.261171	0.455788		0	0	LOC100363427	ubiquitin-conjugating enzyme E2G 1 (UBC7 homolog, C. elegans)-like [Source:RGD Symbol;Acc:2323018]
A0A8I6AR12		CNH/Normoxia	-0.0371803	0.0378537	-0.982211	3	0.398424	0.586311		0.151562	0.151562	Cct7	chaperonin containing TCP1 subunit 7 [Source:RGD Symbol;Acc:1306422]
A0A8I6AR61		CNH/Normoxia	1.1388	1.52308	0.747696	2	0.532603	0.700385		0.466667	0.366667	Pbrm1	polybromo 1 [Source:RGD Symbol;Acc:1565549]
A0A8I6ARI4		CNH/Normoxia	0.00700851	0.200326	0.0349855	3	0.974289	0.988129		0.0333333	0.0333333	LOC100910754	septin-7-like [Source:RGD Symbol;Acc:6497212]
A0A8I6ARN7		CNH/Normoxia	0.414577	0.218109	1.90078	3	0.153513	0.335984		0.24	0.24	Smarca2	SWI/SNF related, matrix associated, actin dependent regulator of chromatin, subfamily a, member 2 [Source:RGD Symbol;Acc:1302988]
A0A8I6ART4		CNH/Normoxia	0.588525	0.157939	3.72628	3	0.033661	0.1519		0.285714	0.285714	Fmnl3	formin-like 3 [Source:RGD Symbol;Acc:1583854]
A0A8I6ARU6		CNH/Normoxia	0.39736	0.113614	3.49745	3	0.0395537	0.162926		0.17037	0.17037	Galk1	galactokinase 1 [Source:RGD Symbol;Acc:1305375]
A0A8I6ARV9		CNH/Normoxia	0.663181	0.170496	3.88972	3	0.030127	0.143056		0.2	0.2	Ctsa	cathepsin A [Source:RGD Symbol;Acc:1309070]
A0A8I6AS17		CNH/Normoxia	0.0327679	0.140329	0.233508	3	0.830394	0.910874		0.4	0.4	Bsdc1	BSD domain containing 1 [Source:RGD Symbol;Acc:1311622]
A0A8I6AS21		CNH/Normoxia	0.619031	0.531982	1.16363	2	0.364623	0.556293		0.3	0	Ppp4r3a	protein phosphatase 4, regulatory subunit 3A [Source:RGD Symbol;Acc:1309059]
A0A8I6AS54		CNH/Normoxia	0.124352	0.125564	0.990349	3	0.395012	0.584056		0	0
A0A8I6AS56		CNH/Normoxia	-0.414885	0.0965521	-4.29701	3	0.0231832	0.127428		0.15	0.15	Abhd11	abhydrolase domain containing 11 [Source:RGD Symbol;Acc:1304681]
A0A8I6ASA9		CNH/Normoxia	0.303575	0.119066	2.54964	3	0.0839692	0.236954		0.21875	0.21875	Itsn2	intersectin 2 [Source:RGD Symbol;Acc:1590890]
A0A8I6ASE8	D4AEC0	CNH/Normoxia	0.0690396	0.117173	0.589212	3	0.597148	0.74508		0.1	0.1	H2az1-ps1	H2A.Z variant histone 1, pseudogene 1 [Source:RGD Symbol;Acc:2322704]
A0A8I6ASF5		CNH/Normoxia	1.49616	0.657193	2.27658	3	0.107272	0.271384		0.375	0.375	Rpl4-ps1	ribosomal protein L4, pseudogene 1 [Source:RGD Symbol;Acc:1583853]
A0A8I6ASH2		CNH/Normoxia	0.0242147	0.0165842	1.46011	3	0.240381	0.433496		0.0554031	0.0554031	Hspg2	heparan sulfate proteoglycan 2 [Source:RGD Symbol;Acc:621770]
A0A8I6ASK6		CNH/Normoxia	0.910342	0.30031	3.03134	2	0.0937698	0.251666		0.4	0.2	Fcrl1	Fc receptor-like 1 [Source:RGD Symbol;Acc:1589411]
A0A8I6ASM9		CNH/Normoxia	-0.148411	0.110589	-1.342	3	0.272124	0.465628		0.166667	0.166667	Smdt1	single-pass membrane protein with aspartate-rich tail 1 [Source:RGD Symbol;Acc:1311310]
A0A8I6ASR0		CNH/Normoxia	0.816718	0.335559	2.43391	3	0.0930048	0.2506		0.133333	0.133333	Ly6c	Ly6-C antigen [Source:RGD Symbol;Acc:621266]
A0A8I6ASU0		CNH/Normoxia	-0.215881	0.0620791	-3.47752	3	0.0401273	0.164018		0	0
A0A8I6ATU9		CNH/Normoxia	-0.0883839	0.109782	-0.805087	3	0.479665	0.657065		0.227586	0.227586	Atxn2	ataxin 2 [Source:RGD Symbol;Acc:1306637]
A0A8I6ATX5		CNH/Normoxia	-0.0507608	0.160539	-0.31619	3	0.772581	0.874313		0.0583333	0.0583333	Stard7	StAR-related lipid transfer domain containing 7 [Source:RGD Symbol;Acc:1307613]
A0A8I6AU26		CNH/Normoxia	0.14085	0.153497	0.917606	3	0.426493	0.612859		0.147059	0.147059	Galnt2	polypeptide N-acetylgalactosaminyltransferase 2 [Source:RGD Symbol;Acc:1310692]
A0A8I6AUH3		CNH/Normoxia	-0.506023	0.199006	-2.54275	3	0.0844759	0.23735		0	0	Ddx50	DExD-box helicase 50 [Source:RGD Symbol;Acc:1310934]
A0A8I6AUK2		CNH/Normoxia	-0.0895924	0.0674886	-1.32752	3	0.276316	0.469463		0.109091	0.109091	Naa20	N(alpha)-acetyltransferase 20, NatB catalytic subunit [Source:RGD Symbol;Acc:1307713]
A0A8I6AUP1		CNH/Normoxia	-0.0387979	0.0574714	-0.675083	3	0.547996	0.712174		0.0166667	0.0166667	Ubl5	ubiquitin-like 5 [Source:RGD Symbol;Acc:1564644]
A0A8I6AUS6		CNH/Normoxia	-0.580882	0.427171	-1.35983	1	0.403669	0.591319		0.433333	0.133333	Pcp4l1	Purkinje cell protein 4-like 1 [Source:RGD Symbol;Acc:1593809]
A0A8I6AUY4		CNH/Normoxia	-0.187028	0.0241358	-7.74898	3	0.00446986	0.0765921		0.112	0.112	Mrps30	mitochondrial ribosomal protein S30 [Source:RGD Symbol;Acc:1309697]
A0A8I6AUZ6		CNH/Normoxia	-0.119373	0.275574	-0.433179	3	0.694141	0.816986		0	0	Rarres2	retinoic acid receptor responder 2 [Source:RGD Symbol;Acc:1309874]
A0A8I6AVC5		CNH/Normoxia	1.25395	0.00579202	216.496	0	#NUM!	#NUM!		0.5	0	Ltbp3	latent transforming growth factor beta binding protein 3 [Source:RGD Symbol;Acc:62057]
A0A8I6AVM8		CNH/Normoxia	-0.0804148	0.09647	-0.833573	3	0.465682	0.64544		0.0291667	0.0291667	Lnpk	lunapark, ER junction formation factor [Source:RGD Symbol;Acc:1312042]
A0A8I6AVP7		CNH/Normoxia	-0.255211	0.187844	-1.35863	3	0.267395	0.460152		0.114286	0.114286	Odr4	odr-4 GPCR localization factor homolog [Source:RGD Symbol;Acc:1307830]
A0A8I6AVR1	F7EX49	CNH/Normoxia	-0.15455	0.752076	-0.205497	0	#NUM!	#NUM!		0.6	0	Sms-ps2	spermine synthase, pseudogene 2 [Source:RGD Symbol;Acc:1585184]
A0A8I6AW91		CNH/Normoxia	-0.0187749	0.180061	-0.10427	3	0.923535	0.963877		0.213043	0.213043	LOC108348180	signal recognition particle subunit SRP72-like [Source:RGD Symbol;Acc:11405956]
A0A8I6AWM3		CNH/Normoxia	0.762823	0.220643	3.45728	3	0.0407207	0.16461		0.134375	0.134375	Sptb	spectrin, beta, erythrocytic [Source:RGD Symbol;Acc:1303243]
A0A8I6AWS0		CNH/Normoxia	0.488263	0.102527	4.76229	3	0.0175813	0.117738		0.0111111	0.0111111	Npc2	NPC intracellular cholesterol transporter 2 [Source:RGD Symbol;Acc:628756]
A0A8I6AXL7	G3V678	CNH/Normoxia	-0.044498	0.000759863	-58.5605	0	#NUM!	#NUM!		0.4	0.1	LOC120098305	DNA-directed RNA polymerases I, II, and III subunit RPABC3-like [Source:RGD Symbol;Acc:41106525]
A0A8I6B100		CNH/Normoxia	0.359519	0.820125	0.438371	0	#NUM!	#NUM!		0.3	0	LOC120101567	NADH dehydrogenase [ubiquinone] 1 alpha subcomplex subunit 7-like [Source:RGD Symbol;Acc:41134704]
A0A8I6B3N0		CNH/Normoxia	0.0971142	0.0628819	1.54439	3	0.220195	0.411695		0.103077	0.103077	Spag9	sperm associated antigen 9 [Source:RGD Symbol;Acc:1311289]
A0A8I6B3N3		CNH/Normoxia	-0.00680578	0.0927997	-0.0733384	3	0.946153	0.975834		0.1	0.1	Atp6v1g1	ATPase H+ transporting V1 subunit G1 [Source:RGD Symbol;Acc:1310088]
A0A8I6B4V4		CNH/Normoxia	-0.181129	0.0671756	-2.69634	3	0.0740149	0.223017		0.166667	0.166667	Smpd4	sphingomyelin phosphodiesterase 4 [Source:RGD Symbol;Acc:1310674]
A0A8I6B543		CNH/Normoxia	-0.562396	0.450324	-1.24887	3	0.300289	0.493142		0.233333	0.233333	Serac1	serine active site containing 1 [Source:RGD Symbol;Acc:1565064]
A0A8I6B5X8		CNH/Normoxia	-0.490716	0.0351706	-13.9524	3	0.000797163	0.0574041		0.211111	0.211111	Cmc1	C-x(9)-C motif containing 1 [Source:RGD Symbol;Acc:1305283]
A0A8I6G251		CNH/Normoxia	0.1041	0.0827532	1.25795	3	0.297412	0.490593		0.0555556	0.0555556	Tnpo3	transportin 3 [Source:RGD Symbol;Acc:1308938]
A0A8I6G2A6		CNH/Normoxia	-0.196972	0.331547	-0.594099	2	0.612696	0.757609		0.333333	0.233333	Fam169a	family with sequence similarity 169, member A [Source:RGD Symbol;Acc:1590893]
A0A8I6G3Q5		CNH/Normoxia	1.49541	1.12679	1.32714	3	0.276426	0.469485		0.266667	0.266667	Uprt	uracil phosphoribosyltransferase homolog [Source:RGD Symbol;Acc:1564806]
A0A8I6G4I5		CNH/Normoxia	0.0233902	0.0588185	0.397668	3	0.717481	0.834865		0.0637931	0.0637931	Grsf1	G-rich RNA sequence binding factor 1 [Source:RGD Symbol;Acc:1310858]
A0A8I6G4Q5		CNH/Normoxia	-0.652562	0.661997	-0.985748	0	#NUM!	#NUM!		0.5	0.2
A0A8I6G4T5		CNH/Normoxia	0.00201549	0.14488	0.0139115	3	0.989774	0.995148		0	0	Rbks	ribokinase [Source:RGD Symbol;Acc:1310064]
A0A8I6G604		CNH/Normoxia	0.654691	0.162606	4.02623	3	0.027533	0.137752		0.21	0.21	Lman2l	lectin, mannose-binding 2-like [Source:RGD Symbol;Acc:1311393]
A0A8I6G618	Q8K3F3	CNH/Normoxia	-0.0298533	0.114801	-0.260044	3	0.811656	0.899039		0.0846154	0.0846154	Ppp1r14b-ps2	protein phosphatase 1, regulatory (inhibitor) subunit 14B, pseudogene [Source:RGD Symbol;Acc:41016460]
A0A8I6G641	Q6JHU9	CNH/Normoxia	0.40722	0.212541	1.91596	3	0.151237	0.33358		0.1	0.1	Ep300	E1A binding protein p300 [Source:RGD Symbol;Acc:620036]
A0A8I6G6W8		CNH/Normoxia	0.14882	0.177119	0.840224	3	0.462469	0.642281		0.0923077	0.0923077	Prrc2c	proline-rich coiled-coil 2C [Source:RGD Symbol;Acc:1566064]
A0A8I6G8I6		CNH/Normoxia	-0.249752	0.0766902	-3.25663	3	0.0472518	0.175825		0.13913	0.13913	Cul2	cullin 2 [Source:RGD Symbol;Acc:1310644]
A0A8I6G8N1		CNH/Normoxia	0.156926	0.891852	0.175956	3	0.871536	0.934828		0.3	0.3	Aida	axin interactor, dorsalization associated [Source:RGD Symbol;Acc:1592746]
A0A8I6G9C0		CNH/Normoxia	-0.284138	0.146974	-1.93325	3	0.148692	0.330373		0.15625	0.15625	Rabgap1l	RAB GTPase activating protein 1-like [Source:RGD Symbol;Acc:1304620]
A0A8I6GAD6		CNH/Normoxia	-0.372608	0.116863	-3.18841	3	0.0497716	0.181417		0.13	0.13	Nrbp1	nuclear receptor binding protein 1 [Source:RGD Symbol;Acc:1589575]
A0A8I6GAE6		CNH/Normoxia	0.207163	0.0746158	2.77639	3	0.0691986	0.216499		0.134615	0.134615	Ddx19b	DEAD-box helicase 19B [Source:RGD Symbol;Acc:1593382]
A0A8I6GAM5	A0A8I6GB14	CNH/Normoxia	0.111128	0.315409	0.352329	3	0.747889	0.856382		0.0666667	0.0666667
A0A8I6GBD2		CNH/Normoxia	0.0932901	0.133323	0.699729	3	0.534474	0.701798		0.197059	0.197059	Actr10	actin related protein 10 [Source:RGD Symbol;Acc:1306515]
A0A8I6GBE0		CNH/Normoxia	-0.192599	0.113028	-1.704	3	0.186929	0.37614		0	0	Dpp9	dipeptidyl peptidase 9 [Source:RGD Symbol;Acc:1588575]
A0A8I6GBP8		CNH/Normoxia	-0.144384	0.0242852	-5.94533	3	0.00951457	0.0952446		0.0703846	0.0703846	Myom1	myomesin 1 [Source:RGD Symbol;Acc:631436]
A0A8I6GBT2	M0R766	CNH/Normoxia	-0.512838	0.392329	-1.30716	3	0.282322	0.476164		0.0666667	0.0666667	AABR07006081.1
A0A8I6GDA1		CNH/Normoxia	0.0110615	0.147378	0.0750552	3	0.944895	0.975278		0.115	0.115	Arhgap21	Rho GTPase activating protein 21 [Source:RGD Symbol;Acc:1311028]
A0A8I6GE08		CNH/Normoxia	-0.347186	0.218658	-1.5878	3	0.210533	0.400431		0.0867647	0.0867647	Gbp1	guanylate binding protein 1 [Source:RGD Symbol;Acc:1311877]
A0A8I6GEB4		CNH/Normoxia	0.628587	0.276814	2.27079	3	0.107846	0.271834		0.4	0.3	Rpe	ribulose-5-phosphate-3-epimerase [Source:RGD Symbol;Acc:1564890]
A0A8I6GEF9		CNH/Normoxia	-0.258027	0.0858049	-3.00713	3	0.0573424	0.195126		0.1	0.1	Mrpl58	mitochondrial ribosomal protein L58 [Source:RGD Symbol;Acc:1307942]
A0A8I6GEK5		CNH/Normoxia	-0.404532	0.687108	-0.588745	2	0.615669	0.760504		0.433333	0.133333	AC109901.2
A0A8I6GEL5	P62083	CNH/Normoxia	0.0312158	0.10726	0.29103	3	0.789989	0.885222		0.0722222	0.0722222	Rps7-ps23	ribosomal protein S7, pseudogene 23 [Source:RGD Symbol;Acc:2323948]
A0A8I6GEV9		CNH/Normoxia	-0.0634092	0.0842102	-0.752988	3	0.506159	0.6802		0.163415	0.163415	Abce1	ATP binding cassette subfamily E member 1 [Source:RGD Symbol;Acc:1305301]
A0A8I6GF53		CNH/Normoxia	0.978198	0.400751	2.44091	3	0.0924252	0.250009		0.0333333	0.0333333
A0A8I6GFA9	Q5J3M6	CNH/Normoxia	-0.590895	0.441958	-1.33699	2	0.313011	0.506093		0.3	0.2	Vom1r68	vomeronasal 1 receptor 68 [Source:RGD Symbol;Acc:1549721]
A0A8I6GFD8		CNH/Normoxia	0.194493	0.0770253	2.52505	3	0.0857955	0.239759		0.106122	0.106122	Sfpq	splicing factor proline and glutamine rich [Source:RGD Symbol;Acc:727923]
A0A8I6GFU3		CNH/Normoxia	0.147985	0.0686867	2.15449	3	0.120198	0.291124		0.197183	0.197183	Svil	supervillin [Source:RGD Symbol;Acc:1306354]
A0A8I6GGK9		CNH/Normoxia	-0.162017	0.238862	-0.678289	3	0.546222	0.711019		0.22	0.22	Ppie	peptidylprolyl isomerase E [Source:RGD Symbol;Acc:1311411]
A0A8I6GGL9		CNH/Normoxia	0.257366	1.06325	0.242056	2	0.831294	0.911357		0.35	0.25	Tmem63b	transmembrane protein 63B [Source:RGD Symbol;Acc:1305862]
A0A8I6GH80		CNH/Normoxia	-0.0168947	0.0696256	-0.242651	3	0.82392	0.907662		0.075	0.075	Vps4b	vacuolar protein sorting 4 homolog B [Source:RGD Symbol;Acc:1305969]
A0A8I6GH88		CNH/Normoxia	0.12594	0.0744418	1.69179	3	0.189264	0.378135		0.0933333	0.0933333	Fkbp2	FKBP prolyl isomerase 2 [Source:RGD Symbol;Acc:1560660]
A0A8I6GH96	B5DEM7	CNH/Normoxia	0.507619	0.148439	3.41971	3	0.0418519	0.166216		0	0
A0A8I6GHH3		CNH/Normoxia	0.31548	0.0905704	3.48325	3	0.0399611	0.16369		0.0777778	0.0777778	Sh3bgrl	SH3 domain binding glutamate-rich protein like [Source:RGD Symbol;Acc:1560520]
A0A8I6GHL9		CNH/Normoxia	-0.0750548	0.135622	-0.553411	3	0.618553	0.763014		0	0
A0A8I6GHP9		CNH/Normoxia	-0.405526	0.0677228	-5.98803	3	0.00932498	0.0945259		0.160526	0.160526	Vps13d	vacuolar protein sorting 13 homolog D [Source:RGD Symbol;Acc:1308403]
A0A8I6GHU8		CNH/Normoxia	-0.281281	0.0947078	-2.96999	3	0.0590685	0.197805		0.0692308	0.0692308	Aamdc	adipogenesis associated, Mth938 domain containing [Source:RGD Symbol;Acc:1561459]
A0A8I6GI47		CNH/Normoxia	0.493085	0.1121	4.39862	3	0.0217815	0.124758		0.075	0.075	Atp9a	ATPase phospholipid transporting 9A (putative) [Source:RGD Symbol;Acc:621421]
A0A8I6GI88	P50408	CNH/Normoxia	-0.385539	0.143767	-2.6817	3	0.0749407	0.22437		0.133333	0.133333
A0A8I6GIH3		CNH/Normoxia	0.45384	0.184286	2.46269	2	0.132815	0.310589		0.225	0.125	Pigt	phosphatidylinositol glycan anchor biosynthesis, class T [Source:RGD Symbol;Acc:1307156]
A0A8I6GIM3		CNH/Normoxia	-0.415528	0.0639262	-6.50011	3	0.00739416	0.0884088		0.052381	0.052381	Ntpcr	nucleoside-triphosphatase, cancer-related [Source:RGD Symbol;Acc:1306192]
A0A8I6GIQ2		CNH/Normoxia	-1.51214	0.0493594	-30.6353	1	0.0207732	0.124046		0.5	0.3	Secisbp2l	SECIS binding protein 2-like [Source:RGD Symbol;Acc:1559930]
A0A8I6GJ11		CNH/Normoxia	0.274644	0.127976	2.14605	3	0.121158	0.292713		0.0708333	0.0708333	Acss2	acyl-CoA synthetase short-chain family member 2 [Source:RGD Symbol;Acc:1305489]
A0A8I6GJ67		CNH/Normoxia	0.100983	0.132323	0.763153	3	0.500896	0.674822		0.12	0.12	Pin1	peptidylprolyl cis/trans isomerase, NIMA-interacting 1 [Source:RGD Symbol;Acc:1310299]
A0A8I6GJ92		CNH/Normoxia	0.000767753	0.0339724	0.0225993	3	0.983389	0.992874		0.0915584	0.0915584	Eprs1	glutamyl-prolyl-tRNA synthetase 1 [Source:RGD Symbol;Acc:1310952]
A0A8I6GJ97		CNH/Normoxia	-0.597592	0.337544	-1.77041	3	0.174794	0.362305		0.34	0.34
A0A8I6GJC3		CNH/Normoxia	-0.131937	0.0405578	-3.25305	3	0.0473798	0.176029		0.124138	0.124138	Larp1	La ribonucleoprotein 1, translational regulator [Source:RGD Symbol;Acc:1306683]
A0A8I6GJD2		CNH/Normoxia	-0.185279	0.0797854	-2.32221	3	0.102876	0.264327		0	0
A0A8I6GJQ1		CNH/Normoxia	-0.0801661	0.0743573	-1.07812	3	0.359944	0.551228		0.221429	0.221429	Adamtsl5	ADAMTS-like 5 [Source:RGD Symbol;Acc:1305607]
A0A8I6GJY7		CNH/Normoxia	-0.140258	0.0882015	-1.59021	3	0.210013	0.400431		0.0941176	0.0941176	Snx9	sorting nexin 9 [Source:RGD Symbol;Acc:1584466]
A0A8I6GK52		CNH/Normoxia	0.201391	0.968337	0.207976	2	0.854504	0.9244		0.15	0.05	Smg1	SMG1, nonsense mediated mRNA decay associated PI3K related kinase [Source:RGD Symbol;Acc:1563508]
A0A8I6GK59		CNH/Normoxia	0.759944	0.182162	4.1718	3	0.0250751	0.131095		0.25	0.25	Bmp2k	BMP-2 inducible kinase [Source:RGD Symbol;Acc:1564828]
A0A8I6GK73		CNH/Normoxia	0.186265	0.0791572	2.35311	3	0.100023	0.260064		0.0333333	0.0333333	Copz1	COPI coat complex subunit zeta 1 [Source:RGD Symbol;Acc:1306154]
A0A8I6GKB1		CNH/Normoxia	-0.570662	0.259897	-2.19572	1	0.272067	0.465628		0.425	0.225	Mocs1	molybdenum cofactor synthesis 1 [Source:RGD Symbol;Acc:1308471]
A0A8I6GKE3		CNH/Normoxia	1.67106	0.132299	12.6309	3	0.00107017	0.0607144		0.0888889	0.0888889
A0A8I6GKJ7		CNH/Normoxia	-0.389328	0.157765	-2.46777	3	0.0902429	0.247544		0.16	0.16	Gm56451	predicted gene, 56451 [Source:RGD Symbol;Acc:150343635]
A0A8I6GKN6		CNH/Normoxia	-0.0306524	0.0897993	-0.341344	3	0.755354	0.862469		0.1125	0.1125	Sp100	SP100 nuclear antigen [Source:RGD Symbol;Acc:1359550]
A0A8I6GKT2		CNH/Normoxia	-0.722871	0.559721	-1.29149	2	0.32566	0.518536		0.55	0.45	Prtfdc1	phosphoribosyl transferase domain containing 1 [Source:RGD Symbol;Acc:1310177]
A0A8I6GKW1		CNH/Normoxia	0.238989	0.17431	1.37106	3	0.263919	0.457355		0.05	0.05	Pym1	PYM homolog 1, exon junction complex associated factor [Source:RGD Symbol;Acc:1306096]
A0A8I6GKW6	Q08326	CNH/Normoxia	0.119288	0.115051	1.03683	3	0.376052	0.568141		0.15	0.15	LOC120100841	guanine nucleotide exchange factor MSS4-like [Source:RGD Symbol;Acc:41144596]
A0A8I6GL10		CNH/Normoxia	0.126147	0.150332	0.839127	3	0.462997	0.642805		0.24	0.24	Uchl5	ubiquitin C-terminal hydrolase L5 [Source:RGD Symbol;Acc:1305414]
A0A8I6GL13		CNH/Normoxia	-0.372603	0.0969333	-3.8439	3	0.0310676	0.144812		0	0	LOC100910088	prolow-density lipoprotein receptor-related protein 1-like [Source:RGD Symbol;Acc:6499975]
A0A8I6GL35		CNH/Normoxia	-0.0121916	0.0955544	-0.127588	3	0.906547	0.956613		0.025	0.025	Actr3b	actin related protein 3B [Source:RGD Symbol;Acc:1565759]
A0A8I6GL39		CNH/Normoxia	0.633903	0.31003	2.04465	3	0.133449	0.31192		0.271429	0.271429	Scamp2	secretory carrier membrane protein 2 [Source:RGD Symbol;Acc:68348]
A0A8I6GL55		CNH/Normoxia	0.141004	0.303704	0.464281	3	0.674064	0.803769		0	0
A0A8I6GLB8		CNH/Normoxia	0.0350874	0.134891	0.260117	3	0.811605	0.899039		0	0	Chmp1a	charged multivesicular body protein 1A [Source:RGD Symbol;Acc:1311083]
A0A8I6GLF2		CNH/Normoxia	0.183359	0.186214	0.984667	3	0.397391	0.585686		0.0916667	0.0916667	Mief2	mitochondrial elongation factor 2 [Source:RGD Symbol;Acc:1560728]
A0A8I6GLL7		CNH/Normoxia	0.00856067	0.168251	0.0508803	2	0.964045	0.983869		0.166667	0.0666667	Dok7	docking protein 7 [Source:RGD Symbol;Acc:1566416]
A0A8I6GLM7		CNH/Normoxia	0.128469	0.27589	0.465653	3	0.673186	0.80312		0.114286	0.114286	Card6	caspase recruitment domain family, member 6 [Source:RGD Symbol;Acc:1305805]
A0A8I6GLQ3		CNH/Normoxia	-0.27157	0.27054	-1.00381	3	0.389432	0.579812		0.2125	0.2125	Prpf31	pre-mRNA processing factor 31 [Source:RGD Symbol;Acc:1305832]
A0A8I6GLR1		CNH/Normoxia	0.122048	0.111991	1.08981	3	0.355509	0.548119		0.137838	0.137838	Col18a1	collagen type XVIII alpha 1 chain [Source:RGD Symbol;Acc:70936]
A0A8I6GLU1		CNH/Normoxia	-0.0714958	0.266392	-0.268386	0	#NUM!	#NUM!		0.7	0
A0A8I6GLU8		CNH/Normoxia	0.113312	0.0700817	1.61685	3	0.204333	0.394651		0.09375	0.09375	Tardbp	TAR DNA binding protein [Source:RGD Symbol;Acc:1310906]
A0A8I6GLY6		CNH/Normoxia	-0.149399	0.0925758	-1.6138	3	0.204974	0.394938		0.111765	0.111765	Gga1	golgi associated, gamma adaptin ear containing, ARF binding protein 1 [Source:RGD Symbol;Acc:1307770]
A0A8I6GM04		CNH/Normoxia	-0.044398	0.18709	-0.237308	3	0.8277	0.909488		0.0222222	0.0222222	Daam1	dishevelled associated activator of morphogenesis 1 [Source:RGD Symbol;Acc:1305119]
A0A8I6GM43		CNH/Normoxia	-0.934367	0.650568	-1.43623	3	0.246461	0.439359		0.25	0.25	Pbdc1	polysaccharide biosynthesis domain containing 1 [Source:RGD Symbol;Acc:1562502]
A0A8I6GM53		CNH/Normoxia	0.152568	0.0478459	3.18874	3	0.0497592	0.181417		0	0	Cct6a-ps7	chaperonin containing Tcp1, subunit 6A (zeta 1), pseudogene 7 [Source:RGD Symbol;Acc:1584797]
A0A8J8XD81		CNH/Normoxia	-0.282901	0.106108	-2.66615	3	0.0759392	0.225693		0.14	0.14	Phykpl	5-phosphohydroxy-L-lysine phospho-lyase [Source:RGD Symbol;Acc:2293818]
A0A8J8XFB5		CNH/Normoxia	0.487323	0.145829	3.34175	1	0.185106	0.375259		0.35	0.05	Garre1	granule associated Rac and RHOG effector 1 [Source:RGD Symbol;Acc:1308428]
A0A8J8XIM5		CNH/Normoxia	-0.377719	0.082635	-4.57093	3	0.0196456	0.1223		0.04	0.04	Grhpr	glyoxylate and hydroxypyruvate reductase [Source:RGD Symbol;Acc:1308851]
A0A8J8XIU8		CNH/Normoxia	0.193596	0.0350383	5.52526	3	0.0116797	0.102065		0.0857143	0.0857143	Rbm39	RNA binding motif protein 39 [Source:RGD Symbol;Acc:1310071]
A0A8J8XJV6		CNH/Normoxia	0.0212836	0.132583	0.16053	3	0.882664	0.942645		0.10119	0.10119	Tnnc1	troponin C1, slow skeletal and cardiac type [Source:RGD Symbol;Acc:1309921]
A0A8J8XL70		CNH/Normoxia	-0.386196	0.206807	-1.86742	3	0.158658	0.34196		0.133333	0.133333	Serpinf1	serpin family F member 1 [Source:RGD Symbol;Acc:631369]
A0A8J8XLI9		CNH/Normoxia	-0.00751254	0.224296	-0.0334939	3	0.975385	0.988524		0	0	Dph1	diphthamide biosynthesis 1 [Source:RGD Symbol;Acc:1562694]
A0A8J8XLZ3		CNH/Normoxia	0.364977	0.124749	2.9257	3	0.0612133	0.201464		0.282353	0.282353	Luc7l2	LUC7-like 2 pre-mRNA splicing factor [Source:RGD Symbol;Acc:1308651]
A0A8J8XM71		CNH/Normoxia	0.0852995	0.0859342	0.992614	3	0.394067	0.583647		0.05	0.05	Smap2	small ArfGAP2 [Source:RGD Symbol;Acc:1308418]
A0A8J8XQI9		CNH/Normoxia	0.303202	0.0995519	3.04567	3	0.0556177	0.192247		0.232558	0.232558	Bche	butyrylcholinesterase [Source:RGD Symbol;Acc:619996]
A0A8J8XR33		CNH/Normoxia	0.0842695	0.210214	0.400876	3	0.715355	0.8336		0.37	0.37	Cstf2	cleavage stimulation factor subunit 2 [Source:RGD Symbol;Acc:1596566]
A0A8J8XRQ3		CNH/Normoxia	-0.382198	0.417533	-0.915372	3	0.427496	0.613347		0.166667	0.166667	Gna14	G protein subunit alpha 14 [Source:RGD Symbol;Acc:1308122]
A0A8J8XSR6		CNH/Normoxia	0.286122	0.126945	2.2539	3	0.109542	0.273855		0.211111	0.211111	Lysmd2	LysM domain containing 2 [Source:RGD Symbol;Acc:1304585]
A0A8J8Y1B9		CNH/Normoxia	-0.0994767	0.0633881	-1.56933	3	0.214586	0.405031		0.168182	0.168182	Snta1	syntrophin, alpha 1 [Source:RGD Symbol;Acc:1307068]
A0A8J8Y4N8		CNH/Normoxia	-0.0374035	0.0584121	-0.640338	3	0.567505	0.725851		0.122222	0.122222	Ube2r2	ubiquitin-conjugating enzyme E2R 2 [Source:RGD Symbol;Acc:1594826]
A0A8J8YFM3		CNH/Normoxia	0.0511603	0.0958116	0.533967	3	0.630397	0.771215		0.075	0.075	Phkb	phosphorylase kinase regulatory subunit beta [Source:RGD Symbol;Acc:620186]
A0A8J8YFS5		CNH/Normoxia	-0.123735	0.0517486	-2.39108	3	0.0966477	0.255852		0.0951613	0.0951613	Hars1	histidyl-tRNA synthetase 1 [Source:RGD Symbol;Acc:1310695]
A0A8J8YGQ6		CNH/Normoxia	0.0863351	0.137602	0.627425	3	0.574888	0.730944		0.127273	0.127273	Dhrsx	dehydrogenase/reductase X-linked [Source:RGD Symbol;Acc:1305017]
A0A8J8YHW4		CNH/Normoxia	0.364752	0.10881	3.35218	3	0.0439878	0.169198		0.10625	0.10625	Scamp3	secretory carrier membrane protein 3 [Source:RGD Symbol;Acc:68351]
A0A8J8YKQ8		CNH/Normoxia	-0.0334897	0.0953946	-0.351065	3	0.748747	0.85716		0.09	0.09	Cfb	complement factor B [Source:RGD Symbol;Acc:2204]
A0A8J8YNE4		CNH/Normoxia	-0.181378	0.0270965	-6.69379	3	0.00680169	0.0861845		0.0729167	0.0729167	Apool	apolipoprotein O-like [Source:RGD Symbol;Acc:1549725]
A0A8J8YNR6		CNH/Normoxia	-0.0027897	0.052873	-0.0527623	3	0.961238	0.982458		0.137838	0.137838	Fxr2	FMR1 autosomal homolog 2 [Source:RGD Symbol;Acc:1307011]
A0A8J8YRV3		CNH/Normoxia	-0.0300903	0.134813	-0.2232	3	0.837714	0.915477		0.145455	0.145455	Drg1	developmentally regulated GTP binding protein 1 [Source:RGD Symbol;Acc:1304993]
A0A8L2Q1U4		CNH/Normoxia	-0.283774	0.0788724	-3.59788	3	0.0368173	0.157648		0.0263158	0.0263158	Wipi1	WD repeat domain, phosphoinositide interacting 1 [Source:RGD Symbol;Acc:1307754]
A0A8L2QHS0		CNH/Normoxia	0.121999	0.0956577	1.27537	3	0.291978	0.484716		0.108	0.108	Rasip1	Ras interacting protein 1 [Source:RGD Symbol;Acc:1305291]
A0A8L2QQD7		CNH/Normoxia	1.21692	0.615419	1.97739	1	0.298072	0.491177		0.5	0.2
A0A8L2QV13	Q9JJW3	CNH/Normoxia	-0.271087	0.0616123	-4.39988	3	0.0217648	0.124758		0.0771429	0.0771429	Atp5mk-ps2	ATP synthase membrane subunit K, pseudogene 2 [Source:RGD Symbol;Acc:9203006]
A0A8L2QWT9	M0R9W7	CNH/Normoxia	0.471937	0.539247	0.875178	3	0.445897	0.629299		0.133333	0.133333	LOC679368	similar to carboxylesterase 5 [Source:RGD Symbol;Acc:1589506]
A0A8L2ULK7	P62275	CNH/Normoxia	0.0316432	0.128333	0.24657	3	0.82115	0.906428		0.192857	0.192857	LOC108349831	40S ribosomal protein S29 pseudogene [Source:RGD Symbol;Acc:11452897]
A0FKI7		CNH/Normoxia	0.19386	0.081833	2.36897	3	0.0985959	0.258573		0	0	A0FKI7
A0JN30		CNH/Normoxia	0.253154	0.0570458	4.43773	3	0.0212713	0.124758		0.195	0.195	Cnpy2	canopy FGF signaling regulator 2 [Source:RGD Symbol;Acc:1589072]
A0JPJ7		CNH/Normoxia	-0.11833	0.0285809	-4.14017	3	0.0255844	0.132461		0.131765	0.131765	Ola1	Obg-like ATPase 1 [Source:RGD Symbol;Acc:1307982]
A0JPM9		CNH/Normoxia	0.0551706	0.0691349	0.798013	3	0.483192	0.658898		0.0818182	0.0818182	A0JPM9
A0JPP1		CNH/Normoxia	-0.0194277	0.112018	-0.173434	3	0.873352	0.935446		0.185714	0.185714	Drap1	Dr1 associated protein 1 [Source:RGD Symbol;Acc:1308477]
A0JPQ4		CNH/Normoxia	-0.281685	0.0848754	-3.3188	3	0.0450944	0.171508		0.0451852	0.0451852	Trim72	tripartite motif containing 72 [Source:RGD Symbol;Acc:1562778]
A0JPQ9		CNH/Normoxia	-0.0571953	0.110442	-0.517877	3	0.640313	0.778293		0.0692308	0.0692308	A0JPQ9
A0MV40		CNH/Normoxia	-0.826698	0.215498	-3.83622	3	0.031229	0.145283		0.0333333	0.0333333	Shisa4	shisa family member 4 [Source:RGD Symbol;Acc:1312041]
A1A5P0		CNH/Normoxia	0.00093399	0.197036	0.0047402	3	0.996515	0.997759		0.109091	0.109091	Cdc42ep1	CDC42 effector protein 1 [Source:RGD Symbol;Acc:1311131]
A1A5Q0		CNH/Normoxia	0.00560983	0.0810265	0.0692345	3	0.949159	0.977198		0.12	0.12	A1A5Q0
A1A5R1		CNH/Normoxia	-0.461997	0.248008	-1.86283	2	0.203522	0.393715		0.5	0.3	Rbfox2	RNA binding fox-1 homolog 2 [Source:RGD Symbol;Acc:1311838]
A1A5S1		CNH/Normoxia	0.0788151	0.166219	0.474164	3	0.667758	0.799218		0.121429	0.121429	Prpf6	pre-mRNA processing factor 6 [Source:RGD Symbol;Acc:1307103]
A1A5S4		CNH/Normoxia	-0.197767	0.453659	-0.435938	3	0.692345	0.816069		0.233333	0.233333	Sephs2	selenophosphate synthetase 2 [Source:RGD Symbol;Acc:1308827]
A1IGU3		CNH/Normoxia	-0.304723	0.201444	-1.51269	3	0.22756	0.420292		0.154545	0.154545	A1IGU3
A1L108		CNH/Normoxia	-0.110848	0.0400007	-2.77116	3	0.0695013	0.216744		0.0333333	0.0333333	Arpc5l	actin related protein 2/3 complex, subunit 5-like [Source:RGD Symbol;Acc:1308867]
A1L108		CNH/Normoxia	-0.110848	0.0400007	-2.77116	3	0.0695013	0.216744		0.0333333	0.0333333	Arpc5l-ps1	actin related protein 2/3 complex, subunit 5-like, pseudogene 1 [Source:RGD Symbol;Acc:1560362]
A1L134		CNH/Normoxia	-0.0314706	0.109778	-0.286675	3	0.79302	0.887791		0.18	0.18	A1L134
A1L1J8		CNH/Normoxia	-0.0765965	0.0714867	-1.07148	3	0.362489	0.554266		0.00625	0.00625	Rab5b	RAB5B, member RAS oncogene family [Source:RGD Symbol;Acc:1306489]
A1L1J9		CNH/Normoxia	0.121075	0.151201	0.80075	3	0.481824	0.658339		0.142857	0.142857	A1L1J9
A1L1K8		CNH/Normoxia	0.402143	0.373839	1.07571	3	0.360864	0.552132		0.315385	0.315385	Habp4	hyaluronan binding protein 4 [Source:RGD Symbol;Acc:1306486]
A1L1L9		CNH/Normoxia	-0.48018	0.0526341	-9.12299	3	0.00278346	0.0688317		0.0564103	0.0564103	Tmem65	transmembrane protein 65 [Source:RGD Symbol;Acc:1563224]
A2RRU1		CNH/Normoxia	-0.136927	0.0453272	-3.02086	3	0.0567204	0.193694		0.06375	0.06375	Gys1	glycogen synthase 1 [Source:RGD Symbol;Acc:1589798]
A2RUV9		CNH/Normoxia	0.824639	0.199601	4.13143	3	0.0257274	0.132489		0.336364	0.336364	Aebp1	AE binding protein 1 [Source:RGD Symbol;Acc:1306922]
A2RUW1		CNH/Normoxia	-0.104012	0.061974	-1.67832	3	0.191877	0.381615		0.02	0.02	Tollip	toll interacting protein [Source:RGD Symbol;Acc:1304676]
A2VCX1		CNH/Normoxia	-0.154127	0.0914113	-1.68608	3	0.190367	0.379394		0.137037	0.137037	A2VCX1
A2VD12		CNH/Normoxia	0.315137	0.0540282	5.83281	3	0.010039	0.0968692		0.0888889	0.0888889	Pbxip1	PBX homeobox interacting protein 1 [Source:RGD Symbol;Acc:1305180]
A4F267		CNH/Normoxia	-0.316253	0.133149	-2.37518	3	0.0980437	0.257834		0.128	0.128	Tomm40l	translocase of outer mitochondrial membrane 40 like [Source:RGD Symbol;Acc:1562006]
A4GW50		CNH/Normoxia	0.103579	0.111362	0.930105	3	0.420925	0.608373		0.162963	0.162963	Stk38l	serine/threonine kinase 38 like [Source:RGD Symbol;Acc:1564793]
A4L9P7		CNH/Normoxia	-0.259696	0.765926	-0.339062	1	0.791891	0.886733		0.3	0	A4L9P7
A6ZIQ8		CNH/Normoxia	-0.0340423	0.0930872	-0.365704	3	0.738851	0.849264		0.0645161	0.0645161	A6ZIQ8
A7VJC2		CNH/Normoxia	0.0861662	0.0426369	2.02093	3	0.136534	0.315624		0.0333333	0.0333333	A7VJC2
A8WCF8		CNH/Normoxia	5.02612e-05	0.145348	0.000345799	3	0.999746	0.999746		0.1	0.1	A8WCF8
A9UMV2		CNH/Normoxia	-0.112604	0.0870569	-1.29345	3	0.286445	0.480234		0.08	0.08	Mrps24	mitochondrial ribosomal protein S24 [Source:RGD Symbol;Acc:1306014]
B0BMT9		CNH/Normoxia	-0.0382725	0.416708	-0.0918451	3	0.93261	0.967367		0.121739	0.121739	Sqor	sulfide quinone oxidoreductase [Source:RGD Symbol;Acc:1564504]
B0BMV4		CNH/Normoxia	-0.0873049	0.355842	-0.245347	3	0.822014	0.90655		0.33	0.33	Yif1a	Yip1 interacting factor homolog A, membrane trafficking protein [Source:RGD Symbol;Acc:628749]
B0BMX3		CNH/Normoxia	-0.0379922	0.149198	-0.254643	3	0.815456	0.902626		0.25	0.25	S100a16	S100 calcium binding protein A16 [Source:RGD Symbol;Acc:1306770]
B0BMY6		CNH/Normoxia	-0.554809	0.0616546	-8.99866	3	0.00289707	0.0688317		0.369231	0.369231	Otulin	OTU deubiquitinase with linear linkage specificity [Source:RGD Symbol;Acc:2324500]
B0BN18		CNH/Normoxia	-0.187961	0.0899433	-2.08977	3	0.127805	0.302696		0.0222222	0.0222222	Pfdn2	prefoldin subunit 2 [Source:RGD Symbol;Acc:1591406]
B0BN19		CNH/Normoxia	0.159013	0.115314	1.37895	3	0.261735	0.456117		0.230769	0.230769	Rab22a	RAB22A, member RAS oncogene family [Source:RGD Symbol;Acc:1311959]
B0BN30		CNH/Normoxia	0.0989659	0.086912	1.13869	3	0.33753	0.530075		0.117391	0.117391	Mtch1	mitochondrial carrier 1 [Source:RGD Symbol;Acc:1309262]
B0BN56		CNH/Normoxia	-0.118952	0.0930802	-1.27795	3	0.29118	0.484498		0.128571	0.128571	Mrps31	mitochondrial ribosomal protein S31 [Source:RGD Symbol;Acc:1307668]
B0BN63		CNH/Normoxia	0.0600385	0.0750784	0.799678	3	0.48236	0.658768		0.0846154	0.0846154	Ahsa1	activator of Hsp90 ATPase activity 1 [Source:RGD Symbol;Acc:1589285]
B0BN65		CNH/Normoxia	-0.120451	0.101819	-1.18299	3	0.322023	0.514897		0.0388889	0.0388889	Cyria	CYFIP related Rac1 interactor A [Source:RGD Symbol;Acc:1305961]
B0BN68		CNH/Normoxia	-0.00966982	0.100094	-0.0966072	3	0.92913	0.966464		0.0705882	0.0705882	Mrps9	mitochondrial ribosomal protein S9 [Source:RGD Symbol;Acc:1306558]
B0BN74		CNH/Normoxia	0.185533	0.0886091	2.09384	3	0.12731	0.30197		0.0352941	0.0352941	Bag2	BAG cochaperone 2 [Source:RGD Symbol;Acc:1585173]
B0BN83		CNH/Normoxia	-0.0776948	0.0652913	-1.18997	3	0.319646	0.513031		0.136364	0.136364	Armc1	armadillo repeat containing 1 [Source:RGD Symbol;Acc:1560393]
B0BN85		CNH/Normoxia	0.0731044	0.0706086	1.03535	3	0.376643	0.568558		0.146429	0.146429	Sugt1	SGT1 homolog, MIS12 kinetochore complex assembly cochaperone [Source:RGD Symbol;Acc:1307550]
B0BN86		CNH/Normoxia	-0.259411	0.0681338	-3.80737	3	0.0318447	0.146239		0	0	Tmem11	transmembrane protein 11 [Source:RGD Symbol;Acc:1309817]
B0BN93		CNH/Normoxia	0.0573622	0.0485176	1.1823	3	0.32226	0.514996		0.0947368	0.0947368	B0BN93
B0BN94		CNH/Normoxia	-0.304109	0.0703307	-4.32399	3	0.0227999	0.126622		0.0714286	0.0714286	Fam136a	family with sequence similarity 136, member A [Source:RGD Symbol;Acc:1304825]
B0BNA5		CNH/Normoxia	0.0894403	0.140999	0.634332	3	0.57093	0.728197		0.25625	0.25625	B0BNA5
B0BNA7		CNH/Normoxia	0.0627221	0.044024	1.42472	3	0.249451	0.442396		0.0428571	0.0428571	B0BNA7
B0BNB0		CNH/Normoxia	0.344595	0.101042	3.41041	3	0.042138	0.166307		0	0	Golt1b	golgi transport 1B [Source:RGD Symbol;Acc:1310691]
B0BNB5		CNH/Normoxia	1.34057	0.0606203	22.1142	3	0.000202427	0.0563903		0.0666667	0.0666667	Nup43	nucleoporin 43 [Source:RGD Symbol;Acc:1596513]
B0BNB9		CNH/Normoxia	-0.245111	0.0679244	-3.60858	3	0.0365402	0.157146		0.0482759	0.0482759	Htra2	HtrA serine peptidase 2 [Source:RGD Symbol;Acc:1308906]
B0BNC9		CNH/Normoxia	-0.983603	0.137701	-7.14301	3	0.0056494	0.0808607		0.0148148	0.0148148	B0BNC9
B0BNE2		CNH/Normoxia	-0.206091	0.365268	-0.564219	3	0.612036	0.756987		0.2	0.2	Polr2e	RNA polymerase II, I and III subunit E [Source:RGD Symbol;Acc:1589817]
B0BNE3		CNH/Normoxia	-0.263955	0.0655402	-4.02737	3	0.0275125	0.137752		0.0916667	0.0916667	Trappc5	trafficking protein particle complex subunit 5 [Source:RGD Symbol;Acc:1563971]
B0BNE5		CNH/Normoxia	-0.0938296	0.0437992	-2.14227	3	0.121592	0.293498		0.0804878	0.0804878	Esd	esterase D [Source:RGD Symbol;Acc:1592114]
B0BNF1		CNH/Normoxia	0.174996	0.0494981	3.53542	3	0.0384897	0.161269		0.0272727	0.0272727	B0BNF1
B0BNF8		CNH/Normoxia	-0.539665	0.304689	-1.7712	2	0.218541	0.409445		0.52	0.42	Htatip2	HIV-1 Tat interactive protein 2 [Source:RGD Symbol;Acc:1309941]
B0BNG0		CNH/Normoxia	-0.0149554	0.0546155	-0.273831	3	0.801986	0.893071		0.115385	0.115385	Emc2	ER membrane protein complex subunit 2 [Source:RGD Symbol;Acc:1310430]
B0BNG5		CNH/Normoxia	-0.493125	0.489514	-1.00738	3	0.387964	0.578192		0.233333	0.233333	Hif1an	hypoxia inducible factor 1 subunit alpha inhibitor [Source:RGD Symbol;Acc:1308281]
B0BNI6		CNH/Normoxia	-0.796118	0.200179	-3.97704	3	0.0284334	0.139341		0.205	0.205	Slc25a35	solute carrier family 25, member 35 [Source:RGD Symbol;Acc:1598229]
B0BNJ4		CNH/Normoxia	-0.308634	0.0409371	-7.53923	3	0.00483776	0.0786709		0.119048	0.119048	Ethe1	ETHE1, persulfide dioxygenase [Source:RGD Symbol;Acc:1311034]
B0BNK1		CNH/Normoxia	0.0702243	0.054522	1.288	3	0.288101	0.481605		0.0277778	0.0277778	Rab5c	RAB5C, member RAS oncogene family [Source:RGD Symbol;Acc:1307095]
B0BNM1		CNH/Normoxia	-0.29324	0.115056	-2.54867	3	0.0840404	0.236954		0.12	0.12	Naxe	NAD(P)HX epimerase [Source:RGD Symbol;Acc:1304699]
B0BNM6		CNH/Normoxia	-0.124553	0.0730408	-1.70525	3	0.186692	0.37614		0.0833333	0.0833333	Ap3s2	adaptor related protein complex 3 subunit sigma 2 [Source:RGD Symbol;Acc:1586888]
B0BNN3		CNH/Normoxia	1.00137	0.0583406	17.1641	3	0.000430847	0.0563903		0.0515625	0.0515625	Car1	carbonic anhydrase 1 [Source:RGD Symbol;Acc:1309780]
B0BNN4		CNH/Normoxia	1.50842	0.273393	5.51739	3	0.0117261	0.102285		0.292308	0.292308	Cfp	complement factor properdin [Source:RGD Symbol;Acc:1594557]
B0K014		CNH/Normoxia	-0.534749	0.663993	-0.805352	3	0.479533	0.657065		0.26	0.26	Dtd1	D-aminoacyl-tRNA deacylase 1 [Source:RGD Symbol;Acc:1311821]
B0K015		CNH/Normoxia	-0.784118	0.251472	-3.11811	3	0.0525487	0.185772		0.0666667	0.0666667	Commd8	COMM domain containing 8 [Source:RGD Symbol;Acc:1305402]
B0K017		CNH/Normoxia	-0.238613	0.0478592	-4.98573	3	0.0155135	0.112276		0	0	Adprs	ADP-ribosylserine hydrolase [Source:RGD Symbol;Acc:1309068]
B0K019		CNH/Normoxia	0.172088	0.138601	1.2416	3	0.302611	0.495249		0.13	0.13	B0K019
B0K020		CNH/Normoxia	-0.394945	0.0640273	-6.16838	3	0.0085767	0.0927663		0.044898	0.044898	B0K020
B0K025		CNH/Normoxia	0.102083	0.0694568	1.46973	3	0.237977	0.430936		0	0	Ostc	oligosaccharyltransferase complex non-catalytic subunit [Source:RGD Symbol;Acc:1560708]
B0K034		CNH/Normoxia	0.11629	0.115404	1.00768	3	0.387839	0.578192		0.22	0.22	Dtd2	D-aminoacyl-tRNA deacylase 2 [Source:RGD Symbol;Acc:1309138]
B0K036		CNH/Normoxia	-0.0863618	0.387804	-0.222694	3	0.838074	0.91562		0.166667	0.166667	Sdhaf1	succinate dehydrogenase complex assembly factor 1 [Source:RGD Symbol;Acc:1562079]
B0K037		CNH/Normoxia	0.0192894	0.581218	0.033188	3	0.975609	0.988544		0.0333333	0.0333333	Gtf3c6	general transcription factor 3C subunit 6 [Source:RGD Symbol;Acc:1307434]
B0LPN4		CNH/Normoxia	-0.083708	0.0293364	-2.85338	3	0.0649286	0.209401		0.0879534	0.0879534	B0LPN4
B0LT89		CNH/Normoxia	0.124702	0.086255	1.44573	3	0.244021	0.437306		0.0285714	0.0285714	Stk24	serine/threonine kinase 24 [Source:RGD Symbol;Acc:1561742]
B1H227		CNH/Normoxia	-0.219357	0.188308	-1.16488	3	0.328274	0.521662		0.185714	0.185714	Rcc1	regulator of chromosome condensation 1 [Source:RGD Symbol;Acc:1592835]
B1H257		CNH/Normoxia	-0.0943361	0.236862	-0.398275	3	0.717079	0.8348		0	0	Borcs5	BLOC-1 related complex subunit 5 [Source:RGD Symbol;Acc:1307624]
B1H260		CNH/Normoxia	0.222454	0.156357	1.42273	3	0.249973	0.442996		0.22	0.22	F13b	coagulation factor XIII B chain [Source:RGD Symbol;Acc:1311668]
B1H264		CNH/Normoxia	0.515452	0.356549	1.44567	3	0.244038	0.437306		0.188889	0.188889	Tbc1d17	TBC1 domain family, member 17 [Source:RGD Symbol;Acc:1309686]
B1H267		CNH/Normoxia	0.258514	0.0933583	2.76905	3	0.0696239	0.216744		0.167857	0.167857	Snx5	sorting nexin 5 [Source:RGD Symbol;Acc:1310190]
B1H274		CNH/Normoxia	0.352156	0.211407	1.66578	3	0.194348	0.384263		0.166667	0.166667	AABR07040864.1	autophagy related 4A, cysteine peptidase [Source:RGD Symbol;Acc:1596915]
B1H282		CNH/Normoxia	0.28112	0.0573819	4.89911	3	0.0162754	0.11379		0.15	0.15	Colgalt1	collagen beta(1-O)galactosyltransferase 1 [Source:RGD Symbol;Acc:1309002]
B1PLB1		CNH/Normoxia	0.0218534	0.0673675	0.32439	3	0.766945	0.870542		0.105263	0.105263	Cd34	CD34 molecule [Source:RGD Symbol;Acc:1306863]
B1PRL5		CNH/Normoxia	0.149277	0.0601631	2.4812	3	0.0891753	0.24564		0.036	0.036	Cavin4	caveolae associated protein 4 [Source:RGD Symbol;Acc:1310395]
B1WBS4		CNH/Normoxia	0.0556733	0.0570771	0.975406	3	0.401297	0.589279		0.125	0.125	Vps26b	VPS26 retromer complex component B [Source:RGD Symbol;Acc:1597170]
B1WBT4		CNH/Normoxia	0.256115	0.121234	2.11256	3	0.125063	0.298699		0.2	0.2	Srpk2	SRSF protein kinase 2 [Source:RGD Symbol;Acc:1305107]
B1WBV3	D3ZR63	CNH/Normoxia	-0.0365345	0.137651	-0.265413	3	0.807884	0.896098		0	0	Gfod2	glucose-fructose oxidoreductase domain containing 2 [Source:RGD Symbol;Acc:1311198]
B1WBV4		CNH/Normoxia	-0.468029	0.452914	-1.03337	3	0.377431	0.568983		0.314286	0.314286	Plekhf2	pleckstrin homology and FYVE domain containing 2 [Source:RGD Symbol;Acc:1312029]
B1WBW4		CNH/Normoxia	0.0156912	0.0637788	0.246025	3	0.821535	0.90655		0.0909091	0.0909091	Armc10	armadillo repeat containing 10 [Source:RGD Symbol;Acc:1305915]
B1WBX2		CNH/Normoxia	-0.179958	0.29433	-0.611415	3	0.584139	0.737856		0.08	0.08	Tmem69	transmembrane protein 69 [Source:RGD Symbol;Acc:1561569]
B1WBY5		CNH/Normoxia	-0.146215	0.031234	-4.68128	3	0.018419	0.121029		0.0823529	0.0823529	Dnajc11	DnaJ heat shock protein family (Hsp40) member C11 [Source:RGD Symbol;Acc:1307731]
B1WBY7		CNH/Normoxia	-0.282696	0.157073	-1.79977	3	0.169719	0.354378		0	0	Erlin1	ER lipid raft associated 1 [Source:RGD Symbol;Acc:1307058]
B1WC06		CNH/Normoxia	-1.33824	0.191926	-6.9727	2	0.0199547	0.1223		0.4	0.3	Mon1a	MON1 homolog A, secretory trafficking associated [Source:RGD Symbol;Acc:1308823]
B1WC26		CNH/Normoxia	-0.0228367	0.0578561	-0.394716	3	0.719441	0.836011		0.110345	0.110345	Nans	N-acetylneuraminate synthase [Source:RGD Symbol;Acc:1311943]
B1WC34		CNH/Normoxia	0.218749	0.0428513	5.10485	3	0.0145398	0.109732		0.0380952	0.0380952	Prkcsh	protein kinase C substrate 80K-H [Source:RGD Symbol;Acc:1309628]
B1WC37		CNH/Normoxia	-0.215232	0.0391746	-5.49416	3	0.0118646	0.102564		0.111111	0.111111	Trmu	tRNA mitochondrial 2-thiouridylase [Source:RGD Symbol;Acc:1311229]
B1WC42		CNH/Normoxia	-0.384388	0.291664	-1.31792	3	0.279132	0.47308		0.2	0.2	Trip6	thyroid hormone receptor interactor 6 [Source:RGD Symbol;Acc:1583180]
B1WC43		CNH/Normoxia	-0.0640438	0.22413	-0.285744	3	0.793668	0.88831		0.5	0.5	Tmem41a	transmembrane protein 41a [Source:RGD Symbol;Acc:1591692]
B1WC44		CNH/Normoxia	0.0379525	0.197122	0.192533	3	0.859621	0.928044		0.26	0.26	Nmd3	NMD3 ribosome export adaptor [Source:RGD Symbol;Acc:1308468]
B1WC49		CNH/Normoxia	0.100892	0.0350428	2.8791	3	0.0635756	0.207115		0.110714	0.110714	Api5	apoptosis inhibitor 5 [Source:RGD Symbol;Acc:1309772]
B1WC50		CNH/Normoxia	-0.0996766	0.183783	-0.542361	3	0.625266	0.768024		0.138462	0.138462	Ewsr1	EWS RNA-binding protein 1 [Source:RGD Symbol;Acc:1307258]
B1WC61		CNH/Normoxia	-0.257803	0.00555205	-46.4337	3	2.1991e-05	0.0410675		0.0860465	0.0860465	Acad9	acyl-CoA dehydrogenase family, member 9 [Source:RGD Symbol;Acc:727973]
B1WC70		CNH/Normoxia	0.593492	0.328295	1.8078	3	0.168361	0.353228		0.28	0.28	Ppp1r8	protein phosphatase 1, regulatory subunit 8 [Source:RGD Symbol;Acc:1306280]
B1WC73		CNH/Normoxia	0.0329959	0.0327653	1.00704	3	0.388103	0.578192		0.1375	0.1375	Arl6	ADP-ribosylation factor like GTPase 6 [Source:RGD Symbol;Acc:1305535]
B2GUV7		CNH/Normoxia	0.255702	0.113362	2.25563	3	0.109367	0.273559		0.2	0.2	Eif5b	eukaryotic translation initiation factor 5B [Source:RGD Symbol;Acc:735017]
B2GUV9		CNH/Normoxia	-0.360219	0.241999	-1.48851	3	0.233359	0.425941		0	0	Exoc3l4	exocyst complex component 3-like 4 [Source:RGD Symbol;Acc:1307749]
B2GUX5		CNH/Normoxia	-0.350513	0.0480987	-7.28736	3	0.00533429	0.0793884		0.0953488	0.0953488	Nt5c3a	5'-nucleotidase, cytosolic IIIA [Source:RGD Symbol;Acc:1312013]
B2GUZ1		CNH/Normoxia	-0.0722679	0.0478072	-1.51165	3	0.227805	0.420584		0.197674	0.197674	Usp4	ubiquitin specific peptidase 4 [Source:RGD Symbol;Acc:1587387]
B2GUZ3		CNH/Normoxia	0.0738691	0.271144	0.272435	3	0.802963	0.893121		0.16	0.16	Mthfd1l	methylenetetrahydrofolate dehydrogenase (NADP+ dependent) 1-like [Source:RGD Symbol;Acc:1307311]
B2GUZ5		CNH/Normoxia	0.193314	0.0571511	3.38251	3	0.0430117	0.167693		0	0	Capza1	capping actin protein of muscle Z-line subunit alpha 1 [Source:RGD Symbol;Acc:1587438]
B2GUZ6		CNH/Normoxia	-0.283936	0.082222	-3.45329	3	0.0408388	0.16461		0.0933333	0.0933333	Rtn4ip1	reticulon 4 interacting protein 1 [Source:RGD Symbol;Acc:1563384]
B2GUZ7		CNH/Normoxia	0.305252	0.180117	1.69474	3	0.188696	0.377697		0.125	0.125	Tbcc	tubulin folding cofactor C [Source:RGD Symbol;Acc:1306756]
B2GV06		CNH/Normoxia	-0.111647	0.0560104	-1.99333	3	0.14023	0.320459		0.0738255	0.0738255	B2GV06
B2GV15		CNH/Normoxia	-0.42182	0.0740343	-5.69763	3	0.0107203	0.0993076		0.0763636	0.0763636	Dbt	dihydrolipoamide branched chain transacylase E2 [Source:RGD Symbol;Acc:68403]
B2GV22		CNH/Normoxia	0.169886	0.0318492	5.33409	3	0.0128795	0.104906		0.09	0.09	Ptdss2	phosphatidylserine synthase 2 [Source:RGD Symbol;Acc:1307914]
B2GV24		CNH/Normoxia	-0.114259	0.0563777	-2.02666	3	0.13578	0.315076		0.13	0.13	Ufl1	Ufm1-specific ligase 1 [Source:RGD Symbol;Acc:1309308]
B2GV29		CNH/Normoxia	-0.0877897	0.412122	-0.213019	3	0.844967	0.920442		0.0666667	0.0666667	Trmt13	tRNA methyltransferase 13 homolog [Source:RGD Symbol;Acc:1565211]
B2GV38		CNH/Normoxia	-0.134055	0.0400305	-3.34883	3	0.044097	0.16932		0.08	0.08	B2GV38
B2GV39		CNH/Normoxia	-0.444137	0.70781	-0.627481	2	0.594433	0.744145		0.166667	0.0666667	Mgat4b	alpha-1,3-mannosyl-glycoprotein 4-beta-N-acetylglucosaminyltransferase B [Source:RGD Symbol;Acc:1562836]
B2GV41		CNH/Normoxia	0.371832	0.234728	1.5841	3	0.211339	0.400944		0.216667	0.216667	Usp39	ubiquitin specific peptidase 39 [Source:RGD Symbol;Acc:1308103]
B2GV52		CNH/Normoxia	-0.851248	0.557964	-1.52563	2	0.266621	0.45949		0.3	0.2	Bloc1s5	biogenesis of lysosomal organelles complex 1 subunit 5 [Source:RGD Symbol;Acc:1306846]
B2GV53		CNH/Normoxia	-0.327257	0.107019	-3.05795	3	0.055082	0.191294		0.263636	0.263636	Slc25a32	solute carrier family 25 member 32 [Source:RGD Symbol;Acc:1565789]
B2GV54		CNH/Normoxia	0.0492139	0.043643	1.12765	3	0.341511	0.533542		0.0488372	0.0488372	Nceh1	neutral cholesterol ester hydrolase 1 [Source:RGD Symbol;Acc:1311104]
B2GV62		CNH/Normoxia	-0.144184	0.130409	-1.10563	3	0.349589	0.541244		0	0	Mrpl20	mitochondrial ribosomal protein L20 [Source:RGD Symbol;Acc:1588219]
B2GV65		CNH/Normoxia	-0.286035	0.184494	-1.55037	3	0.218834	0.409676		0.0166667	0.0166667	Higd2a	HIG1 hypoxia inducible domain family, member 2A [Source:RGD Symbol;Acc:1309691]
B2GV71		CNH/Normoxia	-0.368791	0.270419	-1.36378	3	0.26595	0.459308		0.321429	0.321429	Ndufaf5	NADH:ubiquinone oxidoreductase complex assembly factor 5 [Source:RGD Symbol;Acc:1309829]
B2GV72		CNH/Normoxia	0.0965703	0.254774	0.379043	3	0.729893	0.842331		0.330769	0.330769	Cbr3	carbonyl reductase 3 [Source:RGD Symbol;Acc:1309728]
B2GV73		CNH/Normoxia	-0.0341082	0.10631	-0.320838	3	0.769384	0.872386		0.203846	0.203846	Arpc3	actin related protein 2/3 complex, subunit 3 [Source:RGD Symbol;Acc:1311985]
B2GV91		CNH/Normoxia	-0.201981	0.138945	-1.45367	3	0.242003	0.435281		0.05	0.05	Lyrm2	LYR motif containing 2 [Source:RGD Symbol;Acc:1597334]
B2GVB9		CNH/Normoxia	0.588998	0.0806192	7.30593	3	0.00529544	0.0793884		0.0444444	0.0444444	Fermt3	FERM domain containing kindlin 3 [Source:RGD Symbol;Acc:1310168]
B2RYB8	G3V7M2	CNH/Normoxia	0.468266	0.196197	2.38672	3	0.097028	0.256557		0.233333	0.233333	Itgb2	integrin subunit beta 2 [Source:RGD Symbol;Acc:1305581]
B2RYD0		CNH/Normoxia	0.426357	0.523235	0.814848	3	0.474833	0.652489		0.233333	0.233333	Ube2g2	ubiquitin-conjugating enzyme E2G 2 [Source:RGD Symbol;Acc:1304860]
B2RYD7		CNH/Normoxia	0.0346248	0.0479182	0.722582	3	0.522172	0.692443		0.0862069	0.0862069	Stt3b	STT3 oligosaccharyltransferase complex catalytic subunit B [Source:RGD Symbol;Acc:1311563]
B2RYF6		CNH/Normoxia	0.366869	0.141463	2.59339	3	0.0808367	0.232098		0.205882	0.205882	Clptm1	CLPTM1 regulator of GABA type A receptor forward trafficking [Source:RGD Symbol;Acc:1310959]
B2RYF7		CNH/Normoxia	0.453151	0.238114	1.90308	3	0.153166	0.335835		0.257143	0.257143	B2RYF7
B2RYG6		CNH/Normoxia	-0.0835827	0.0335069	-2.49449	3	0.0881341	0.243933		0.02	0.02	Otub1	OTU deubiquitinase, ubiquitin aldehyde binding 1 [Source:RGD Symbol;Acc:1311329]
B2RYG8		CNH/Normoxia	-0.343738	0.299808	-1.14653	2	0.370242	0.562726		0.133333	0.0333333	Elp6	elongator acetyltransferase complex subunit 6 [Source:RGD Symbol;Acc:1305478]
B2RYI0		CNH/Normoxia	-0.188607	0.734068	-0.256934	1	0.839894	0.916612		0.433333	0.133333	Wdr91	WD repeat domain 91 [Source:RGD Symbol;Acc:1306697]
B2RYI2		CNH/Normoxia	-0.284188	0.134416	-2.11425	3	0.124862	0.298515		0.25	0.25	Srp68	signal recognition particle 68 [Source:RGD Symbol;Acc:1305376]
B2RYJ4		CNH/Normoxia	-0.305544	0.220992	-1.3826	2	0.300931	0.493757		0.25	0.15	B2RYJ4
B2RYL4		CNH/Normoxia	0.0836621	0.192884	0.433743	3	0.693774	0.816953		0	0	Armc6	armadillo repeat containing 6 [Source:RGD Symbol;Acc:1306691]
B2RYM5		CNH/Normoxia	0.275077	0.0997572	2.75747	3	0.0703011	0.21703		0.188889	0.188889	Brcc3	BRCA1/BRCA2-containing complex, subunit 3 [Source:RGD Symbol;Acc:1588543]
B2RYN0		CNH/Normoxia	-0.119123	0.0828748	-1.43738	3	0.246165	0.439359		0.0857143	0.0857143	Pgm3	phosphoglucomutase 3 [Source:RGD Symbol;Acc:1305221]
B2RYN1		CNH/Normoxia	0.413683	0.0981445	4.21504	3	0.0243999	0.129962		0.17	0.17	Fn3krp	fructosamine-3-kinase-related protein [Source:RGD Symbol;Acc:1304570]
B2RYN3		CNH/Normoxia	0.271384	0.102534	2.64677	3	0.0772068	0.227232		0.153333	0.153333	Eef1e1	eukaryotic translation elongation factor 1 epsilon 1 [Source:RGD Symbol;Acc:1311056]
B2RYP8		CNH/Normoxia	0.177694	0.306375	0.579989	3	0.602611	0.749782		0.0333333	0.0333333	Tubgcp2	tubulin, gamma complex associated protein 2 [Source:RGD Symbol;Acc:1309597]
B2RYQ5		CNH/Normoxia	0.0593422	0.0761065	0.779726	3	0.492412	0.667126		0	0	Erh	ERH, mRNA splicing and mitosis factor [Source:RGD Symbol;Acc:1595409]
B2RYS2		CNH/Normoxia	-0.411592	0.0835061	-4.92889	3	0.0160081	0.113484		0.11	0.11	Uqcrb	ubiquinol-cytochrome c reductase binding protein [Source:RGD Symbol;Acc:1311971]
B2RYT0		CNH/Normoxia	-0.126731	0.110584	-1.14601	3	0.334917	0.528209		0	0	Mrps21	mitochondrial ribosomal protein S21 [Source:RGD Symbol;Acc:1592330]
B2RYT4		CNH/Normoxia	-0.26862	0.115116	-2.33347	3	0.101826	0.26271		0	0	Mrps14	mitochondrial ribosomal protein S14 [Source:RGD Symbol;Acc:1309432]
B2RYT7		CNH/Normoxia	-0.212506	0.0722661	-2.9406	3	0.0604811	0.200286		0.136	0.136	Hdhd3	haloacid dehalogenase-like hydrolase domain containing 3 [Source:RGD Symbol;Acc:1585262]
B2RYT9		CNH/Normoxia	-0.319217	0.0669043	-4.77124	3	0.0174917	0.117629		0.1125	0.1125	Taco1	translational activator of cytochrome c oxidase I [Source:RGD Symbol;Acc:1306784]
B2RYU6		CNH/Normoxia	-0.0310464	0.178345	-0.174081	3	0.872886	0.935443		0.185714	0.185714	Trappc2l	trafficking protein particle complex subunit 2L [Source:RGD Symbol;Acc:1304906]
B2RYU7		CNH/Normoxia	0.0905009	0.156981	0.576508	3	0.604683	0.750721		0.0857143	0.0857143	Cbx5	chromobox 5 [Source:RGD Symbol;Acc:1306619]
B2RYU8		CNH/Normoxia	-0.0498259	0.0729057	-0.683429	3	0.543388	0.709052		0.0555556	0.0555556	B2RYU8
B2RYV0		CNH/Normoxia	-0.788118	0.28726	-2.74357	3	0.071125	0.218829		0.0666667	0.0666667	Dnajc30	DnaJ heat shock protein family (Hsp40) member C30 [Source:RGD Symbol;Acc:1595783]
B2RYW8		CNH/Normoxia	-0.0905832	0.125328	-0.722768	3	0.522073	0.692443		0.0615385	0.0615385	B2RYW8
B2RYW9		CNH/Normoxia	-0.37988	0.0326947	-11.619	3	0.00136932	0.0626375		0.0392157	0.0392157	B2RYW9
B2RYX1		CNH/Normoxia	-0.0963277	0.0268515	-3.58742	3	0.0370909	0.157835		0	0	Uqcr10	ubiquinol-cytochrome c reductase, complex III subunit X [Source:RGD Symbol;Acc:1595126]
B2RZ27		CNH/Normoxia	0.290226	0.114013	2.54555	3	0.0842697	0.237147		0.145455	0.145455	B2RZ27
B2RZ33		CNH/Normoxia	-0.132407	0.178071	-0.743561	3	0.51108	0.68357		0.217647	0.217647	Nck1	NCK adaptor protein 1 [Source:RGD Symbol;Acc:1310688]
B2RZ37		CNH/Normoxia	0.235952	0.118493	1.99127	3	0.14051	0.320605		0.22	0.22	B2RZ37
B2RZ57		CNH/Normoxia	-0.0951895	0.0689786	-1.37999	3	0.261451	0.455788		0	0	Mrpl18	mitochondrial ribosomal protein L18 [Source:RGD Symbol;Acc:1306387]
B2RZ68		CNH/Normoxia	0.70819	0.237723	2.97906	3	0.0586412	0.197591		0.257143	0.257143	Dcaf7	DDB1 and CUL4 associated factor 7 [Source:RGD Symbol;Acc:1305140]
B2RZ72		CNH/Normoxia	0.0992701	0.0426707	2.32643	3	0.102481	0.263735		0.0583333	0.0583333	Arpc4	actin related protein 2/3 complex, subunit 4 [Source:RGD Symbol;Acc:1310096]
B2RZ74		CNH/Normoxia	-0.0190505	0.160255	-0.118876	3	0.912887	0.959518		0.104545	0.104545	Snrnp70	small nuclear ribonucleoprotein U1 subunit 70 [Source:RGD Symbol;Acc:1307120]
B2RZ77		CNH/Normoxia	-0.014369	0.0802564	-0.179039	3	0.869316	0.933567		0.163636	0.163636	Dpt	dermatopontin [Source:RGD Symbol;Acc:1307176]
B2RZ78		CNH/Normoxia	0.0655916	0.0354062	1.85254	3	0.161017	0.345433		0.040625	0.040625	B2RZ78
B2RZ79		CNH/Normoxia	0.0861947	0.0986725	0.873543	3	0.44666	0.629587		0	0	Iscu	iron-sulfur cluster assembly enzyme [Source:RGD Symbol;Acc:1309562]
B2RZ97		CNH/Normoxia	0.366621	0.291901	1.25598	3	0.298036	0.491177		0.2	0.2	Kcmf1	potassium channel modulatory factor 1 [Source:RGD Symbol;Acc:1591490]
B2RZB5		CNH/Normoxia	0.174488	0.0700991	2.48916	3	0.0885501	0.244337		0.06875	0.06875	Chmp2a	charged multivesicular body protein 2A [Source:RGD Symbol;Acc:1305050]
B2RZB6		CNH/Normoxia	0.140593	0.506288	0.277693	3	0.799285	0.891489		0.333333	0.233333	Lsm8	LSM8 homolog, U6 small nuclear RNA associated [Source:RGD Symbol;Acc:1308442]
B2RZB7		CNH/Normoxia	0.183987	0.0686058	2.6818	3	0.0749339	0.22437		0.0294118	0.0294118	Snrpd1	small nuclear ribonucleoprotein D1 polypeptide [Source:RGD Symbol;Acc:1306345]
B2RZD1		CNH/Normoxia	0.208567	0.0364335	5.7246	3	0.0105796	0.099107		0.109091	0.109091	Sec61b	SEC61 translocon subunit beta [Source:RGD Symbol;Acc:1304997]
B2RZD2		CNH/Normoxia	-0.448219	0.0893395	-5.01702	3	0.0152497	0.111548		0.0333333	0.0333333	Tmem126b	transmembrane protein 126B [Source:RGD Symbol;Acc:1308371]
B2RZD5	D3ZSF9	CNH/Normoxia	0.63194	0.146062	4.32653	3	0.0227642	0.126622		0.025	0.025	Rpl22l1	ribosomal protein L22 like 1 [Source:RGD Symbol;Acc:1309517]
B2RZD6		CNH/Normoxia	-0.136809	0.0666601	-2.05234	3	0.132466	0.310268		0.00882353	0.00882353	Ndufa4	Ndufa4, mitochondrial complex associated [Source:RGD Symbol;Acc:1584719]
B2RZD7		CNH/Normoxia	0.0703651	0.263081	0.267466	3	0.806444	0.895533		0	0	Lyrm9	LYR motif containing 9 [Source:RGD Symbol;Acc:1562012]
B3DMA0		CNH/Normoxia	0.541532	0.135446	3.99814	3	0.0280427	0.138772		0.15	0.15	B3DMA0
B3DMA2		CNH/Normoxia	0.484193	0.20858	2.32138	3	0.102954	0.264339		0.158333	0.158333	Acad11	acyl-CoA dehydrogenase family, member 11 [Source:RGD Symbol;Acc:1306270]
B3GNI6		CNH/Normoxia	0.174848	0.0625184	2.79674	3	0.0680365	0.213975		0.0846154	0.0846154	B3GNI6
B4F766		CNH/Normoxia	-0.249082	0.327542	-0.76046	3	0.502286	0.676316		0.2	0.2	Dym	dymeclin [Source:RGD Symbol;Acc:1309111]
B4F779		CNH/Normoxia	-0.0288043	0.127555	-0.225819	3	0.835852	0.914265		0.158333	0.158333	Appl2	adaptor protein, phosphotyrosine interacting with PH domain and leucine zipper 2 [Source:RGD Symbol;Acc:1563028]
B4F785		CNH/Normoxia	0.583047	0.185462	3.14376	3	0.0515134	0.184606		0	0	B4F785
B4F786		CNH/Normoxia	0.731763	0.03615	20.2424	1	0.0314242	0.145628		0.45	0.15	Cd2bp2	Cd2 (cytoplasmic tail) binding protein 2 [Source:RGD Symbol;Acc:1311741]
B4F789		CNH/Normoxia	0.00661685	0.0612771	0.107982	3	0.920827	0.962911		0.0479167	0.0479167	Apobec2	apolipoprotein B mRNA editing enzyme catalytic subunit 2 [Source:RGD Symbol;Acc:1308727]
B4F795		CNH/Normoxia	0.157748	0.0666281	2.36759	3	0.098719	0.258664		0.0681818	0.0681818	B4F795
B4F7A1		CNH/Normoxia	-0.193248	0.0628145	-3.07649	3	0.0542851	0.189545		0	0	B4F7A1
B4F7A3		CNH/Normoxia	-0.114955	0.0418656	-2.74582	3	0.0709908	0.218658		0	0	Lgalsl	galectin-like [Source:RGD Symbol;Acc:1307414]
B4F7C7		CNH/Normoxia	-0.250253	0.214892	-1.16455	3	0.32839	0.521675		0.216667	0.216667	Hebp1	heme binding protein 1 [Source:RGD Symbol;Acc:1304581]
B4F7D7		CNH/Normoxia	-0.275835	0.254937	-1.08197	3	0.358476	0.550577		0.1	0.1	Selenoi	selenoprotein I [Source:RGD Symbol;Acc:1560938]
B4F7E8		CNH/Normoxia	0.509106	0.041224	12.3497	3	0.00114377	0.0611918		0.153571	0.153571	Niban2	niban apoptosis regulator 2 [Source:RGD Symbol;Acc:1307018]
B4F7F3		CNH/Normoxia	0.247134	0.126076	1.96021	3	0.144823	0.326026		0.184615	0.184615	B4F7F3
B5DEG7		CNH/Normoxia	0.0975935	0.386324	0.252621	2	0.824153	0.907662		0.1	0	Champ1	chromosome alignment maintaining phosphoprotein 1 [Source:RGD Symbol;Acc:1311283]
B5DEH0		CNH/Normoxia	0.201341	0.147435	1.36562	3	0.265433	0.459055		0.180769	0.180769	Limd1	LIM domain containing 1 [Source:RGD Symbol;Acc:1309830]
B5DEH2		CNH/Normoxia	-0.241822	0.0608873	-3.97163	3	0.0285347	0.139375		0.145455	0.145455	Erlin2	ER lipid raft associated 2 [Source:RGD Symbol;Acc:1309010]
B5DEH4		CNH/Normoxia	-0.421603	0.0770161	-5.47422	3	0.0119852	0.103236		0.103846	0.103846	Uap1l1	UDP-N-acetylglucosamine pyrophosphorylase 1 like 1 [Source:RGD Symbol;Acc:1310630]
B5DEH7		CNH/Normoxia	0.207349	0.422058	0.49128	3	0.656924	0.790377		0.385714	0.385714	C1r	complement C1r [Source:RGD Symbol;Acc:1309091]
B5DEI0		CNH/Normoxia	0.308799	0.0977149	3.1602	3	0.0508631	0.183301		0.147059	0.147059	Pcyox1l	prenylcysteine oxidase 1 like [Source:RGD Symbol;Acc:1563290]
B5DEJ6		CNH/Normoxia	-0.391479	0.168483	-2.32356	3	0.10275	0.264285		0	0	Tpk1	thiamin pyrophosphokinase 1 [Source:RGD Symbol;Acc:1589408]
B5DEK0		CNH/Normoxia	0.0974322	0.208858	0.466501	3	0.672644	0.802783		0.18	0.18	Rprd1b	regulation of nuclear pre-mRNA domain containing 1B [Source:RGD Symbol;Acc:1304782]
B5DEL8		CNH/Normoxia	-0.268024	0.109609	-2.44528	3	0.0920654	0.249603		0.120455	0.120455	Ndufs5-ps2	NADH:ubiquinone oxidoreductase subunit S5, pseudogene 2 [Source:RGD Symbol;Acc:2323372]
B5DEL8		CNH/Normoxia	-0.268024	0.109609	-2.44528	3	0.0920654	0.249603		0.120455	0.120455	Ndufs5	NADH:ubiquinone oxidoreductase subunit S5 [Source:RGD Symbol;Acc:1311081]
B5DEL8		CNH/Normoxia	-0.268024	0.109609	-2.44528	3	0.0920654	0.249603		0.120455	0.120455	Ndufs5-ps1	NADH:ubiquinone oxidoreductase subunit S5, pseudogene 1 [Source:RGD Symbol;Acc:1311722]
B5DEN5		CNH/Normoxia	0.155493	0.0962812	1.61499	3	0.204725	0.394872		0.125	0.125	Eef1b2	eukaryotic translation elongation factor 1 beta 2 [Source:RGD Symbol;Acc:1311415]
B5DEN9		CNH/Normoxia	-0.192518	0.0610933	-3.15122	3	0.051217	0.184037		0.1	0.1	B5DEN9
B5DEP5		CNH/Normoxia	0.15891	0.175786	0.903998	3	0.432632	0.618739		0.266667	0.266667	Trip4	thyroid hormone receptor interactor 4 [Source:RGD Symbol;Acc:1306838]
B5DEP7		CNH/Normoxia	0.236557	0.901865	0.262297	2	0.817638	0.904173		0.1	0	LOC687679	similar to small nuclear ribonucleoprotein polypeptide G [Source:RGD Symbol;Acc:1583028]
B5DEP7		CNH/Normoxia	0.236557	0.901865	0.262297	2	0.817638	0.904173		0.1	0	Snrpg	small nuclear ribonucleoprotein polypeptide G [Source:RGD Symbol;Acc:1584713]
B5DEQ3		CNH/Normoxia	0.345925	0.131831	2.624	3	0.0787301	0.229193		0.065	0.065	B5DEQ3
B5DEQ4		CNH/Normoxia	0.199356	0.273159	0.729815	3	0.518326	0.689812		0.0625	0.0625	Snrpb2	small nuclear ribonucleoprotein polypeptide B2 [Source:RGD Symbol;Acc:1310194]
B5DEX3		CNH/Normoxia	-0.15312	0.0107336	-14.2654	1	0.0445538	0.170502		0.425	0.225	Cpne8	copine 8 [Source:RGD Symbol;Acc:1307939]
B5DEY5		CNH/Normoxia	-0.178492	0.176732	-1.00996	3	0.386905	0.57755		0	0	Thoc3	THO complex subunit 3 [Source:RGD Symbol;Acc:1311669]
B5DEZ6		CNH/Normoxia	0.387333	0.251756	1.53853	3	0.221537	0.413129		0.13	0.13	Gnpda2	glucosamine-6-phosphate deaminase 2 [Source:RGD Symbol;Acc:1305521]
B5DF07		CNH/Normoxia	-0.249411	0.220671	-1.13024	3	0.340573	0.533071		0.3	0.3	Prorp	protein only RNase P catalytic subunit [Source:RGD Symbol;Acc:1305089]
B5DF21		CNH/Normoxia	-0.401552	0.216083	-1.85832	2	0.204228	0.394651		0.32	0.22	B5DF21
B5DF24		CNH/Normoxia	0.197478	0.131065	1.50672	3	0.228976	0.421562		0.02	0.02	Uck1	uridine-cytidine kinase 1 [Source:RGD Symbol;Acc:1308313]
B5DF27		CNH/Normoxia	1.29345	0.184588	7.0072	3	0.00596867	0.0812376		0.3	0.3	B5DF27
B5DF45		CNH/Normoxia	0.143794	0.267344	0.537862	3	0.628013	0.76973		0.0333333	0.0333333	Traf6	TNF receptor associated factor 6 [Source:RGD Symbol;Acc:1306853]
B5DF51		CNH/Normoxia	0.337038	0.415982	0.810223	3	0.477117	0.65488		0.28	0.28	Mmgt1	membrane magnesium transporter 1 [Source:RGD Symbol;Acc:1566339]
B5DF55		CNH/Normoxia	0.316221	0.174131	1.81599	3	0.166988	0.351266		0.177778	0.177778	Stam	signal transducing adaptor molecule [Source:RGD Symbol;Acc:1564499]
B5DF57		CNH/Normoxia	1.64502	0.0850827	19.3343	3	0.000302215	0.0563903		0.189583	0.189583	Epb42	erythrocyte membrane protein band 4.2 [Source:RGD Symbol;Acc:1305306]
B5DF58		CNH/Normoxia	0.0646683	0.324228	0.199453	3	0.854662	0.9244		0.1	0.1	Eif4e3	eukaryotic translation initiation factor 4E family member 3 [Source:RGD Symbol;Acc:1586185]
B5DF65		CNH/Normoxia	0.28292	0.0620993	4.55593	3	0.0198205	0.1223		0.00625	0.00625	Blvrb	biliverdin reductase B [Source:RGD Symbol;Acc:1306080]
B5DF74		CNH/Normoxia	0.0348632	0.0650009	0.53635	3	0.628938	0.770177		0.05	0.05	Osbpl11	oxysterol binding protein-like 11 [Source:RGD Symbol;Acc:1307294]
B5DF86		CNH/Normoxia	-0.257018	0.171444	-1.49914	3	0.230791	0.422853		0.0166667	0.0166667	Cog8	component of oligomeric golgi complex 8 [Source:RGD Symbol;Acc:1307074]
B5DF89		CNH/Normoxia	0.0546166	0.0945445	0.577682	3	0.603984	0.750499		0.133333	0.133333	B5DF89
B5DF91		CNH/Normoxia	0.0784165	0.0589421	1.3304	3	0.275477	0.469216		0.0388889	0.0388889	Elavl1	ELAV like RNA binding protein 1 [Source:RGD Symbol;Acc:1308649]
B5DFB2		CNH/Normoxia	0.155127	0.0472057	3.28619	3	0.04621	0.173654		0.0324324	0.0324324	Rbbp4	RB binding protein 4, chromatin remodeling factor [Source:RGD Symbol;Acc:1593768]
B5DFC3		CNH/Normoxia	0.0720485	0.0866477	0.831511	3	0.466682	0.645897		0.158696	0.158696	Sec23a	Sec23 homolog A, COPII coat complex component [Source:RGD Symbol;Acc:1309103]
B5DFC8		CNH/Normoxia	0.0844595	0.0386734	2.18391	3	0.116919	0.286205		0.0639344	0.0639344	Eif3c	eukaryotic translation initiation factor 3, subunit C [Source:RGD Symbol;Acc:1308871]
B5DFC9		CNH/Normoxia	0.16715	0.0505763	3.3049	3	0.0455657	0.172619		0.029661	0.029661	Nid2	nidogen 2 [Source:RGD Symbol;Acc:1311685]
B5DFD1		CNH/Normoxia	0.0783784	0.10233	0.76594	3	0.499461	0.673454		0.123077	0.123077	Nudcd1	NudC domain containing 1 [Source:RGD Symbol;Acc:1310624]
B5DFE0		CNH/Normoxia	-0.323454	0.0895151	-3.6134	3	0.0364161	0.157067		0.162963	0.162963	Pals2	protein associated with LIN7 2, MAGUK p55 family member [Source:RGD Symbol;Acc:1311833]
B5DFF2		CNH/Normoxia	0.319748	0.205699	1.55445	3	0.217913	0.408746		0.222222	0.222222	Rbpms2	RNA binding protein, mRNA processing factor 2 [Source:RGD Symbol;Acc:1561222]
B5DFF4		CNH/Normoxia	1.20047	0.766555	1.56605	3	0.215313	0.405672		0.458333	0.458333	Vps37c	VPS37C subunit of ESCRT-I [Source:RGD Symbol;Acc:11384366]
B5DFG1		CNH/Normoxia	-0.813054	0.11279	-7.20858	3	0.00550331	0.0799217		0	0	Pink1	PTEN induced kinase 1 [Source:RGD Symbol;Acc:1305769]
B5DFH7		CNH/Normoxia	-0.0428016	0.245081	-0.174642	3	0.872482	0.935218		0	0	Traf2	Tnf receptor-associated factor 2 [Source:RGD Symbol;Acc:1310457]
B5DFI9		CNH/Normoxia	-1.22687	0.600781	-2.04213	3	0.133772	0.311993		0.28	0.28	Pdk3	pyruvate dehydrogenase kinase 3 [Source:RGD Symbol;Acc:1593276]
B5DFJ4		CNH/Normoxia	-0.00928653	0.200434	-0.0463322	3	0.965957	0.984397		0	0	Vps18	VPS18 core subunit of CORVET and HOPS complexes [Source:RGD Symbol;Acc:1311556]
B5DFK6		CNH/Normoxia	-0.0275631	0.0408942	-0.674011	3	0.548591	0.712461		0.174603	0.174603	Ap3d1	adaptor related protein complex 3 subunit delta 1 [Source:RGD Symbol;Acc:1308659]
B5DFN2		CNH/Normoxia	-0.082362	0.0687203	-1.19851	3	0.316763	0.510104		0.0481481	0.0481481	B5DFN2
B5DFN3		CNH/Normoxia	-0.436424	0.0465961	-9.3661	3	0.00257782	0.0688317		0.0333333	0.0333333	B5DFN3
C0HLM6		CNH/Normoxia	-0.0265738	0.115022	-0.231032	3	0.83215	0.911673		0.075	0.075	C0HLM6
C9WPN6		CNH/Normoxia	0.0722253	0.124743	0.578995	3	0.603203	0.749782		0.0909091	0.0909091	Eif2s3y	eukaryotic translation initiation factor 2, subunit 3, structural gene Y-linked [Source:RGD Symbol;Acc:2314438]
D2XV59		CNH/Normoxia	-0.0750067	0.123881	-0.605472	3	0.587601	0.738497		0.214706	0.214706	Gtpbp1	GTP binding protein 1 [Source:RGD Symbol;Acc:1306758]
D3Z7Z4		CNH/Normoxia	-0.15077	0.16531	-0.912046	3	0.428992	0.614761		0.0636364	0.0636364	Lipt1	lipoyltransferase 1 [Source:RGD Symbol;Acc:1310276]
D3Z7Z5		CNH/Normoxia	0.0910911	0.21376	0.426136	3	0.698735	0.820567		0.26875	0.26875	Ranbp10	RAN binding protein 10 [Source:RGD Symbol;Acc:1311587]
D3Z841		CNH/Normoxia	1.2964	0.359402	3.6071	3	0.0365783	0.157146		0.28	0.28	Btnl10	butyrophilin like 10 [Source:RGD Symbol;Acc:1559732]
D3Z863		CNH/Normoxia	0.513027	0.266084	1.92806	3	0.14945	0.331176		0.35	0.35	Cwf19l1	CWF19 like cell cycle control factor 1 [Source:RGD Symbol;Acc:1304716]
D3Z898		CNH/Normoxia	-1.21643	0.134504	-9.04385	3	0.00285508	0.0688317		0.313333	0.313333	Samhd1	SAM and HD domain containing deoxynucleoside triphosphate triphosphohydrolase 1 [Source:RGD Symbol;Acc:1308369]
D3Z8B2		CNH/Normoxia	-0.675922	1.04705	-0.645547	0	#NUM!	#NUM!		0.66	0.26	Nup133	nucleoporin 133 [Source:RGD Symbol;Acc:1307827]
D3Z8D3		CNH/Normoxia	-0.573892	0.217144	-2.6429	2	0.118294	0.287815		0.366667	0.266667	Borcs8	BLOC-1 related complex subunit 8 [Source:RGD Symbol;Acc:1582941]
D3Z8E0		CNH/Normoxia	0.31418	0.0953938	3.29351	3	0.0459567	0.173515		0.143333	0.143333	Rps6ka3	ribosomal protein S6 kinase A3 [Source:RGD Symbol;Acc:1563860]
D3Z8F6		CNH/Normoxia	0.573481	0.732289	0.783136	3	0.490682	0.665531		0.36	0.36	Dennd1b	DENN domain containing 1B [Source:RGD Symbol;Acc:1308441]
D3Z8L7		CNH/Normoxia	-0.00705356	0.0737167	-0.0956847	3	0.929804	0.966539		0.117073	0.117073	Rras	RAS related [Source:RGD Symbol;Acc:1311443]
D3Z8Q7		CNH/Normoxia	0.0260762	0.0571333	0.45641	3	0.679111	0.807787		0.0444444	0.0444444	Ciao2b	cytosolic iron-sulfur assembly component 2B [Source:RGD Symbol;Acc:1585802]
D3Z8W5		CNH/Normoxia	0.0901773	0.0382237	2.3592	3	0.0994723	0.259489		0.0363636	0.0363636	Ube2l3	ubiquitin-conjugating enzyme E2L 3 [Source:RGD Symbol;Acc:1308361]
D3Z8X6		CNH/Normoxia	0.306533	0.226961	1.3506	3	0.26967	0.463221		0.192857	0.192857	Dtx3l	deltex E3 ubiquitin ligase 3L [Source:RGD Symbol;Acc:1565144]
D3Z941		CNH/Normoxia	0.00952736	0.0409738	0.232523	3	0.831092	0.911343		0.133333	0.133333	Mars1	methionyl-tRNA synthetase 1 [Source:RGD Symbol;Acc:1305321]
D3Z946		CNH/Normoxia	0.142357	0.0716164	1.98777	3	0.140989	0.320976		0	0	Tmem70	transmembrane protein 70 [Source:RGD Symbol;Acc:1566224]
D3Z952		CNH/Normoxia	0.224979	0.242716	0.926922	3	0.422337	0.609212		0.0166667	0.0166667	Mfap2	microfibril associated protein 2 [Source:RGD Symbol;Acc:1306031]
D3Z955		CNH/Normoxia	0.242685	0.231438	1.0486	3	0.371392	0.563447		0.177778	0.177778	Pgm2l1	phosphoglucomutase 2-like 1 [Source:RGD Symbol;Acc:1583226]
D3Z9C0		CNH/Normoxia	-0.203178	0.249129	-0.815555	3	0.474485	0.652197		0.358333	0.358333	Mios	meiosis regulator for oocyte development [Source:RGD Symbol;Acc:1308432]
D3Z9D2		CNH/Normoxia	-0.0463216	0.116481	-0.397676	3	0.717476	0.834865		0.183051	0.183051	Fyco1	FYVE and coiled-coil domain autophagy adaptor 1 [Source:RGD Symbol;Acc:1309069]
D3Z9E1		CNH/Normoxia	0.308464	0.106706	2.89079	3	0.0629726	0.205847		0.160294	0.160294	Emilin1	elastin microfibril interfacer 1 [Source:RGD Symbol;Acc:1311209]
D3Z9G1		CNH/Normoxia	0.0357697	0.182108	0.196421	3	0.856834	0.926281		0	0	Fbxw17	F-box and WD-40 domain protein 17 [Source:RGD Symbol;Acc:1566133]
D3Z9I1		CNH/Normoxia	-0.219849	0.0519841	-4.22916	3	0.0241845	0.129531		0.0636364	0.0636364	Coa3	cytochrome C oxidase assembly factor 3 [Source:RGD Symbol;Acc:1564337]
D3Z9K2		CNH/Normoxia	-0.0912962	0.0473528	-1.928	3	0.149459	0.331176		0.04	0.04	Mrpl54	mitochondrial ribosomal protein L54 [Source:RGD Symbol;Acc:1305694]
D3Z9L0		CNH/Normoxia	-0.240557	0.0385512	-6.23995	3	0.00830163	0.0924385		0.0770833	0.0770833	Agk	acylglycerol kinase [Source:RGD Symbol;Acc:1562046]
D3Z9Q6		CNH/Normoxia	-0.352891	0.264488	-1.33424	3	0.274362	0.467795		0.2	0.2	Tex45	testis expressed 45 [Source:RGD Symbol;Acc:1563425]
D3Z9R2		CNH/Normoxia	-0.116766	0.181146	-0.644593	3	0.565088	0.724906		0.166667	0.166667	Mettl22	methyltransferase 22, Kin17 lysine [Source:RGD Symbol;Acc:1311433]
D3ZA22		CNH/Normoxia	0.868226	0.0867983	10.0028	3	0.00212665	0.0682656		0.192857	0.192857	Trim47	tripartite motif-containing 47 [Source:RGD Symbol;Acc:1597317]
D3ZA85		CNH/Normoxia	-0.169323	0.0516146	-3.28051	3	0.0464079	0.174074		0.0538462	0.0538462	Nfu1	NFU1 iron-sulfur cluster scaffold [Source:RGD Symbol;Acc:1307823]
D3ZA93		CNH/Normoxia	-0.301715	0.0834641	-3.61491	3	0.0363775	0.157067		0.0142857	0.0142857	Acot13	acyl-CoA thioesterase 13 [Source:RGD Symbol;Acc:1306513]
D3ZAE9		CNH/Normoxia	-0.15635	0.0390888	-3.99987	3	0.0280108	0.138772		0	0	Abca8	ATP binding cassette subfamily A member 8 [Source:RGD Symbol;Acc:1307069]
D3ZAF6		CNH/Normoxia	-0.264134	0.0431284	-6.12436	3	0.00875183	0.0927663		0.062963	0.062963	D3ZAF6
D3ZAI6		CNH/Normoxia	-0.237694	0.20886	-1.13806	3	0.337758	0.530259		0.104167	0.104167	Nt5dc3	5'-nucleotidase domain containing 3 [Source:RGD Symbol;Acc:1593358]
D3ZAK6	P62845	CNH/Normoxia	0.0471612	0.106869	0.441298	3	0.688866	0.813761		0	0	Rps15-ps2	ribosomal protein S15, pseudogene 2 [Source:RGD Symbol;Acc:1587266]
D3ZAL7		CNH/Normoxia	-0.207344	0.289634	-0.715882	3	0.525755	0.695279		0	0	Gab1	GRB2-associated binding protein 1 [Source:RGD Symbol;Acc:1311085]
D3ZAN3		CNH/Normoxia	0.175769	0.027175	6.46806	3	0.00749867	0.088867		0.0363636	0.0363636	Ganab	glucosidase II alpha subunit [Source:RGD Symbol;Acc:1309775]
D3ZAP9		CNH/Normoxia	-0.326657	0.0289283	-11.2919	3	0.0014895	0.0626375		0.115	0.115	Gpd1l	glycerol-3-phosphate dehydrogenase 1-like [Source:RGD Symbol;Acc:1560123]
D3ZAQ0		CNH/Normoxia	-0.169447	0.104872	-1.61575	3	0.204565	0.394872		0.085	0.085	Fundc2	FUN14 domain containing 2 [Source:RGD Symbol;Acc:1560916]
D3ZAQ4		CNH/Normoxia	-0.372806	0.247645	-1.5054	3	0.229291	0.421562		0.2125	0.2125	Psmg2	proteasome assembly chaperone 2 [Source:RGD Symbol;Acc:1304867]
D3ZAS8		CNH/Normoxia	-0.0339088	0.140888	-0.240679	3	0.825314	0.907855		0.117391	0.117391	Sart3	spliceosome associated factor 3, U4/U6 recycling protein [Source:RGD Symbol;Acc:1311646]
D3ZAW2		CNH/Normoxia	-0.145019	0.142137	-1.02028	3	0.382703	0.574055		0.23913	0.23913	D3ZAW2
D3ZAX5		CNH/Normoxia	0.0145407	0.299702	0.0485173	3	0.964353	0.983869		0.1	0.1	Cherp	calcium homeostasis endoplasmic reticulum protein [Source:RGD Symbol;Acc:1305279]
D3ZAY8		CNH/Normoxia	0.588335	0.367418	1.60127	3	0.207633	0.397052		0.218182	0.218182	Pnn	pinin, desmosome associated protein [Source:RGD Symbol;Acc:1597086]
D3ZAZ0		CNH/Normoxia	-0.474165	0.297562	-1.5935	3	0.209301	0.399439		0.283333	0.283333	Eif3m	eukaryotic translation initiation factor 3, subunit M [Source:RGD Symbol;Acc:1565840]
D3ZB65		CNH/Normoxia	0.215139	0.265331	0.810833	3	0.476816	0.654653		0.08	0.08	Bccip	BRCA2 and CDKN1A interacting protein [Source:RGD Symbol;Acc:1307362]
D3ZB81		CNH/Normoxia	0.252243	0.505463	0.499033	3	0.652054	0.787074		0.109091	0.109091	Slc25a31	solute carrier family 25 member 31 [Source:RGD Symbol;Acc:1596195]
D3ZBB3		CNH/Normoxia	-0.152938	0.16027	-0.954249	3	0.410356	0.598747		0	0	Tmem47	transmembrane protein 47 [Source:RGD Symbol;Acc:1564799]
D3ZBE1		CNH/Normoxia	2.01581	0.547252	3.68352	1	0.168762	0.353482		0.6	0.1	LOC292543	similar to solute carrier family 7 (cationic amino acid transporter, y+ system), member 3 [Source:RGD Symbol;Acc:1565097]
D3ZBE5		CNH/Normoxia	-0.439313	0.0407718	-10.7749	3	0.00170971	0.0661276		0.12	0.12	Nek7	NIMA-related kinase 7 [Source:RGD Symbol;Acc:1311160]
D3ZBG6		CNH/Normoxia	-0.111219	0.0876153	-1.2694	3	0.293829	0.486516		0.0454545	0.0454545	Ptrhd1	peptidyl-tRNA hydrolase domain containing 1 [Source:RGD Symbol;Acc:1561792]
D3ZBL6		CNH/Normoxia	0.0332449	0.108385	0.306729	3	0.779107	0.877522		0.36	0.36	Nup160	nucleoporin 160 [Source:RGD Symbol;Acc:1311052]
D3ZBM3		CNH/Normoxia	0.102239	0.0103189	9.90792	3	0.00218687	0.068347		0.028	0.028	Fech	ferrochelatase [Source:RGD Symbol;Acc:1307556]
D3ZBN0		CNH/Normoxia	0.151408	0.118382	1.27898	3	0.290865	0.484498		0	0	H1f5	H1.5 linker histone, cluster member [Source:RGD Symbol;Acc:1590638]
D3ZBP4		CNH/Normoxia	-0.252214	0.209976	-1.20116	1	0.441981	0.626218		0.566667	0.166667	Mical1	microtubule associated monooxygenase, calponin and LIM domain containing 1 [Source:RGD Symbol;Acc:1309386]
D3ZBT9		CNH/Normoxia	-0.00797934	0.0298872	-0.266982	3	0.806784	0.895638		0.16	0.16	Ppp6r3	protein phosphatase 6, regulatory subunit 3 [Source:RGD Symbol;Acc:1307145]
D3ZBW3		CNH/Normoxia	0.0143686	0.30048	0.0478189	3	0.964866	0.983869		0.1875	0.1875	Tmem201	transmembrane protein 201 [Source:RGD Symbol;Acc:1583947]
D3ZC01		CNH/Normoxia	0.139475	0.136943	1.01849	3	0.383427	0.574697		0.122222	0.122222	Rbbp5	RB binding protein 5, histone lysine methyltransferase complex subunit [Source:RGD Symbol;Acc:1305532]
D3ZC54		CNH/Normoxia	0.406069	0.41915	0.968793	3	0.404109	0.591603		0.05	0.05	AABR07065823.2
D3ZC63		CNH/Normoxia	0.419455	0.161053	2.60445	3	0.0800673	0.231129		0.0833333	0.0833333	Cmpk2	cytidine/uridine monophosphate kinase 2 [Source:RGD Symbol;Acc:1305881]
D3ZC96		CNH/Normoxia	-0.0731452	0.392665	-0.186279	3	0.864111	0.930387		0.283333	0.283333	D3ZC96
D3ZCA0		CNH/Normoxia	-0.337863	0.122254	-2.76362	3	0.0699401	0.216744		0.0785714	0.0785714	Plpbp	pyridoxal phosphate binding protein [Source:RGD Symbol;Acc:1308962]
D3ZCD7	D3ZL21	CNH/Normoxia	-0.849229	0.905854	-0.937489	3	0.417666	0.605377		0.475	0.475	Trp53rkb	transformation related protein 53 regulating kinase B [Source:RGD Symbol;Acc:1304911]
D3ZCF8		CNH/Normoxia	-0.369632	0.105688	-3.49738	3	0.0395558	0.162926		0.117391	0.117391	Abca8a	ATP-binding cassette, subfamily A (ABC1), member 8a [Source:RGD Symbol;Acc:1307333]
D3ZCG4		CNH/Normoxia	0.564165	0.471706	1.19601	3	0.317604	0.510946		0.266667	0.266667	Spag7	sperm associated antigen 7 [Source:RGD Symbol;Acc:1305473]
D3ZCG9		CNH/Normoxia	-0.00601611	0.292689	-0.0205546	3	0.984892	0.993498		0.3	0.3	Itga3	integrin subunit alpha 3 [Source:RGD Symbol;Acc:1310333]
D3ZCK2		CNH/Normoxia	0.262036	0.230905	1.13482	3	0.338921	0.531219		0.225	0.225	Nkiras2	NFKB inhibitor interacting Ras-like 2 [Source:RGD Symbol;Acc:1307363]
D3ZCM4		CNH/Normoxia	-1.04721	0.328445	-3.1884	3	0.049772	0.181417		0.2	0.2	Dnajc15	DnaJ heat shock protein family (Hsp40) member C15 [Source:RGD Symbol;Acc:1307154]
D3ZCQ9		CNH/Normoxia	1.4153	0.145694	9.7142	3	0.002317	0.068347		0.31	0.31	Mlf1	myeloid leukemia factor 1 [Source:RGD Symbol;Acc:1306854]
D3ZCS3		CNH/Normoxia	-2.12722	2.28078	-0.932669	0	#NUM!	#NUM!		0.7	0	Pcbp4	poly(rC) binding protein 4 [Source:RGD Symbol;Acc:1307910]
D3ZCT5		CNH/Normoxia	-0.331028	0.0741502	-4.46429	3	0.0209336	0.124439		0.207143	0.207143	Pald1	phosphatase domain containing, paladin 1 [Source:RGD Symbol;Acc:1305933]
D3ZD05		CNH/Normoxia	-0.176539	0.0630296	-2.8009	3	0.0678024	0.213518		0.123438	0.123438	Kank2	KN motif and ankyrin repeat domains 2 [Source:RGD Symbol;Acc:2320289]
D3ZD11		CNH/Normoxia	0.0145483	0.0295092	0.493008	3	0.655837	0.790025		0.03	0.03	Spcs2	signal peptidase complex subunit 2 [Source:RGD Symbol;Acc:1311253]
D3ZD31		CNH/Normoxia	1.14501	0.127926	8.95061	3	0.00294262	0.0688317		0.197619	0.197619	Mrc1	mannose receptor, C type 1 [Source:RGD Symbol;Acc:1309353]
D3ZD32		CNH/Normoxia	0.143427	0.368899	0.388797	1	0.763934	0.867782		0.4	0	D3ZD32
D3ZD46		CNH/Normoxia	-0.310716	0.374036	-0.830711	2	0.493514	0.66768		0.4	0.3	Dhx58	DEXH-box helicase 58 [Source:RGD Symbol;Acc:1310093]
D3ZD73		CNH/Normoxia	-0.107887	0.0682115	-1.58166	3	0.211872	0.401639		0.234375	0.234375	Ddx6	DEAD-box helicase 6 [Source:RGD Symbol;Acc:1564560]
D3ZD83		CNH/Normoxia	0.567569	0.379729	1.49467	3	0.231868	0.42418		0.2	0.2	Mfsd10	major facilitator superfamily domain containing 10 [Source:RGD Symbol;Acc:1311900]
D3ZD89		CNH/Normoxia	-0.0721464	0.03224	-2.23779	3	0.111189	0.276394		0.0710843	0.0710843	Naa15	N(alpha)-acetyltransferase 15, NatA auxiliary subunit [Source:RGD Symbol;Acc:1310984]
D3ZD97		CNH/Normoxia	0.0123054	0.106699	0.115329	3	0.915471	0.960512		0.145098	0.145098	Dhx15	DEAH-box helicase 15 [Source:RGD Symbol;Acc:1308072]
D3ZDE4		CNH/Normoxia	-0.266744	0.0382815	-6.96796	3	0.00606533	0.081577		0.0166667	0.0166667	Dguok	deoxyguanosine kinase [Source:RGD Symbol;Acc:1304799]
D3ZDI7		CNH/Normoxia	-0.326669	0.0960148	-3.40228	3	0.0423902	0.166922		0.023913	0.023913	Ppp2r5a	protein phosphatase 2, regulatory subunit B', alpha [Source:RGD Symbol;Acc:1308022]
D3ZDI9		CNH/Normoxia	-0.0321937	0.0521607	-0.617203	3	0.580782	0.735331		0.0357143	0.0357143	Usp13	ubiquitin specific peptidase 13 [Source:RGD Symbol;Acc:1306044]
D3ZDK2		CNH/Normoxia	-0.171255	0.155645	-1.10029	3	0.351573	0.543269		0.24	0.24	Ube2d1	ubiquitin-conjugating enzyme E2D 1 [Source:RGD Symbol;Acc:1307886]
D3ZDK7		CNH/Normoxia	-0.225365	0.0769321	-2.92941	3	0.0610298	0.201135		0.114286	0.114286	D3ZDK7
D3ZDL5		CNH/Normoxia	-0.170405	0.148184	-1.14996	3	0.333516	0.526517		0	0	Ccn6	cellular communication network factor 6 [Source:RGD Symbol;Acc:1564120]
D3ZDQ9		CNH/Normoxia	-0.105611	0.0702234	-1.50393	3	0.229643	0.421562		0.05	0.05	Sgca	sarcoglycan, alpha [Source:RGD Symbol;Acc:1308062]
D3ZDR2		CNH/Normoxia	-0.574989	0.340924	-1.68656	3	0.190274	0.379365		0.166667	0.166667	Chmp6	charged multivesicular body protein 6 [Source:RGD Symbol;Acc:1565325]
D3ZDU2		CNH/Normoxia	-0.653755	0.171245	-3.81766	3	0.0316234	0.145989		0.22	0.22	Rptor	regulatory associated protein of MTOR, complex 1 [Source:RGD Symbol;Acc:1311784]
D3ZDX5		CNH/Normoxia	0.371129	0.435223	0.852733	3	0.456477	0.638564		0.36	0.36	Plxnb1	plexin B1 [Source:RGD Symbol;Acc:1310564]
D3ZDX7		CNH/Normoxia	-0.216505	0.11591	-1.86787	3	0.158588	0.34196		0	0	Mrpl48	mitochondrial ribosomal protein L48 [Source:RGD Symbol;Acc:1307576]
D3ZE05		CNH/Normoxia	-2.16307	0.960638	-2.2517	3	0.109765	0.27427		0.5625	0.5625	Cilp2	cartilage intermediate layer protein 2 [Source:RGD Symbol;Acc:1311157]
D3ZE15	F1LZC5	CNH/Normoxia	-0.178046	0.0380817	-4.67537	3	0.0184821	0.121029		0.016	0.016	Ndufa13	NADH:ubiquinone oxidoreductase subunit A13 [Source:RGD Symbol;Acc:6492821]
D3ZE49		CNH/Normoxia	-0.320218	0.100034	-3.2011	3	0.0492904	0.18022		0.194444	0.194444	Trappc12	trafficking protein particle complex subunit 12 [Source:RGD Symbol;Acc:1566054]
D3ZE72		CNH/Normoxia	0.233693	0.0549897	4.24975	3	0.0238748	0.129335		0.204167	0.204167	Metap1	methionyl aminopeptidase 1 [Source:RGD Symbol;Acc:1305545]
D3ZEE9		CNH/Normoxia	-0.120094	0.252511	-0.4756	3	0.666845	0.798924		0.3	0.3	Fads6	fatty acid desaturase 6 [Source:RGD Symbol;Acc:1311950]
D3ZEF4		CNH/Normoxia	-0.297276	0.0392886	-7.56646	3	0.00478781	0.0786709		0	0	D3ZEF4
D3ZEH2		CNH/Normoxia	-0.380216	0.0865267	-4.39421	3	0.0218401	0.124758		0.228571	0.228571	Foxred1	FAD-dependent oxidoreductase domain containing 1 [Source:RGD Symbol;Acc:1311785]
D3ZEH6		CNH/Normoxia	-0.173107	0.0538375	-3.21536	3	0.0487563	0.179207		0.0818182	0.0818182	Nudt8	nudix hydrolase 8 [Source:RGD Symbol;Acc:1309040]
D3ZEI0		CNH/Normoxia	-0.221027	0.401556	-0.550427	2	0.637293	0.776501		0.566667	0.266667	AABR07016623.1
D3ZEI0	P17702	CNH/Normoxia	0.172029	0.0723634	2.37729	3	0.0978574	0.257834		0.1	0.1	AABR07016623.1
D3ZEI6		CNH/Normoxia	0.438406	0.169962	2.57944	3	0.0818195	0.233658		0.3	0.3	Ncoa5	nuclear receptor coactivator 5 [Source:RGD Symbol;Acc:1307702]
D3ZEJ2		CNH/Normoxia	-0.120181	0.173845	-0.691307	3	0.539065	0.704751		0.1	0.1	Mcur1	mitochondrial calcium uniporter regulator 1 [Source:RGD Symbol;Acc:1307673]
D3ZEN2		CNH/Normoxia	-0.0397109	0.156589	-0.253599	3	0.816192	0.903132		0.11	0.11
D3ZER6		CNH/Normoxia	-0.0493269	0.344951	-0.142997	3	0.895357	0.950429		0.35	0.35	Tnpo2	transportin 2 [Source:RGD Symbol;Acc:1310356]
D3ZES2		CNH/Normoxia	-0.22633	0.106614	-2.1229	3	0.123842	0.297109		0.163158	0.163158	Trappc6b	trafficking protein particle complex subunit 6B [Source:RGD Symbol;Acc:1309325]
D3ZES7	D3ZWP6	CNH/Normoxia	-0.413841	0.330403	-1.25254	3	0.299124	0.491732		0.266667	0.166667	Plxna4	plexin A4 [Source:RGD Symbol;Acc:1308074]
D3ZET9		CNH/Normoxia	-0.277009	0.478211	-0.579261	2	0.620964	0.764105		0.533333	0.433333	Cep170	centrosomal protein 170 [Source:RGD Symbol;Acc:621868]
D3ZEV0	P62961	CNH/Normoxia	-0.0103024	0.147026	-0.0700715	3	0.948546	0.976952		0.0357143	0.0357143	Ybx1-ps20	Y box binding protein 1, pseudogene 20 [Source:RGD Symbol;Acc:1590933]
D3ZEY0		CNH/Normoxia	-0.125316	0.0371455	-3.37366	3	0.0432937	0.168248		0.0739437	0.0739437	Ccdc141	coiled-coil domain containing 141 [Source:RGD Symbol;Acc:1593250]
D3ZF07	P18445	CNH/Normoxia	-0.00862098	0.0935314	-0.092172	3	0.932371	0.967328		0.0714286	0.0714286	RGD1562402	similar to 60S ribosomal protein L27a [Source:RGD Symbol;Acc:1562402]
D3ZF11		CNH/Normoxia	-0.210361	0.685582	-0.306836	3	0.779033	0.877522		0.34	0.34	Lamtor5	late endosomal/lysosomal adaptor, MAPK and MTOR activator 5 [Source:RGD Symbol;Acc:1305005]
D3ZF12		CNH/Normoxia	-0.173669	0.293547	-0.591624	3	0.595725	0.744858		0.26	0.26	Spcs3	signal peptidase complex subunit 3 [Source:RGD Symbol;Acc:1588184]
D3ZF13		CNH/Normoxia	-0.554416	0.106078	-5.22649	3	0.0136261	0.105993		0.113636	0.113636	Ndufab1	NADH:ubiquinone oxidoreductase subunit AB1 [Source:RGD Symbol;Acc:1305619]
D3ZF21		CNH/Normoxia	0.333656	0.414634	0.804699	3	0.479858	0.657143		0.5	0.5	Gprin3	GPRIN family member 3 [Source:RGD Symbol;Acc:1565690]
D3ZF26		CNH/Normoxia	0.329818	0.0715511	4.60955	3	0.0192046	0.122137		0.158824	0.158824	Tnks1bp1	tankyrase 1 binding protein 1 [Source:RGD Symbol;Acc:1312021]
D3ZF39		CNH/Normoxia	1.41654	0.165206	8.57436	3	0.00333425	0.0693365		0.219512	0.219512	Uap1	UDP-N-acetylglucosamine pyrophosphorylase 1 [Source:RGD Symbol;Acc:1561967]
D3ZF45		CNH/Normoxia	-0.0863032	0.0878483	-0.982412	3	0.398339	0.586311		0.222222	0.222222	Larp4b	La ribonucleoprotein 4B [Source:RGD Symbol;Acc:1310713]
D3ZF77		CNH/Normoxia	-0.0189374	0.0415641	-0.455618	3	0.67962	0.807983		0.111628	0.111628	Akr1c15	aldo-keto reductase family 1, member C15 [Source:RGD Symbol;Acc:1307514]
D3ZF97		CNH/Normoxia	-0.225387	0.117727	-1.91449	3	0.151455	0.333908		0.1	0.1	Erlec1	endoplasmic reticulum lectin 1 [Source:RGD Symbol;Acc:1306508]
D3ZFA8	P04644	CNH/Normoxia	0.0770628	0.0394477	1.95354	3	0.145769	0.327367		0.0666667	0.0666667	LOC100362366	40S ribosomal protein S17-like [Source:RGD Symbol;Acc:2318320]
D3ZFD0		CNH/Normoxia	-0.219914	0.0523238	-4.20295	3	0.0245864	0.13034		0.124138	0.124138	D3ZFD0
D3ZFF4		CNH/Normoxia	0.628272	0.226704	2.77133	3	0.0694914	0.216744		0.169231	0.169231	Lclat1	lysocardiolipin acyltransferase 1 [Source:RGD Symbol;Acc:1565906]
D3ZFJ6		CNH/Normoxia	-0.198881	0.0879399	-2.26155	3	0.10877	0.272599		0.152941	0.152941	Lactb	lactamase, beta [Source:RGD Symbol;Acc:1304788]
D3ZFK6		CNH/Normoxia	-0.454569	0.178368	-2.54849	3	0.0840533	0.236954		0.2625	0.2625	Atg16l1	autophagy related 16-like 1 [Source:RGD Symbol;Acc:1310631]
D3ZFQ3		CNH/Normoxia	-0.397625	0.0574508	-6.92114	3	0.00618337	0.0824734		0.00625	0.00625	Nubpl	NUBP iron-sulfur cluster assembly factor like [Source:RGD Symbol;Acc:1307232]
D3ZFQ8		CNH/Normoxia	-0.213853	0.0404939	-5.28112	3	0.0132402	0.104906		0.0476744	0.0476744	Cyc1	cytochrome c-1 [Source:RGD Symbol;Acc:1306597]
D3ZFR9		CNH/Normoxia	-0.311649	0.0732153	-4.25661	3	0.0237729	0.129335		0.00571429	0.00571429	Rdh13	retinol dehydrogenase 13 [Source:RGD Symbol;Acc:1304959]
D3ZFU9		CNH/Normoxia	-0.300403	0.174563	-1.72088	3	0.183756	0.373642		0.1	0.1	Mylk	myosin light chain kinase [Source:RGD Symbol;Acc:1310915]
D3ZFY0		CNH/Normoxia	0.0627982	0.0842967	0.744967	3	0.510344	0.68357		0.0533333	0.0533333	Sephs1	selenophosphate synthetase 1 [Source:RGD Symbol;Acc:1311182]
D3ZG07		CNH/Normoxia	1.43207	0.564543	2.5367	3	0.0849245	0.238016		0.46	0.36	Lsm6	LSM6 homolog, U6 small nuclear RNA and mRNA degradation associated [Source:RGD Symbol;Acc:1561937]
D3ZG43		CNH/Normoxia	-0.148612	0.0266929	-5.56747	3	0.0114347	0.101396		0.0717742	0.0717742	Ndufs3	NADH:ubiquinone oxidoreductase core subunit S3 [Source:RGD Symbol;Acc:1309406]
D3ZG78		CNH/Normoxia	-0.0239663	0.221286	-0.108305	2	0.923641	0.963877		0.25	0.05	Zzef1	zinc finger ZZ-type and EF-hand domain containing 1 [Source:RGD Symbol;Acc:1311189]
D3ZG88		CNH/Normoxia	-0.399203	0.0944567	-4.2263	3	0.0242279	0.129619		0.16	0.16	Znrd2	zinc ribbon domain containing 2 [Source:RGD Symbol;Acc:1593467]
D3ZGA5		CNH/Normoxia	-0.379089	0.109418	-3.46461	3	0.0405043	0.16461		0.1	0.1	Rilp	Rab interacting lysosomal protein [Source:RGD Symbol;Acc:1307691]
D3ZGB8		CNH/Normoxia	-0.634882	0.690221	-0.919823	3	0.425501	0.612474		0.585714	0.585714	Cilp	cartilage intermediate layer protein [Source:RGD Symbol;Acc:1305124]
D3ZGE9		CNH/Normoxia	-0.18013	0.214347	-0.840369	3	0.462399	0.642281		0.1	0.1	Rbm38	RNA binding motif protein 38 [Source:RGD Symbol;Acc:1308503]
D3ZGL5		CNH/Normoxia	-0.0658616	0.109021	-0.604119	3	0.588391	0.738909		0.2625	0.2625	Prpf38a	pre-mRNA processing factor 38A [Source:RGD Symbol;Acc:1311129]
D3ZGN0		CNH/Normoxia	-0.219926	0.110547	-1.98944	3	0.14076	0.320605		0.220408	0.220408	Tbc1d4	TBC1 domain family, member 4 [Source:RGD Symbol;Acc:1561609]
D3ZGN7		CNH/Normoxia	0.454836	0.0863447	5.26768	3	0.0133338	0.104906		0.204	0.204	Mical3	microtubule associated monooxygenase, calponin and LIM domain containing 3 [Source:RGD Symbol;Acc:1359504]
D3ZGN8	P17074	CNH/Normoxia	-0.00769032	0.0494368	-0.155559	3	0.886259	0.945146		0.116667	0.116667	LOC100360843	ribosomal protein S19-like [Source:RGD Symbol;Acc:2321315]
D3ZGP2		CNH/Normoxia	-1.90369	1.90834	-0.997567	3	0.392009	0.581851		0	0	Edar	ectodysplasin-A receptor [Source:RGD Symbol;Acc:1561714]
D3ZGP9		CNH/Normoxia	-0.0337232	0.136309	-0.247403	3	0.820562	0.906037		0.0896552	0.0896552	Dhrs7c	dehydrogenase/reductase 7C [Source:RGD Symbol;Acc:1306989]
D3ZGR7		CNH/Normoxia	0.0509042	0.492745	0.103307	3	0.924238	0.964082		0.1	0.1	Trir	telomerase RNA component interacting RNase [Source:RGD Symbol;Acc:1564093]
D3ZGS5		CNH/Normoxia	0.355586	0.303174	1.17288	3	0.325498	0.518449		0.348485	0.348485	Uaca	uveal autoantigen with coiled-coil domains and ankyrin repeats [Source:RGD Symbol;Acc:1560011]
D3ZGY4		CNH/Normoxia	0.148544	0.238968	0.621607	3	0.578237	0.733652		0	0	AABR07025010.1
D3ZH23	Q5BJX1	CNH/Normoxia	-0.148209	0.0522069	-2.83888	3	0.0657072	0.210749		0.025	0.025	RGD1560917	similar to mitochondrial ribosomal protein L41 [Source:RGD Symbol;Acc:1560917]
D3ZH28		CNH/Normoxia	0.106608	0.0378723	2.81493	3	0.0670185	0.212277		0.0880952	0.0880952	Alpk3	alpha-kinase 3 [Source:RGD Symbol;Acc:1309860]
D3ZH41		CNH/Normoxia	0.486029	0.140606	3.45668	3	0.0407384	0.16461		0.1475	0.1475	Ckap4	cytoskeleton-associated protein 4 [Source:RGD Symbol;Acc:1311989]
D3ZH76		CNH/Normoxia	-0.351401	0.0408516	-8.60189	3	0.00330334	0.0693365		0.0351351	0.0351351	Perm1	PPARGC1 and ESRR induced regulator, muscle 1 [Source:RGD Symbol;Acc:1304931]
D3ZHA0		CNH/Normoxia	0.395917	0.082132	4.8205	3	0.0170096	0.116487		0.0868597	0.0868597	Flnc	filamin C [Source:RGD Symbol;Acc:1308807]
D3ZHA7		CNH/Normoxia	-0.187952	0.0506759	-3.70892	3	0.0340671	0.152861		0	0	LOC120093525	myosin light chain 6B [Source:RGD Symbol;Acc:41207417]
D3ZHB7		CNH/Normoxia	0.692639	0.0508361	13.625	3	0.000855278	0.0574041		0.3	0.3	Ube3c	ubiquitin protein ligase E3C [Source:RGD Symbol;Acc:1559986]
D3ZHE2		CNH/Normoxia	0.234446	0.165251	1.41872	3	0.251025	0.443934		0	0	Yipf7	Yip1 domain family, member 7 [Source:RGD Symbol;Acc:1310766]
D3ZHF8		CNH/Normoxia	0.512467	0.189948	2.69793	3	0.0739153	0.223017		0.177778	0.177778	Guf1	GTP binding elongation factor GUF1 [Source:RGD Symbol;Acc:1310774]
D3ZHH5		CNH/Normoxia	-0.435336	0.131126	-3.31998	3	0.0450548	0.171493		0.133333	0.133333	Ccdc158	coiled-coil domain containing 158 [Source:RGD Symbol;Acc:1308523]
D3ZHI8		CNH/Normoxia	-0.212577	0.134857	-1.57631	3	0.213045	0.403227		0.167742	0.167742	Trappc11	trafficking protein particle complex subunit 11 [Source:RGD Symbol;Acc:1309765]
D3ZHP7		CNH/Normoxia	1.15287	0.628444	1.83448	0	#NUM!	#NUM!		0.3	0	Ulk3	unc-51 like kinase 3 [Source:RGD Symbol;Acc:1587417]
D3ZHR2		CNH/Normoxia	1.07216	0.153625	6.97909	3	0.00603771	0.081433		0.25	0.25	Abcd1	ATP binding cassette subfamily D member 1 [Source:RGD Symbol;Acc:1562128]
D3ZHS6		CNH/Normoxia	-0.060957	0.16101	-0.378592	3	0.730195	0.842331		0.2	0.2	D3ZHS6
D3ZHV2		CNH/Normoxia	0.276283	0.092949	2.97241	3	0.058954	0.197805		0.266292	0.266292	D3ZHV2
D3ZHW0		CNH/Normoxia	0.296044	0.248094	1.19327	3	0.318528	0.512008		0.0333333	0.0333333	Dhx29	DExH-box helicase 29 [Source:RGD Symbol;Acc:2318361]
D3ZHX2		CNH/Normoxia	-0.505007	0.458958	-1.10033	3	0.351558	0.543269		0.2	0.2	Thap11	THAP domain containing 11 [Source:RGD Symbol;Acc:1310268]
D3ZHZ3		CNH/Normoxia	0.195124	0.239546	0.814557	3	0.474977	0.6525		0.25	0.25	Osbpl3	oxysterol binding protein-like 3 [Source:RGD Symbol;Acc:1564287]
D3ZIF0		CNH/Normoxia	0.110357	0.23506	0.469484	3	0.670739	0.801193		0.275	0.275	Zfp512	zinc finger protein 512 [Source:RGD Symbol;Acc:1561526]
D3ZIF5		CNH/Normoxia	-0.0187737	0.0595773	-0.315116	3	0.773321	0.874313		0.138182	0.138182	Ap3b1	adaptor related protein complex 3 subunit beta 1 [Source:RGD Symbol;Acc:1310256]
D3ZIH4		CNH/Normoxia	0.425183	0.106131	4.00622	3	0.0278948	0.138754		0.1625	0.1625	Fbxo4	F-box protein 4 [Source:RGD Symbol;Acc:1307580]
D3ZII8		CNH/Normoxia	-0.476254	0.139015	-3.42592	3	0.0416622	0.165651		0.11875	0.11875	Smyd5	SMYD family member 5 [Source:RGD Symbol;Acc:1309153]
D3ZIJ5		CNH/Normoxia	-0.128172	0.158969	-0.806273	3	0.479075	0.656819		0.0333333	0.0333333	Dpm3	dolichyl-phosphate mannosyltransferase subunit 3, regulatory [Source:RGD Symbol;Acc:1561807]
D3ZIL6		CNH/Normoxia	-0.214308	0.0384587	-5.57243	3	0.0114064	0.101396		0.0342105	0.0342105	Echdc2	enoyl CoA hydratase domain containing 2 [Source:RGD Symbol;Acc:1308525]
D3ZIN7		CNH/Normoxia	-0.0732386	0.0866492	-0.845232	3	0.460062	0.640925		0.1625	0.1625	Mrps23	mitochondrial ribosomal protein S23 [Source:RGD Symbol;Acc:1306963]
D3ZIP8		CNH/Normoxia	0.0904036	0.176342	0.512661	3	0.643548	0.779936		0.144444	0.144444	Endod1	endonuclease domain containing 1 [Source:RGD Symbol;Acc:1310444]
D3ZIQ3		CNH/Normoxia	0.257124	0.105856	2.42899	3	0.093414	0.251278		0.165385	0.165385	Fitm1	fat storage-inducing transmembrane protein 1 [Source:RGD Symbol;Acc:1306911]
D3ZIS5		CNH/Normoxia	-1.08213	0.654537	-1.65327	1	0.346313	0.538249		0.3	0.1	Cox19	cytochrome c oxidase assembly factor COX19 [Source:RGD Symbol;Acc:1305631]
D3ZIU2		CNH/Normoxia	-1.01849	0.32449	-3.13875	1	0.196353	0.387		0.4	0	Psmg3	proteasome assembly chaperone 3 [Source:RGD Symbol;Acc:2319950]
D3ZIX4		CNH/Normoxia	0.605381	0.305176	1.98371	3	0.141546	0.321786		0.35	0.35	H1f10	H1.10 linker histone [Source:RGD Symbol;Acc:1565596]
D3ZIY3		CNH/Normoxia	0.414855	0.40241	1.03093	3	0.378411	0.570281		0.25	0.25	Ythdf3	YTH N(6)-methyladenosine RNA binding protein 3 [Source:RGD Symbol;Acc:1305234]
D3ZIY3	F7F2Q6	CNH/Normoxia	-0.325894	0.149928	-2.17367	3	0.118049	0.287508		0.2	0.2	Ythdf3	YTH N(6)-methyladenosine RNA binding protein 3 [Source:RGD Symbol;Acc:1305234]
D3ZJ08		CNH/Normoxia	1.21294	0.266086	4.55847	3	0.0197907	0.1223		0.0538462	0.0538462	LOC102549173	histone H3.2-like [Source:RGD Symbol;Acc:7709329]
D3ZJ08		CNH/Normoxia	1.21294	0.266086	4.55847	3	0.0197907	0.1223		0.0538462	0.0538462	Hist2h3c2	histone cluster 2 H3 family member C2 [Source:RGD Symbol;Acc:1306445]
D3ZJ08		CNH/Normoxia	1.21294	0.266086	4.55847	3	0.0197907	0.1223		0.0538462	0.0538462	H3c13	H3 clustered histone 13 [Source:RGD Symbol;Acc:1586732]
D3ZJ08		CNH/Normoxia	1.21294	0.266086	4.55847	3	0.0197907	0.1223		0.0538462	0.0538462	LOC102548682	histone H4-like [Source:RGD Symbol;Acc:7725170]
D3ZJ25		CNH/Normoxia	-0.143905	0.588094	-0.244698	3	0.822473	0.906848		0.366667	0.366667	Slc1a5	solute carrier family 1 member 5 [Source:RGD Symbol;Acc:708512]
D3ZJ32		CNH/Normoxia	0.198529	0.124251	1.5978	3	0.208375	0.39783		0.186207	0.186207	Esyt2	extended synaptotagmin 2 [Source:RGD Symbol;Acc:1565705]
D3ZJ80		CNH/Normoxia	-0.0218895	0.134272	-0.163024	3	0.880863	0.941059		0.177273	0.177273	Lrrc14b	leucine rich repeat containing 14B [Source:RGD Symbol;Acc:1564978]
D3ZJ86		CNH/Normoxia	0.0353035	0.240309	0.146909	3	0.892521	0.948195		0.233333	0.233333	Slc9a6	solute carrier family 9 member A6 [Source:RGD Symbol;Acc:1563582]
D3ZJ96		CNH/Normoxia	0.72564	0.237847	3.05086	3	0.0553902	0.191735		0.326667	0.326667	Usp28	ubiquitin specific peptidase 28 [Source:RGD Symbol;Acc:1311555]
D3ZJB8		CNH/Normoxia	-0.201764	0.0526239	-3.83408	3	0.0312743	0.145353		0.0166667	0.0166667	Arih2	ariadne RBR E3 ubiquitin protein ligase 2 [Source:RGD Symbol;Acc:1305839]
D3ZJF9		CNH/Normoxia	0.814826	0.105135	7.75031	3	0.00446764	0.0765921		0.2	0.2	Gla	galactosidase, alpha [Source:RGD Symbol;Acc:1589721]
D3ZJG4		CNH/Normoxia	0.356339	0.213137	1.67188	3	0.193141	0.383044		0.26	0.26	Pacs2	phosphofurin acidic cluster sorting protein 2 [Source:RGD Symbol;Acc:1597262]
D3ZJH2		CNH/Normoxia	-0.0185814	0.0683605	-0.271814	3	0.803398	0.893121		0.0944444	0.0944444	Sugp2	SURP and G patch domain containing 2 [Source:RGD Symbol;Acc:1306042]
D3ZJH9		CNH/Normoxia	1.10295	0.462088	2.38689	3	0.0970128	0.256557		0.26	0.26	Me2	malic enzyme 2 [Source:RGD Symbol;Acc:1310321]
D3ZJK0		CNH/Normoxia	-0.552058	0.136445	-4.04601	3	0.0271814	0.136759		0.0666667	0.0666667	Art1	ADP-ribosyltransferase 1 [Source:RGD Symbol;Acc:1304591]
D3ZJR1		CNH/Normoxia	0.109565	0.0644697	1.69947	3	0.187791	0.376913		0.118919	0.118919	Eps15l1	epidermal growth factor receptor pathway substrate 15-like 1 [Source:RGD Symbol;Acc:1565708]
D3ZJR7		CNH/Normoxia	-0.0146648	0.0925677	-0.158422	3	0.884188	0.943302		0.0565217	0.0565217	Dsc2	desmocollin 2 [Source:RGD Symbol;Acc:1309426]
D3ZJY1		CNH/Normoxia	-0.219386	0.266456	-0.823347	3	0.470661	0.649164		0.218182	0.218182	Mrpl28	mitochondrial ribosomal protein L28 [Source:RGD Symbol;Acc:1583741]
D3ZJZ0		CNH/Normoxia	-0.128817	0.143211	-0.899487	3	0.434685	0.620347		0.0166667	0.0166667	Tmem205	transmembrane protein 205 [Source:RGD Symbol;Acc:1563250]
D3ZK56		CNH/Normoxia	-0.0648813	0.202211	-0.32086	3	0.769369	0.872386		0	0	Rap2c	RAP2C, member of RAS oncogene family [Source:RGD Symbol;Acc:1588562]
D3ZK73		CNH/Normoxia	-0.398111	0.308879	-1.28889	3	0.28783	0.481605		0	0	Cul4b	cullin 4B [Source:RGD Symbol;Acc:1564494]
D3ZKG1		CNH/Normoxia	-0.114858	0.129721	-0.885421	3	0.441141	0.625463		0.148485	0.148485	Mmut	methylmalonyl-CoA mutase [Source:RGD Symbol;Acc:1587662]
D3ZKH2		CNH/Normoxia	0.00761529	0.105448	0.0722185	3	0.946973	0.976167		0.172414	0.172414	Mon2	MON2 homolog, regulator of endosome-to-Golgi trafficking [Source:RGD Symbol;Acc:1308808]
D3ZKQ0		CNH/Normoxia	0.0749463	0.0275411	2.72126	3	0.0724726	0.221019		0.15	0.15	Nudt15	nudix hydrolase 15 [Source:RGD Symbol;Acc:1308292]
D3ZKR8		CNH/Normoxia	0.164915	0.0657602	2.50782	3	0.0871046	0.241955		0	0	Tmem167a	transmembrane protein 167A [Source:RGD Symbol;Acc:2323318]
D3ZKT0		CNH/Normoxia	-0.287249	0.103276	-2.78137	3	0.0689121	0.215883		0.1125	0.1125	Tamm41	TAM41 mitochondrial translocator assembly and maintenance homolog [Source:RGD Symbol;Acc:1586150]
D3ZKT8		CNH/Normoxia	1.17104	0.919617	1.2734	3	0.292588	0.48496		0.229412	0.229412	Hddc2	HD domain containing 2 [Source:RGD Symbol;Acc:1307562]
D3ZKU5	D3ZVF5	CNH/Normoxia	0.0469476	0.0915371	0.51288	3	0.643413	0.779936		0.07	0.07	AABR07021008.1	similar to ribosomal protein L31 [Source:RGD Symbol;Acc:1564839]
D3ZKU7		CNH/Normoxia	-0.745138	0.424717	-1.75443	3	0.17763	0.36582		0.15	0.15	Bloc1s1	biogenesis of lysosomal organelles complex-1, subunit 1 [Source:RGD Symbol;Acc:1307564]
D3ZKX1		CNH/Normoxia	-0.0610993	0.147036	-0.415539	3	0.705681	0.825924		0.0888889	0.0888889	Washc3	WASH complex subunit 3 [Source:RGD Symbol;Acc:1563761]
D3ZL10		CNH/Normoxia	-9.6835e-05	0.25746	-0.000376117	3	0.999724	0.999746		0.166667	0.166667	Col6a6	collagen type VI alpha 6 chain [Source:RGD Symbol;Acc:1309172]
D3ZL45	D3ZVD0	CNH/Normoxia	-0.186579	0.402709	-0.46331	2	0.688672	0.813731		0.1	0	RGD1560784	similar to RIKEN cDNA B630019K06 [Source:RGD Symbol;Acc:1560784]
D3ZL50		CNH/Normoxia	-0.106438	0.0826874	-1.28723	3	0.288335	0.481725		0.131429	0.131429	Skic3	SKI3 subunit of superkiller complex [Source:RGD Symbol;Acc:1306062]
D3ZL85		CNH/Normoxia	-0.102936	0.0314147	-3.27667	3	0.0465425	0.174263		0.0317073	0.0317073	Hccs	holocytochrome c synthase [Source:RGD Symbol;Acc:1563855]
D3ZLA3		CNH/Normoxia	-0.244517	0.0588694	-4.15355	3	0.0253673	0.131904		0.0103448	0.0103448	Cpne3	copine 3 [Source:RGD Symbol;Acc:1310178]
D3ZLC1		CNH/Normoxia	0.180997	0.095989	1.88561	3	0.155829	0.339203		0.0823529	0.0823529	Lmnb2	lamin B2 [Source:RGD Symbol;Acc:1563803]
D3ZLD7		CNH/Normoxia	-0.18367	0.12209	-1.50438	3	0.229534	0.421562		0.161111	0.161111	Ppp2r3a	protein phosphatase 2, regulatory subunit B'', alpha [Source:RGD Symbol;Acc:1306958]
D3ZLM5		CNH/Normoxia	0.149859	0.0454968	3.29384	3	0.0459452	0.173515		0.0791667	0.0791667	Nhlrc2	NHL repeat containing 2 [Source:RGD Symbol;Acc:1307348]
D3ZLN7		CNH/Normoxia	0.17712	0.0750673	2.35948	3	0.0994464	0.259489		0	0	Commd2	COMM domain containing 2 [Source:RGD Symbol;Acc:1588810]
D3ZLS5		CNH/Normoxia	-0.1383	0.0483794	-2.85866	3	0.0646478	0.209053		0.123711	0.123711	Hectd1	HECT domain E3 ubiquitin protein ligase 1 [Source:RGD Symbol;Acc:1561653]
D3ZLT1		CNH/Normoxia	-0.178762	0.0456758	-3.91372	3	0.0296489	0.142475		0.0679245	0.0679245	Ndufb7	NADH:ubiquinone oxidoreductase subunit B7 [Source:RGD Symbol;Acc:1308550]
D3ZLT6		CNH/Normoxia	0.0531085	0.0757956	0.70068	3	0.533958	0.701503		0.073913	0.073913	Klhl31	kelch-like family member 31 [Source:RGD Symbol;Acc:1560540]
D3ZLX3		CNH/Normoxia	0.30738	0.206395	1.48928	3	0.233173	0.425921		0.144444	0.144444	Mob2	MOB kinase activator 2 [Source:RGD Symbol;Acc:1562983]
D3ZM09		CNH/Normoxia	-0.210866	0.0287407	-7.33684	3	0.00523161	0.0792145		0.1	0.1	Sars2	seryl-tRNA synthetase 2, mitochondrial [Source:RGD Symbol;Acc:1309456]
D3ZM20		CNH/Normoxia	0.350015	0.323126	1.08321	3	0.358004	0.550411		0.34375	0.34375	Kif13a	kinesin family member 13A [Source:RGD Symbol;Acc:1307825]
D3ZM21		CNH/Normoxia	-0.220536	0.173584	-1.27049	3	0.29349	0.486121		0.2	0.2	Comtd1	catechol-O-methyltransferase domain containing 1 [Source:RGD Symbol;Acc:1306581]
D3ZM33	P62271	CNH/Normoxia	0.100745	0.0653275	1.54215	3	0.220707	0.412221		0.0382353	0.0382353	AABR07049329.1
D3ZM39		CNH/Normoxia	-0.754345	1.14576	-0.658382	3	0.557309	0.718266		0.5	0.5	Dsg1	desmoglein 1 [Source:RGD Symbol;Acc:1309925]
D3ZM60		CNH/Normoxia	-0.420941	0.0662268	-6.35605	3	0.00787954	0.0914217		0.11194	0.11194	Ppp1r3a	protein phosphatase 1, regulatory subunit 3A [Source:RGD Symbol;Acc:1561312]
D3ZME7		CNH/Normoxia	-0.289333	0.0586609	-4.9323	3	0.0159779	0.113471		0.108333	0.108333	Hscb	HscB mitochondrial iron-sulfur cluster co-chaperone [Source:RGD Symbol;Acc:1311005]
D3ZMG0		CNH/Normoxia	0.413248	0.134751	3.06675	3	0.0547018	0.190448		0.06	0.06	Ulk1	unc-51 like autophagy activating kinase 1 [Source:RGD Symbol;Acc:1589743]
D3ZML4		CNH/Normoxia	-0.315083	0.198791	-1.585	3	0.211143	0.400941		0.271429	0.271429	Trabd	TraB domain containing [Source:RGD Symbol;Acc:1310875]
D3ZMP6		CNH/Normoxia	-0.137592	0.19733	-0.697267	3	0.535813	0.702445		0.133333	0.133333	Nop10	NOP10 ribonucleoprotein [Source:RGD Symbol;Acc:1582780]
D3ZMR9		CNH/Normoxia	-0.070116	0.0295822	-2.37021	3	0.0984855	0.258565		0.04	0.04	Mrpl21	mitochondrial ribosomal protein L21 [Source:RGD Symbol;Acc:1310203]
D3ZMX6		CNH/Normoxia	-0.0929615	0.116448	-0.798309	3	0.483044	0.658883		0.1	0.1	Sntb2	syntrophin, beta 2 [Source:RGD Symbol;Acc:1592340]
D3ZMY7		CNH/Normoxia	0.534684	0.0387343	13.8039	3	0.000822849	0.0574041		0.0454545	0.0454545	D3ZMY7
D3ZMY8		CNH/Normoxia	-0.510815	0.197892	-2.58129	2	0.122997	0.295528		0.233333	0.133333	Pcnt	pericentrin [Source:RGD Symbol;Acc:1595865]
D3ZN16		CNH/Normoxia	0.755449	0.449125	1.68204	1	0.341468	0.533542		0.525	0.325	Sergef	secretion regulating guanine nucleotide exchange factor [Source:RGD Symbol;Acc:1563497]
D3ZN38		CNH/Normoxia	0.722544	0.189599	3.8109	3	0.0317687	0.146239		0.2	0.2	Stard5	StAR-related lipid transfer domain containing 5 [Source:RGD Symbol;Acc:1561783]
D3ZN43		CNH/Normoxia	-0.439381	0.0444638	-9.88177	3	0.00220385	0.068347		0.222222	0.222222	Ndufaf6	NADH:ubiquinone oxidoreductase complex assembly factor 6 [Source:RGD Symbol;Acc:1309085]
D3ZN51		CNH/Normoxia	0.932544	0.268408	3.47436	3	0.0402192	0.164254		0.333333	0.333333	Itga9	integrin subunit alpha 9 [Source:RGD Symbol;Acc:1311191]
D3ZN95		CNH/Normoxia	0.363505	0.0384006	9.46612	3	0.00249906	0.0687597		0.11	0.11	D3ZN95
D3ZNJ0		CNH/Normoxia	0.59245	0.59065	1.00305	3	0.389744	0.579919		0.366667	0.366667	Cox11	cytochrome c oxidase copper chaperone COX11 [Source:RGD Symbol;Acc:9174727]
D3ZNJ9		CNH/Normoxia	-0.587727	0.200591	-2.92997	3	0.061002	0.201135		0.215385	0.215385	Trim7	tripartite motif-containing 7 [Source:RGD Symbol;Acc:1307328]
D3ZNK1		CNH/Normoxia	0.629408	0.587863	1.07067	3	0.362799	0.554389		0.55	0.55	Mtx3	metaxin 3 [Source:RGD Symbol;Acc:1583002]
D3ZNV6		CNH/Normoxia	-0.0606606	0.157337	-0.385546	3	0.725546	0.840459		0.133333	0.133333	Elmod2	ELMO domain containing 2 [Source:RGD Symbol;Acc:1587598]
D3ZNY3		CNH/Normoxia	-0.354409	0.0373136	-9.49812	3	0.00247453	0.0687597		0.00357143	0.00357143	Mmaa	metabolism of cobalamin associated A [Source:RGD Symbol;Acc:1305035]
D3ZNZ9	M0RBQ5	CNH/Normoxia	-0.20669	0.239797	-0.861937	3	0.452112	0.634485		0.233333	0.233333	Hist3h2ba	histone cluster 3, H2ba [Source:RGD Symbol;Acc:1307520]
D3ZP38		CNH/Normoxia	-0.0669691	0.609043	-0.109958	3	0.919386	0.962148		0.45	0.35	RGD1565158	similar to RIKEN cDNA 4921537P18 [Source:RGD Symbol;Acc:1565158]
D3ZPE6		CNH/Normoxia	0.251768	0.201994	1.24642	2	0.338802	0.531206		0.4	0.3	Mrpl51	mitochondrial ribosomal protein L51 [Source:RGD Symbol;Acc:1306686]
D3ZPF2		CNH/Normoxia	-0.407341	0.024821	-16.4112	3	0.000492354	0.0563903		0.0948718	0.0948718	Mcat	malonyl-CoA-acyl carrier protein transacylase [Source:RGD Symbol;Acc:1306698]
D3ZPL1		CNH/Normoxia	0.545346	0.2136	2.55312	3	0.0837148	0.236934		0.209091	0.209091	Cpsf6	cleavage and polyadenylation specific factor 6 [Source:RGD Symbol;Acc:1304640]
D3ZPN5		CNH/Normoxia	0.0511286	0.0605165	0.844869	3	0.460235	0.640925		0.231818	0.231818	Mtpap	mitochondrial poly(A) polymerase [Source:RGD Symbol;Acc:1310900]
D3ZPP2		CNH/Normoxia	0.136744	0.0477244	2.86529	3	0.0642976	0.208565		0.0875	0.0875	Arl8a	ADP-ribosylation factor like GTPase 8A [Source:RGD Symbol;Acc:1565940]
D3ZPR0		CNH/Normoxia	-0.0343923	0.0558747	-0.615527	3	0.581753	0.735926		0.17069	0.17069	Cse1l	chromosome segregation 1 like [Source:RGD Symbol;Acc:1307536]
D3ZPV8		CNH/Normoxia	-0.169139	0.094703	-1.786	3	0.172078	0.358217		0.0363636	0.0363636	Ggct	gamma-glutamyl cyclotransferase [Source:RGD Symbol;Acc:1304876]
D3ZPW6		CNH/Normoxia	-0.173384	0.219038	-0.791573	3	0.486422	0.661749		0.04	0.04	Lage3	L antigen family, member 3 [Source:RGD Symbol;Acc:1562476]
D3ZQ37		CNH/Normoxia	-0.896673	0.136972	-6.54641	3	0.00724655	0.0884088		0.233333	0.233333	Kbtbd12	kelch repeat and BTB domain containing 12 [Source:RGD Symbol;Acc:1585999]
D3ZQ55		CNH/Normoxia	-0.212255	0.456395	-0.465069	2	0.687605	0.81327		0.2	0.1	Jph1	junctophilin 1 [Source:RGD Symbol;Acc:1308789]
D3ZQD3		CNH/Normoxia	-0.0448248	0.710851	-0.063058	2	0.955456	0.979667		0.2	0.1	D3ZQD3
D3ZQH9		CNH/Normoxia	-0.483073	0.0818329	-5.90316	1	0.10683	0.271157		0.54	0.24	Rasa4	RAS p21 protein activator 4 [Source:RGD Symbol;Acc:1565457]
D3ZQI1		CNH/Normoxia	1.14955	1.00726	1.14127	3	0.336607	0.530008		0.51	0.51	Gpx7	glutathione peroxidase 7 [Source:RGD Symbol;Acc:1306999]
D3ZQI6		CNH/Normoxia	-0.24085	0.373445	-0.644942	3	0.564891	0.724906		0.166667	0.166667	Xpo4	exportin 4 [Source:RGD Symbol;Acc:1312015]
D3ZQL1		CNH/Normoxia	0.152485	0.0802027	1.90124	3	0.153444	0.335984		0.0111111	0.0111111	Emc7	ER membrane protein complex subunit 7 [Source:RGD Symbol;Acc:1305045]
D3ZQL6		CNH/Normoxia	-0.137914	0.0732689	-1.8823	3	0.156339	0.339852		0.177419	0.177419	Micall1	MICAL-like 1 [Source:RGD Symbol;Acc:1305415]
D3ZQL7		CNH/Normoxia	0.187309	0.0779608	2.40261	3	0.09565	0.254431		0.121429	0.121429	Tppp	tubulin polymerization promoting protein [Source:RGD Symbol;Acc:1310121]
D3ZQM0		CNH/Normoxia	-0.125358	0.0830787	-1.5089	3	0.228458	0.421466		0.225	0.225	Sf3a1	splicing factor 3A subunit 1 [Source:RGD Symbol;Acc:1311477]
D3ZQN7		CNH/Normoxia	0.0408466	0.0221856	1.84113	3	0.162855	0.346834		0.0596413	0.0596413	Lamb1	laminin subunit beta 1 [Source:RGD Symbol;Acc:1306311]
D3ZQT0		CNH/Normoxia	-0.119872	0.0406348	-2.94997	3	0.0600262	0.199514		0.133333	0.133333	AABR07071101.1
D3ZQX3		CNH/Normoxia	-0.014683	0.125226	-0.117252	3	0.91407	0.960132		0.108333	0.108333	Mrps12	mitochondrial ribosomal protein S12 [Source:RGD Symbol;Acc:1306221]
D3ZRC4		CNH/Normoxia	0.134784	0.0924022	1.45867	3	0.240743	0.433986		0.157143	0.157143	Pnpla8	patatin-like phospholipase domain containing 8 [Source:RGD Symbol;Acc:1311444]
D3ZRD3		CNH/Normoxia	-0.020382	0.0466266	-0.437131	3	0.69157	0.815355		0	0	Pde6d	phosphodiesterase 6D [Source:RGD Symbol;Acc:1306204]
D3ZRD9		CNH/Normoxia	-0.689599	0.210967	-3.26876	3	0.0468209	0.174981		0	0	Aif1l	allograft inflammatory factor 1-like [Source:RGD Symbol;Acc:1305081]
D3ZRE7		CNH/Normoxia	0.129684	0.121376	1.06845	3	0.363657	0.555171		0.05	0.05	Swap70	switching B-cell complex subunit SWAP70 [Source:RGD Symbol;Acc:1305579]
D3ZRH1		CNH/Normoxia	-0.148675	0.122244	-1.21622	3	0.310867	0.503811		0.209091	0.209091	Oxa1l	OXA1L, mitochondrial inner membrane protein [Source:RGD Symbol;Acc:1585024]
D3ZRL3		CNH/Normoxia	-0.688088	0.148686	-4.62779	3	0.0190007	0.122117		0.18	0.18	Dusp23	dual specificity phosphatase 23 [Source:RGD Symbol;Acc:1309202]
D3ZRM0		CNH/Normoxia	0.350909	0.0426477	8.22808	3	0.00375795	0.07189		0.243478	0.243478	Styxl2	serine/threonine/tyrosine interacting like 2 [Source:RGD Symbol;Acc:1560598]
D3ZRM5		CNH/Normoxia	0.0986454	0.216626	0.455371	3	0.679779	0.807983		0.290909	0.290909	Rab23	RAB23, member RAS oncogene family [Source:RGD Symbol;Acc:1306867]
D3ZRN3		CNH/Normoxia	-0.242065	0.129128	-1.87461	3	0.157532	0.341078		0.0794118	0.0794118	Actbl2	actin, beta-like 2 [Source:RGD Symbol;Acc:1309504]
D3ZRN5		CNH/Normoxia	0.153984	0.0173845	8.85753	3	0.00303358	0.0688317		0.189474	0.189474	Ro60	Ro60, Y RNA binding protein [Source:RGD Symbol;Acc:1305083]
D3ZS25	P52925	CNH/Normoxia	-0.224584	0.13715	-1.63751	3	0.200048	0.391397		0.211765	0.211765	RGD1561694	similar to High mobility group protein 2 (HMG-2) [Source:RGD Symbol;Acc:1561694]
D3ZS52		CNH/Normoxia	0.0889973	0.111136	0.800797	3	0.481801	0.658339		0	0	Tmem258b	transmembrane protein 258 B [Source:RGD Symbol;Acc:1586604]
D3ZS74		CNH/Normoxia	-0.432961	0.156258	-2.77081	3	0.0695216	0.216744		0.0733333	0.0733333	D3ZS74
D3ZS75		CNH/Normoxia	1.1105	0.299513	3.70768	3	0.0340961	0.152861		0.2375	0.2375	Ndufc1	NADH:ubiquinone oxidoreductase subunit C1 [Source:RGD Symbol;Acc:1586362]
D3ZSC2		CNH/Normoxia	-0.27201	0.268335	-1.0137	3	0.385378	0.576222		0.216667	0.216667	Pdcd2l	programmed cell death 2-like [Source:RGD Symbol;Acc:1589941]
D3ZSD8		CNH/Normoxia	-0.129401	0.039963	-3.23803	3	0.0479225	0.177497		0.0342857	0.0342857	Tmem143	transmembrane protein 143 [Source:RGD Symbol;Acc:1305013]
D3ZSG3		CNH/Normoxia	-0.407559	0.0820169	-4.96921	3	0.0156552	0.112463		0.0837838	0.0837838	Tmod4	tropomodulin 4 [Source:RGD Symbol;Acc:1308940]
D3ZSK9		CNH/Normoxia	-0.784261	0.172379	-4.54962	3	0.0198946	0.1223		0.2	0.2	C8h15orf61	similar to human chromosome 15 open reading frame 61 [Source:RGD Symbol;Acc:1309779]
D3ZSL2		CNH/Normoxia	0.131416	0.0286214	4.59154	3	0.0194087	0.1223		0	0	Abracl	ABRA C-terminal like [Source:RGD Symbol;Acc:1583256]
D3ZSQ1		CNH/Normoxia	-0.152007	0.27022	-0.562529	3	0.613052	0.757855		0.1	0.1	Pcnx3	pecanex 3 [Source:RGD Symbol;Acc:1305529]
D3ZSU7		CNH/Normoxia	-0.0710381	0.109186	-0.650613	3	0.561682	0.722244		0	0	Mien1	migration and invasion enhancer 1 [Source:RGD Symbol;Acc:1306682]
D3ZSW3		CNH/Normoxia	0.143789	0.133165	1.07978	3	0.35931	0.550993		0.15	0.15	Ikzf3	IKAROS family zinc finger 3 [Source:RGD Symbol;Acc:1307024]
D3ZSY7		CNH/Normoxia	-0.303149	0.352822	-0.85921	3	0.453401	0.635767		0	0	Fbln7	fibulin 7 [Source:RGD Symbol;Acc:1310131]
D3ZSY8		CNH/Normoxia	-0.0447573	0.252349	-0.177363	2	0.87556	0.937058		0.466667	0.366667	Tbc1d10b	TBC1 domain family, member 10b [Source:RGD Symbol;Acc:1309191]
D3ZT01		CNH/Normoxia	-1.41182	1.0926	-1.29217	1	0.41929	0.607182		0.5	0.2	Cog2	component of oligomeric golgi complex 2 [Source:RGD Symbol;Acc:1589822]
D3ZT37		CNH/Normoxia	1.14526	0.629632	1.81894	3	0.166497	0.350846		0.525	0.425	Tceal7	transcription elongation factor A like 7 [Source:RGD Symbol;Acc:1593009]
D3ZT98		CNH/Normoxia	-0.195962	0.14113	-1.38851	3	0.259116	0.453338		0.12	0.12	Bola3	bolA family member 3 [Source:RGD Symbol;Acc:1305975]
D3ZTB4		CNH/Normoxia	0.277262	0.118471	2.34034	3	0.101191	0.261532		0.208696	0.208696	Vps11	VPS11 core subunit of CORVET and HOPS complexes [Source:RGD Symbol;Acc:1308038]
D3ZTE0		CNH/Normoxia	0.15771	0.130271	1.21063	3	0.312716	0.505787		0.114286	0.114286	D3ZTE0
D3ZTF6		CNH/Normoxia	0.490599	0.0250246	19.6047	1	0.0324447	0.148358		0.45	0.15	Pik3c2a	phosphatidylinositol-4-phosphate 3-kinase, catalytic subunit type 2 alpha [Source:RGD Symbol;Acc:1310389]
D3ZTL0		CNH/Normoxia	-0.032671	0.0950018	-0.343899	3	0.753615	0.861299		0.16087	0.16087	Tcerg1	transcription elongation regulator 1 [Source:RGD Symbol;Acc:1311748]
D3ZTN0		CNH/Normoxia	0.0796126	0.217128	0.366662	3	0.738206	0.849131		0	0	Prkdc	protein kinase, DNA-activated, catalytic subunit [Source:RGD Symbol;Acc:1308982]
D3ZTR1		CNH/Normoxia	0.503344	0.197729	2.54563	3	0.0842642	0.237147		0.277778	0.277778	Mrps17	mitochondrial ribosomal protein S17 [Source:RGD Symbol;Acc:1307650]
D3ZTR5	M0R785	CNH/Normoxia	-0.220616	0.146803	-1.50281	3	0.229911	0.421562		0.0333333	0.0333333	Chchd2l2	coiled-coil-helix-coiled-coil-helix domain containing protein 2-like 2 [Source:RGD Symbol;Acc:1559988]
D3ZTW9		CNH/Normoxia	-0.166109	0.301945	-0.55013	3	0.620541	0.763974		0.0666667	0.0666667	Exog	exo/endonuclease G [Source:RGD Symbol;Acc:1304628]
D3ZTX0		CNH/Normoxia	0.00830614	0.0457974	0.181367	3	0.867641	0.932937		0.0380952	0.0380952	Tmed7	transmembrane p24 trafficking protein 7 [Source:RGD Symbol;Acc:727954]
D3ZTX4		CNH/Normoxia	1.18232	0.542516	2.17934	3	0.117422	0.286712		0.255556	0.255556	Mgam	maltase-glucoamylase [Source:RGD Symbol;Acc:9369725]
D3ZTY0		CNH/Normoxia	0.213222	0.0337479	6.31807	3	0.00801448	0.0915749		0	0	Cnih4	cornichon family AMPA receptor auxiliary protein 4 [Source:RGD Symbol;Acc:1559740]
D3ZU54		CNH/Normoxia	-0.468604	0.295158	-1.58764	3	0.210569	0.400431		0.177778	0.177778	Denr	density regulated reinitiation and release factor [Source:RGD Symbol;Acc:1584200]
D3ZU79		CNH/Normoxia	0.593184	0.63885	0.928519	2	0.451161	0.634075		0.5	0.1	Lsmem1	leucine-rich single-pass membrane protein 1 [Source:RGD Symbol;Acc:1587073]
D3ZUB0		CNH/Normoxia	0.176925	0.0352634	5.01724	3	0.0152478	0.111548		0.0805556	0.0805556	Rcn1	reticulocalbin 1 [Source:RGD Symbol;Acc:1311292]
D3ZUI1		CNH/Normoxia	-0.261708	0.167478	-1.56264	3	0.216075	0.406406		0.111111	0.111111	Apip	APAF1 interacting protein [Source:RGD Symbol;Acc:1564562]
D3ZUI5		CNH/Normoxia	-0.998692	0.451492	-2.21198	3	0.113891	0.281657		0.2	0.2	Cobl	cordon-bleu WH2 repeat protein [Source:RGD Symbol;Acc:1312002]
D3ZUJ8		CNH/Normoxia	0.642409	0.191592	3.353	3	0.0439609	0.169198		0.116667	0.116667	Tmtc3	transmembrane O-mannosyltransferase targeting cadherins 3 [Source:RGD Symbol;Acc:1306351]
D3ZUL1		CNH/Normoxia	0.257287	0.151859	1.69425	3	0.188791	0.377697		0.15	0.15	Ccdc124	coiled-coil domain containing 124 [Source:RGD Symbol;Acc:1310931]
D3ZUL3		CNH/Normoxia	0.0763361	0.0776303	0.983328	3	0.397954	0.586311		0.0789116	0.0789116	Col6a1	collagen type VI alpha 1 chain [Source:RGD Symbol;Acc:1565398]
D3ZUL4		CNH/Normoxia	0.408604	0.487007	0.839012	2	0.489766	0.66485		0.45	0.25	Bcl7c	BAF chromatin remodeling complex subunit BCL7C [Source:RGD Symbol;Acc:1308439]
D3ZUM4		CNH/Normoxia	0.509859	0.107165	4.7577	3	0.0176274	0.117881		0.0588235	0.0588235	Glb1	galactosidase, beta 1 [Source:RGD Symbol;Acc:1597145]
D3ZUN5		CNH/Normoxia	0.40757	0.142838	2.85336	3	0.0649297	0.209401		0.190476	0.190476	Pofut2	protein O-fucosyltransferase 2 [Source:RGD Symbol;Acc:1307334]
D3ZUP5		CNH/Normoxia	0.103296	0.103748	0.995643	3	0.392808	0.582318		0.15	0.15	Brk1	BRICK1 subunit of SCAR/WAVE actin nucleating complex [Source:RGD Symbol;Acc:1598136]
D3ZUQ0		CNH/Normoxia	0.0382602	0.0663594	0.57656	3	0.604652	0.750721		0.2	0.2	D3ZUQ0
D3ZUQ1		CNH/Normoxia	-0.0338613	0.714041	-0.047422	1	0.969833	0.985594		0.5	0.2	Lipo1	lipase, member O1 [Source:RGD Symbol;Acc:1565682]
D3ZUT9		CNH/Normoxia	0.541103	0.241535	2.24027	3	0.110934	0.276232		0.4	0.3	Ints3	integrator complex subunit 3 [Source:RGD Symbol;Acc:1304593]
D3ZUU5		CNH/Normoxia	0.239683	0.296907	0.807265	3	0.478583	0.65633		0.288889	0.288889	Dnajb1	DnaJ heat shock protein family (Hsp40) member B1 [Source:RGD Symbol;Acc:1304725]
D3ZUU6		CNH/Normoxia	-0.526343	0.0966818	-5.44407	3	0.0121705	0.103903		0.133333	0.133333	Clec3b	C-type lectin domain family 3, member B [Source:RGD Symbol;Acc:1311031]
D3ZUV3		CNH/Normoxia	-0.13921	0.217385	-0.640385	3	0.567479	0.725851		0.319231	0.319231	Eif2a	eukaryotic translation initiation factor 2A [Source:RGD Symbol;Acc:1589591]
D3ZUX7		CNH/Normoxia	-0.0991157	0.0350757	-2.82577	3	0.0664213	0.21152		0.0536585	0.0536585	Acsf3	acyl-CoA synthetase family member 3 [Source:RGD Symbol;Acc:1586037]
D3ZUY0		CNH/Normoxia	-0.280698	0.056607	-4.95871	3	0.015746	0.112823		0.0125	0.0125	Rdh14	retinol dehydrogenase 14 [Source:RGD Symbol;Acc:1565196]
D3ZUZ4		CNH/Normoxia	-0.373379	0.185999	-2.00743	3	0.138328	0.317923		0.2625	0.2625	Fam20b	FAM20B, glycosaminoglycan xylosylkinase [Source:RGD Symbol;Acc:1311162]
D3ZV30		CNH/Normoxia	-0.038374	0.343782	-0.111623	2	0.921315	0.962911		0.34	0.24	Polr3b	RNA polymerase III subunit B [Source:RGD Symbol;Acc:1565311]
D3ZV74		CNH/Normoxia	0.784801	0.308708	2.54221	3	0.0845161	0.23735		0	0	Nudt7	nudix hydrolase 7 [Source:RGD Symbol;Acc:1306719]
D3ZV75		CNH/Normoxia	0.317687	0.0647738	4.90456	3	0.0162261	0.11379		0.166667	0.166667	Mfsd1	major facilitator superfamily domain containing 1 [Source:RGD Symbol;Acc:1305751]
D3ZV82		CNH/Normoxia	0.320802	0.19804	1.61989	3	0.203696	0.393895		0.0642857	0.0642857	Gbp7	guanylate binding protein 7 [Source:RGD Symbol;Acc:1583235]
D3ZV91		CNH/Normoxia	-0.380731	0.127315	-2.99047	3	0.058109	0.196485		0.2	0.2	L3hypdh	trans-L-3-hydroxyproline dehydratase [Source:RGD Symbol;Acc:1305721]
D3ZVB7		CNH/Normoxia	-0.159624	0.112241	-1.42216	3	0.250122	0.443098		0.0880952	0.0880952	Ogn	osteoglycin [Source:RGD Symbol;Acc:1308171]
D3ZVD8		CNH/Normoxia	0.395346	0.090325	4.37693	3	0.0220713	0.12542		0.117647	0.117647	Hdac6	histone deacetylase 6 [Source:RGD Symbol;Acc:619981]
D3ZVM5		CNH/Normoxia	0.1527	0.0556196	2.74544	3	0.0710132	0.218658		0.0948718	0.0948718	Hspa12b	heat shock protein family A (Hsp70) member 12B [Source:RGD Symbol;Acc:1312004]
D3ZVN7		CNH/Normoxia	-0.216613	0.0516393	-4.19473	3	0.0247142	0.130433		0.110345	0.110345	Ppox	protoporphyrinogen oxidase [Source:RGD Symbol;Acc:1310543]
D3ZVQ0		CNH/Normoxia	-0.0132755	0.0389694	-0.340664	3	0.755817	0.862793		0.0467532	0.0467532	Usp5	ubiquitin specific peptidase 5 [Source:RGD Symbol;Acc:1308438]
D3ZVR7		CNH/Normoxia	-0.291914	0.0969643	-3.01054	3	0.0571874	0.194874		0.025	0.025	D3ZVR7
D3ZVR9		CNH/Normoxia	0.27998	0.0440148	6.36105	3	0.007862	0.0914217		0.100917	0.100917	Pgm5	phosphoglucomutase 5 [Source:RGD Symbol;Acc:1307969]
D3ZVS2		CNH/Normoxia	-0.436507	0.0451008	-9.67847	3	0.00234211	0.068347		0.0877193	0.0877193	L2hgdh	L-2-hydroxyglutarate dehydrogenase [Source:RGD Symbol;Acc:1306250]
D3ZVU7	Q4QQW4	CNH/Normoxia	0.221036	0.0922899	2.39502	3	0.0963049	0.255627		0.217241	0.217241	Hdac1l	histone deacetylase 1-like [Source:RGD Symbol;Acc:619975]
D3ZW15		CNH/Normoxia	0.0709074	0.0259826	2.72903	3	0.0719994	0.220332		0.0789474	0.0789474	Sec24b	SEC24 homolog B, COPII coat complex component [Source:RGD Symbol;Acc:1309358]
D3ZW38		CNH/Normoxia	0.019287	0.294923	0.065397	3	0.951972	0.977344		0	0	Exosc6	exosome component 6 [Source:RGD Symbol;Acc:1309832]
D3ZW49		CNH/Normoxia	0.00406226	0.16663	0.024379	3	0.982081	0.99197		0.075	0.075	Tmem9b	TMEM9 domain family, member B [Source:RGD Symbol;Acc:1310775]
D3ZW55		CNH/Normoxia	0.114446	0.0732128	1.56319	3	0.215951	0.406332		0.0433333	0.0433333	D3ZW55
D3ZW59		CNH/Normoxia	0.586239	0.373999	1.56749	3	0.214995	0.405324		0.21	0.21	Itgb1bp2	integrin subunit beta 1 binding protein 2 [Source:RGD Symbol;Acc:1565015]
D3ZWA1		CNH/Normoxia	-0.280585	0.398869	-0.703452	3	0.532455	0.700385		0.3	0.3	Mindy2	MINDY lysine 48 deubiquitinase 2 [Source:RGD Symbol;Acc:1311456]
D3ZWA8		CNH/Normoxia	0.165072	0.095486	1.72875	3	0.182297	0.371396		0.157143	0.157143	Appl1	adaptor protein, phosphotyrosine interacting with PH domain and leucine zipper 1 [Source:RGD Symbol;Acc:1309388]
D3ZWB1		CNH/Normoxia	-0.366887	0.0800037	-4.58587	3	0.0194734	0.1223		0.116667	0.116667	Lsm1	LSM1 homolog, mRNA degradation associated [Source:RGD Symbol;Acc:1304967]
D3ZWC6		CNH/Normoxia	-0.116025	0.0569269	-2.03815	3	0.134286	0.312512		0.04	0.04	Sntb1	syntrophin, beta 1 [Source:RGD Symbol;Acc:1307728]
D3ZWD6		CNH/Normoxia	0.261586	0.124212	2.10597	3	0.125848	0.29998		0.12	0.12	C8a	complement C8 alpha chain [Source:RGD Symbol;Acc:1308355]
D3ZWG9		CNH/Normoxia	-0.342342	0.266632	-1.28395	3	0.289339	0.4829		0.25	0.25	Ptar1	protein prenyltransferase alpha subunit repeat containing 1 [Source:RGD Symbol;Acc:708369]
D3ZWH1		CNH/Normoxia	0.60702	0.407853	1.48833	3	0.233404	0.425941		0.2	0.2	Stab1	stabilin 1 [Source:RGD Symbol;Acc:2324745]
D3ZWJ9		CNH/Normoxia	0.553003	0.233716	2.36614	3	0.098849	0.258673		0.1	0.1	D3ZWJ9
D3ZWR1		CNH/Normoxia	0.2218	0.358332	0.618978	3	0.579755	0.734611		0.381818	0.381818	Nt5c	5', 3'-nucleotidase, cytosolic [Source:RGD Symbol;Acc:2321875]
D3ZWS0		CNH/Normoxia	-0.148733	0.108303	-1.37331	3	0.263295	0.456852		0.270588	0.270588	Scrib	scribble planar cell polarity protein [Source:RGD Symbol;Acc:1565055]
D3ZWS6		CNH/Normoxia	-0.192001	0.208795	-0.919567	3	0.425615	0.612474		0.233333	0.233333	Naa30	N(alpha)-acetyltransferase 30, NatC catalytic subunit [Source:RGD Symbol;Acc:1559923]
D3ZWT2		CNH/Normoxia	0.204811	0.161691	1.26668	3	0.294676	0.487583		0.0166667	0.0166667	Fitm2	fat storage-inducing transmembrane protein 2 [Source:RGD Symbol;Acc:1307696]
D3ZWT9	D3ZXM6	CNH/Normoxia	0.963152	0.521763	1.84596	2	0.206182	0.39542		0.2	0	D3ZWT9
D3ZWU9		CNH/Normoxia	-0.223846	0.196936	-1.13665	3	0.338264	0.530708		0.26	0.26	Rmnd5a	required for meiotic nuclear division 5 homolog A [Source:RGD Symbol;Acc:1309766]
D3ZX08		CNH/Normoxia	-0.16297	0.0799198	-2.03917	3	0.134154	0.312356		0.170968	0.170968	D3ZX08
D3ZX38		CNH/Normoxia	-0.0442297	0.0728772	-0.606907	3	0.586764	0.738465		0.0136364	0.0136364	Pfdn1	prefoldin subunit 1 [Source:RGD Symbol;Acc:1305603]
D3ZXD8		CNH/Normoxia	1.50013	0.837356	1.79151	3	0.17113	0.356873		0.342857	0.342857	Tmem245	transmembrane protein 245 [Source:RGD Symbol;Acc:1308958]
D3ZXF8		CNH/Normoxia	-0.151329	0.0770234	-1.96471	3	0.144188	0.325488		0.1375	0.1375	Mrpl43	mitochondrial ribosomal protein L43 [Source:RGD Symbol;Acc:1307593]
D3ZXF9		CNH/Normoxia	-0.403009	0.159114	-2.53283	3	0.0852129	0.238685		0.225	0.225	Mrpl12	mitochondrial ribosomal protein L12 [Source:RGD Symbol;Acc:1588559]
D3ZXJ5		CNH/Normoxia	-0.0980179	0.0557362	-1.7586	3	0.176884	0.364841		0.0388889	0.0388889	Efl1	elongation factor like GTPase 1 [Source:RGD Symbol;Acc:1306521]
D3ZXK7		CNH/Normoxia	0.302848	0.0751644	4.02915	3	0.0274808	0.137752		0.119608	0.119608	D3ZXK7
D3ZXL1		CNH/Normoxia	0.0744864	0.121034	0.615416	3	0.581817	0.735926		0.1375	0.1375	Arih1	ariadne RBR E3 ubiquitin protein ligase 1 [Source:RGD Symbol;Acc:1308131]
D3ZXP3		CNH/Normoxia	-0.0419461	0.0916803	-0.457526	3	0.678394	0.807333		0.0714286	0.0714286	H2ax	H2A.X variant histone [Source:RGD Symbol;Acc:1566119]
D3ZXS4		CNH/Normoxia	-0.676989	0.207391	-3.26432	3	0.0469782	0.175285		0.167742	0.167742	Lrrc39	leucine rich repeat containing 39 [Source:RGD Symbol;Acc:1585106]
D3ZXT2		CNH/Normoxia	-0.0465026	0.339951	-0.136792	2	0.903723	0.955727		0.533333	0.333333	Stag2	stromal antigen 2 [Source:RGD Symbol;Acc:1562042]
D3ZY44		CNH/Normoxia	0.0905914	0.193608	0.467912	3	0.671743	0.802193		0.2625	0.2625	Mrps2	mitochondrial ribosomal protein S2 [Source:RGD Symbol;Acc:1309116]
D3ZY46		CNH/Normoxia	0.501	0.106046	4.72439	3	0.0179669	0.11949		0.0928571	0.0928571	Elmo1	engulfment and cell motility 1 [Source:RGD Symbol;Acc:1308182]
D3ZY47		CNH/Normoxia	0.787437	0.0536553	14.6758	3	0.000686198	0.0567742		0.22381	0.22381	C19h1orf198	similar to human chromosome 1 open reading frame 198 [Source:RGD Symbol;Acc:1559896]
D3ZY50		CNH/Normoxia	-0.311961	0.0598075	-5.21608	3	0.0137013	0.106235		0.0529412	0.0529412	Atpaf1	ATP synthase mitochondrial F1 complex assembly factor 1 [Source:RGD Symbol;Acc:1305417]
D3ZY68		CNH/Normoxia	-0.270717	0.169225	-1.59975	3	0.207958	0.397349		0.1	0.1	Gatc	glutamyl-tRNA amidotransferase subunit C [Source:RGD Symbol;Acc:1309698]
D3ZY81		CNH/Normoxia	-0.040772	0.149196	-0.273278	3	0.802373	0.893071		0	0	Gzmn	granzyme N [Source:RGD Symbol;Acc:1597226]
D3ZY86		CNH/Normoxia	-0.286317	0.0347625	-8.23637	3	0.003747	0.07189		0.0444444	0.0444444	Tango2	transport and golgi organization 2 homolog [Source:RGD Symbol;Acc:1310348]
D3ZYI0		CNH/Normoxia	-0.177239	0.568526	-0.311751	3	0.77564	0.875253		0.266667	0.266667	Gca	grancalcin [Source:RGD Symbol;Acc:1306589]
D3ZYM7		CNH/Normoxia	-0.227404	0.0934194	-2.43422	3	0.0929785	0.2506		0.00909091	0.00909091	Lyrm4	LYR motif containing 4 [Source:RGD Symbol;Acc:7672286]
D3ZYP7		CNH/Normoxia	-0.939101	0.401984	-2.33616	3	0.101576	0.262386		0.0666667	0.0666667	Polg2	DNA polymerase gamma 2, accessory subunit [Source:RGD Symbol;Acc:1305128]
D3ZYR1		CNH/Normoxia	0.624494	0.235435	2.65252	3	0.0768283	0.226672		0.282353	0.282353	Fcho2	FCH and mu domain containing endocytic adaptor 2 [Source:RGD Symbol;Acc:1565396]
D3ZYS7		CNH/Normoxia	-0.0448201	0.0627838	-0.713881	3	0.526829	0.696126		0.0896552	0.0896552	G3bp1	G3BP stress granule assembly factor 1 [Source:RGD Symbol;Acc:621140]
D3ZYT2		CNH/Normoxia	-0.27537	0.088073	-3.12662	3	0.0522025	0.185415		0.0969697	0.0969697	Mrps5	mitochondrial ribosomal protein S5 [Source:RGD Symbol;Acc:1308318]
D3ZYW7		CNH/Normoxia	-0.323364	0.0920979	-3.51109	3	0.0391673	0.162298		0.0416667	0.0416667	D3ZYW7
D3ZYY0		CNH/Normoxia	-0.577186	0.135019	-4.27486	3	0.0235041	0.128605		0.10625	0.10625	Sdr39u1	short chain dehydrogenase/reductase family 39U, member 1 [Source:RGD Symbol;Acc:1309307]
D3ZZ21		CNH/Normoxia	-0.143642	0.0310759	-4.6223	3	0.0190618	0.122137		0.0783784	0.0783784	Ndufb6	NADH:ubiquinone oxidoreductase subunit B6 [Source:RGD Symbol;Acc:1311354]
D3ZZ26		CNH/Normoxia	-1.35872	0.289697	-4.69016	3	0.0183247	0.121006		0.15	0.15	Ppp1r3d	protein phosphatase 1, regulatory subunit 3D [Source:RGD Symbol;Acc:1586306]
D3ZZ38		CNH/Normoxia	0.390112	0.456321	0.854908	3	0.455442	0.637857		0.309091	0.309091	Snx18	sorting nexin 18 [Source:RGD Symbol;Acc:1310367]
D3ZZ68		CNH/Normoxia	0.105582	0.0999558	1.05629	3	0.368374	0.560772		0.0985075	0.0985075	Synpo2l	synaptopodin 2-like [Source:RGD Symbol;Acc:1565434]
D3ZZ80		CNH/Normoxia	0.116477	0.0513115	2.27	3	0.107925	0.271834		0.164865	0.164865	Obsl1	obscurin like cytoskeletal adaptor 1 [Source:RGD Symbol;Acc:1306073]
D3ZZ81		CNH/Normoxia	-0.141279	0.0966205	-1.46221	1	0.381868	0.573517		0.6	0.4	Ppfia1	PTPRF interacting protein alpha 1 [Source:RGD Symbol;Acc:1309009]
D3ZZ95		CNH/Normoxia	0.0331816	0.0775763	0.427728	3	0.697695	0.820166		0.0636364	0.0636364	LOC100361060	ribosomal protein L36-like [Source:RGD Symbol;Acc:2320900]
D3ZZA8		CNH/Normoxia	-0.306759	0.116838	-2.62552	3	0.0786272	0.229193		0.1	0.1	Sec24a	SEC24 homolog A, COPII coat complex component [Source:RGD Symbol;Acc:1309451]
D3ZZB0		CNH/Normoxia	-0.341791	0.0404675	-8.44606	3	0.00348349	0.0701651		0.097619	0.097619	Dip2c	disco-interacting protein 2 homolog C [Source:RGD Symbol;Acc:1560155]
D3ZZB2		CNH/Normoxia	-0.0386422	0.295637	-0.130708	3	0.904279	0.955895		0.1	0.1	Pex1	peroxisomal biogenesis factor 1 [Source:RGD Symbol;Acc:1559939]
D3ZZC1		CNH/Normoxia	0.0616041	0.0587505	1.04857	3	0.371402	0.563447		0.00714286	0.00714286	Txndc5	thioredoxin domain containing 5 [Source:RGD Symbol;Acc:2323973]
D3ZZC3		CNH/Normoxia	0.061453	0.0504743	1.21751	3	0.310441	0.50363		0.135294	0.135294	D3ZZC3
D3ZZG3		CNH/Normoxia	-0.361821	0.152483	-2.37286	3	0.0982495	0.258212		0.0333333	0.0333333	Uqcc6	ubiquinol-cytochrome c reductase complex assembly factor 6 [Source:RGD Symbol;Acc:1593359]
D3ZZL9		CNH/Normoxia	-0.415357	0.286889	-1.4478	3	0.243495	0.436984		0.375	0.375	D3ZZL9
D3ZZM3		CNH/Normoxia	-0.240419	0.174218	-1.37999	3	0.261449	0.455788		0.159091	0.159091	Cog4	component of oligomeric golgi complex 4 [Source:RGD Symbol;Acc:1310549]
D3ZZN3		CNH/Normoxia	-0.204577	0.018174	-11.2565	3	0.00150332	0.0626375		0.0503401	0.0503401	Acss1	acyl-CoA synthetase short-chain family member 1 [Source:RGD Symbol;Acc:1306246]
D3ZZR5		CNH/Normoxia	0.199972	0.0884184	2.26166	3	0.108759	0.272599		0.221429	0.221429	Snrpa1	small nuclear ribonucleoprotein polypeptide A' [Source:RGD Symbol;Acc:2320494]
D3ZZT9		CNH/Normoxia	0.0734751	0.16317	0.450298	3	0.683046	0.810503		0.169136	0.169136	Col14a1	collagen type XIV alpha 1 chain [Source:RGD Symbol;Acc:1305806]
D3ZZU4		CNH/Normoxia	-0.252558	0.0583274	-4.33001	3	0.0227154	0.126622		0.0222222	0.0222222	Tmem160	transmembrane protein 160 [Source:RGD Symbol;Acc:1564549]
D3ZZU8		CNH/Normoxia	0.0666539	0.278283	0.239518	3	0.826136	0.908363		0.224242	0.224242	Fn3k	fructosamine 3 kinase [Source:RGD Symbol;Acc:1559983]
D3ZZV1		CNH/Normoxia	-0.182462	0.068054	-2.68114	3	0.0749762	0.22437		0	0	Pam16	presequence translocase associated motor 16 [Source:RGD Symbol;Acc:1598163]
D3ZZX1		CNH/Normoxia	0.306217	0.0403975	7.58011	3	0.00476302	0.0786709		0.0482759	0.0482759	Inpp5a	inositol polyphosphate-5-phosphatase A [Source:RGD Symbol;Acc:1306168]
D4A031		CNH/Normoxia	0.0669311	0.345411	0.193772	3	0.858732	0.927803		0.116667	0.116667	Ddx42	DEAD-box helicase 42 [Source:RGD Symbol;Acc:1304909]
D4A099		CNH/Normoxia	0.469981	0.270875	1.73505	3	0.18114	0.370514		0.02	0.02	Nsun4	NOP2/Sun RNA methyltransferase 4 [Source:RGD Symbol;Acc:1559652]
D4A0E8		CNH/Normoxia	0.00204934	0.01591	0.128809	3	0.905659	0.956215		0.105128	0.105128	Prmt5	protein arginine methyltransferase 5 [Source:RGD Symbol;Acc:1309053]
D4A0F3		CNH/Normoxia	-0.751266	0.102733	-7.3128	3	0.00528118	0.0793884		0.216667	0.216667	Osbpl6	oxysterol binding protein-like 6 [Source:RGD Symbol;Acc:1308887]
D4A0T0		CNH/Normoxia	-0.180723	0.0238508	-7.57721	3	0.00476827	0.0786709		0.0310345	0.0310345	Ndufb10	NADH:ubiquinone oxidoreductase subunit B10 [Source:RGD Symbol;Acc:1310782]
D4A0W1		CNH/Normoxia	-0.021355	0.0316302	-0.675144	3	0.547962	0.712174		0.0875	0.0875	Emc4	ER membrane protein complex subunit 4 [Source:RGD Symbol;Acc:1310905]
D4A0Y4		CNH/Normoxia	-0.343078	0.0756485	-4.53516	3	0.0200659	0.1223		0.119355	0.119355	Oxnad1	oxidoreductase NAD-binding domain containing 1 [Source:RGD Symbol;Acc:1311534]
D4A104		CNH/Normoxia	-0.146748	0.075358	-1.94734	3	0.146654	0.328284		0.0657895	0.0657895	Mrpl45	mitochondrial ribosomal protein L45 [Source:RGD Symbol;Acc:1304913]
D4A131		CNH/Normoxia	-0.1897	0.106315	-1.78432	3	0.172369	0.358668		0.21	0.21	Mrpl4	mitochondrial ribosomal protein L4 [Source:RGD Symbol;Acc:1311777]
D4A145		CNH/Normoxia	3.85082	2.8528	1.34984	0	#NUM!	#NUM!		0.4	0	Or13c3c	olfactory receptor family 13 subfamily C member 3C [Source:RGD Symbol;Acc:1333321]
D4A164		CNH/Normoxia	-0.0450245	0.0575217	-0.78274	3	0.490883	0.665604		0.0853755	0.0853755	Nebl	nebulette [Source:RGD Symbol;Acc:1308315]
D4A1A5		CNH/Normoxia	-0.102973	0.0501767	-2.0522	3	0.132484	0.310268		0.2	0.2	Ppp2r5c	protein phosphatase 2, regulatory subunit B', gamma [Source:RGD Symbol;Acc:1585097]
D4A1B2		CNH/Normoxia	-0.120482	0.19732	-0.610591	3	0.584618	0.73786		0.175	0.175	Arpin	actin-related protein 2/3 complex inhibitor [Source:RGD Symbol;Acc:1311021]
D4A1D3		CNH/Normoxia	0.928396	0.151456	6.12983	3	0.00872984	0.0927663		0.331429	0.331429	Sacs	sacsin molecular chaperone [Source:RGD Symbol;Acc:1307281]
D4A1D4		CNH/Normoxia	-0.309542	0.181014	-1.71004	3	0.185787	0.375709		0.0666667	0.0666667	Nudt14	nudix hydrolase 14 [Source:RGD Symbol;Acc:1310583]
D4A1F2		CNH/Normoxia	0.968106	0.456159	2.1223	2	0.167831	0.35227		0.44	0.34	D4A1F2
D4A1H7		CNH/Normoxia	-0.633443	0.213111	-2.97236	3	0.0589564	0.197805		0.2	0.2	Mul1	mitochondrial E3 ubiquitin protein ligase 1 [Source:RGD Symbol;Acc:1309944]
D4A1J4		CNH/Normoxia	-0.0764887	0.153958	-0.496814	3	0.653446	0.78843		0.06875	0.06875	D4A1J4
D4A1J6		CNH/Normoxia	0.478091	0.168462	2.83797	3	0.0657565	0.210749		0.194118	0.194118	Ankfy1	ankyrin repeat and FYVE domain containing 1 [Source:RGD Symbol;Acc:1309598]
D4A1Q9		CNH/Normoxia	-0.13094	0.0705916	-1.85489	3	0.160643	0.345156		0.0764706	0.0764706	Ttll12	tubulin tyrosine ligase like 12 [Source:RGD Symbol;Acc:1305319]
D4A1R8		CNH/Normoxia	0.727017	0.176289	4.12401	3	0.0258496	0.132976		0.105	0.105	Rbm12	RNA binding motif protein 12 [Source:RGD Symbol;Acc:1594333]
D4A1T7		CNH/Normoxia	-0.169826	0.0624181	-2.72078	3	0.0725018	0.221019		0.00909091	0.00909091	Antkmt	adenine nucleotide translocase lysine methyltransferase [Source:RGD Symbol;Acc:1306126]
D4A1U1		CNH/Normoxia	-0.113966	0.157419	-0.723965	3	0.521435	0.691879		0.23	0.23	Zbtb20	zinc finger and BTB domain containing 20 [Source:RGD Symbol;Acc:1560387]
D4A1U8		CNH/Normoxia	1.24249	0.555702	2.23589	3	0.111385	0.276739		0.433333	0.433333	RGD1311744	similar to RIKEN cDNA 5830475I06 [Source:RGD Symbol;Acc:1311744]
D4A1W8		CNH/Normoxia	-0.811874	0.461281	-1.76004	3	0.176628	0.364708		0	0	Mttp	microsomal triglyceride transfer protein [Source:RGD Symbol;Acc:1308388]
D4A1Y0		CNH/Normoxia	0.129588	0.296095	0.437656	3	0.691229	0.815355		0.3	0.3	Scyl2	SCY1 like pseudokinase 2 [Source:RGD Symbol;Acc:1305665]
D4A1Y9		CNH/Normoxia	0.0319096	0.0854774	0.37331	3	0.733736	0.845201		0.0105263	0.0105263	Tecrl	trans-2,3-enoyl-CoA reductase-like [Source:RGD Symbol;Acc:1304608]
D4A1Z2	P12749	CNH/Normoxia	0.0334076	0.0354809	0.941567	3	0.415877	0.604056		0.0111111	0.0111111	Rpl26-ps2	ribosomal protein L26, pseudogene 2 [Source:RGD Symbol;Acc:1565215]
D4A206		CNH/Normoxia	-0.384012	0.0887485	-4.32697	0	#NUM!	#NUM!		0.6	0.1	Tcof1	treacle ribosome biogenesis factor 1 [Source:RGD Symbol;Acc:1309850]
D4A208	F1M287	CNH/Normoxia	0.323669	0.0789849	4.09785	1	0.152376	0.334561		0.6	0.2	Srgap2	SLIT-ROBO Rho GTPase activating protein 2 [Source:RGD Symbol;Acc:1566016]
D4A228		CNH/Normoxia	1.09529	0.105268	10.4048	3	0.00189458	0.0661276		0.115789	0.115789	Myom3	myomesin 3 [Source:RGD Symbol;Acc:1310060]
D4A249		CNH/Normoxia	-0.113335	0.168181	-0.673883	3	0.548662	0.712461		0.0333333	0.0333333	Mblac2	metallo-beta-lactamase domain containing 2 [Source:RGD Symbol;Acc:1306703]
D4A255		CNH/Normoxia	0.827803	0.157781	5.24654	3	0.0134828	0.105389		0.233333	0.233333	Meak7	MTOR associated protein, eak-7 homolog [Source:RGD Symbol;Acc:1308461]
D4A264		CNH/Normoxia	-0.574572	0.117034	-4.90945	3	0.0161819	0.113746		0.159524	0.159524	Ptgr3	prostaglandin reductase 3 [Source:RGD Symbol;Acc:1309999]
D4A274	Q63398	CNH/Normoxia	0.0785365	0.250785	0.313163	3	0.774666	0.87477		0	0	Ebf3	EBF transcription factor 3 [Source:RGD Symbol;Acc:1304956]
D4A2B7		CNH/Normoxia	0.0121856	0.0689022	0.176853	3	0.870889	0.934518		0.114286	0.114286	Spata5l1	spermatogenesis associated 5-like 1 [Source:RGD Symbol;Acc:1595990]
D4A2C6		CNH/Normoxia	0.0775522	0.0668288	1.16046	3	0.329818	0.522908		0.0625	0.0625	Lsm4	LSM4 homolog, U6 small nuclear RNA and mRNA degradation associated [Source:RGD Symbol;Acc:1306808]
D4A2D7		CNH/Normoxia	-0.063644	0.138739	-0.458733	3	0.677619	0.807009		0.226087	0.226087	Ipo4	importin 4 [Source:RGD Symbol;Acc:1305206]
D4A2I4	Q6QI25	CNH/Normoxia	0.239679	0.144593	1.65761	3	0.195976	0.386415		0	0	Ormdl2	ORMDL sphingolipid biosynthesis regulator 2 [Source:RGD Symbol;Acc:1305642]
D4A2W1		CNH/Normoxia	0.442057	0.10684	4.13756	3	0.025627	0.132489		0	0	Enpp4	ectonucleotide pyrophosphatase/phosphodiesterase 4 [Source:RGD Symbol;Acc:1308689]
D4A2Y7		CNH/Normoxia	-0.0855988	0.187709	-0.456018	3	0.679363	0.807887		0.277778	0.277778	Naalad2	N-acetylated alpha-linked acidic dipeptidase 2 [Source:RGD Symbol;Acc:1305872]
D4A304		CNH/Normoxia	0.110267	0.121447	0.907942	3	0.430845	0.616885		0	0	Diras1	DIRAS family GTPase 1 [Source:RGD Symbol;Acc:1310445]
D4A305		CNH/Normoxia	-0.350879	0.0767368	-4.5725	3	0.0196275	0.1223		0.0846154	0.0846154	Mix23	mitochondrial matrix import factor 23 [Source:RGD Symbol;Acc:1564582]
D4A321		CNH/Normoxia	0.550477	0.517179	1.06438	3	0.365227	0.557038		0.0666667	0.0666667	Dhx38	DEAH-box helicase 38 [Source:RGD Symbol;Acc:1310345]
D4A3E1		CNH/Normoxia	-0.0288001	0.175973	-0.163662	3	0.880402	0.940984		0.21	0.21	Hnrnpll	heterogeneous nuclear ribonucleoprotein L-like [Source:RGD Symbol;Acc:1305861]
D4A3E2		CNH/Normoxia	-0.066829	0.0806559	-0.82857	3	0.468112	0.647318		0.0622222	0.0622222	Npepl1	aminopeptidase-like 1 [Source:RGD Symbol;Acc:1311351]
D4A3E8		CNH/Normoxia	-0.182558	0.0599667	-3.04432	3	0.0556772	0.192314		0.0411765	0.0411765	Mrps27	mitochondrial ribosomal protein S27 [Source:RGD Symbol;Acc:1311829]
D4A3I4		CNH/Normoxia	0.0706678	0.0829633	0.851797	3	0.456923	0.638886		0.0785714	0.0785714	Btf3l4	basic transcription factor 3-like 4 [Source:RGD Symbol;Acc:1311774]
D4A3I5		CNH/Normoxia	0.109572	0.288422	0.379902	3	0.729318	0.842328		0.166667	0.166667	Fhip2a	FHF complex subunit HOOK interacting protein 2A [Source:RGD Symbol;Acc:1306116]
D4A3K5		CNH/Normoxia	0.315933	0.173137	1.82476	3	0.165532	0.349615		0.1875	0.1875	H1f1	H1.1 linker histone, cluster member [Source:RGD Symbol;Acc:1305706]
D4A3M8		CNH/Normoxia	-0.126487	0.300217	-0.421319	3	0.701887	0.823085		0.0333333	0.0333333	Nck2	NCK adaptor protein 2 [Source:RGD Symbol;Acc:1305965]
D4A3P1		CNH/Normoxia	-0.302243	0.247202	-1.22266	3	0.308751	0.502412		0.3	0.3	Ubqln4	ubiquilin 4 [Source:RGD Symbol;Acc:1308273]
D4A3S0		CNH/Normoxia	0.186037	0.192956	0.964139	3	0.406098	0.59383		0.366667	0.266667	Trappc6a	trafficking protein particle complex subunit 6A [Source:RGD Symbol;Acc:1591735]
D4A3S8		CNH/Normoxia	-0.396104	0.361086	-1.09698	3	0.352813	0.54466		0.325	0.325	Nsun2	NOP2/Sun RNA methyltransferase 2 [Source:RGD Symbol;Acc:1311954]
D4A3V2		CNH/Normoxia	-0.23204	0.0673739	-3.44406	3	0.0411142	0.16461		0.0307692	0.0307692	Ndufa6	NADH:ubiquinone oxidoreductase subunit A6 [Source:RGD Symbol;Acc:1309818]
D4A3V3		CNH/Normoxia	0.217759	0.153661	1.41714	3	0.251443	0.443968		0.0666667	0.0666667	Parp12	poly (ADP-ribose) polymerase family, member 12 [Source:RGD Symbol;Acc:1308628]
D4A3V6		CNH/Normoxia	-0.178652	0.0492488	-3.62753	3	0.0360559	0.15699		0	0	Bloc1s3	biogenesis of lysosomal organelles complex-1, subunit 3 [Source:RGD Symbol;Acc:1591724]
D4A3X1		CNH/Normoxia	0.511513	0.436689	1.17134	3	0.32603	0.518953		0.1	0.1	RGD1308601	RIKEN cDNA 8030462N17 gene [Source:MGI Symbol;Acc:MGI:2444951]
D4A3X3		CNH/Normoxia	0.788965	0.148235	5.3224	3	0.012958	0.104906		0.185714	0.185714	Isg15	ISG15 ubiquitin-like modifier [Source:RGD Symbol;Acc:1310312]
D4A414		CNH/Normoxia	0.0735479	0.0601424	1.22289	3	0.308673	0.502412		0.0416667	0.0416667	Cox15	cytochrome c oxidase assembly homolog COX15 [Source:RGD Symbol;Acc:1312043]
D4A415		CNH/Normoxia	0.0229124	0.105414	0.217356	3	0.841874	0.918565		0.0642857	0.0642857	Abraxas2	abraxas 2, BRISC complex subunit [Source:RGD Symbol;Acc:1308918]
D4A416		CNH/Normoxia	0.112025	0.283885	0.394615	3	0.719508	0.836011		0.0333333	0.0333333	Clptm1l	CLPTM1-like [Source:RGD Symbol;Acc:1307896]
D4A453		CNH/Normoxia	-0.507731	0.160086	-3.17161	3	0.0504181	0.182118		0.05	0.05	Cdc34	cell division cycle 34, ubiqiutin conjugating enzyme [Source:RGD Symbol;Acc:1305411]
D4A471		CNH/Normoxia	-0.499216	0.470794	-1.06037	3	0.366785	0.558883		0.16	0.16	Cmc2	C-x(9)-C motif containing 2 [Source:RGD Symbol;Acc:2324599]
D4A482		CNH/Normoxia	-1.84641	0.703645	-2.62406	0	#NUM!	#NUM!		0.7	0	Mfsd2b	MFSD2 lysolipid transporter B, sphingolipid [Source:RGD Symbol;Acc:1561716]
D4A4A9		CNH/Normoxia	-0.114516	0.124184	-0.922147	3	0.424463	0.611729		0.1	0.1	Mrpl19	mitochondrial ribosomal protein L19 [Source:RGD Symbol;Acc:1587381]
D4A4D5	P02401	CNH/Normoxia	0.0201817	0.0480874	0.419687	3	0.702958	0.823881		0.02	0.02	LOC498555	similar to 60S acidic ribosomal protein P2 [Source:RGD Symbol;Acc:1590791]
D4A4H5		CNH/Normoxia	1.22138	1.29459	0.943444	3	0.415055	0.603227		0.466667	0.466667	Sdf2	stromal cell derived factor 2 [Source:RGD Symbol;Acc:1307274]
D4A4K6		CNH/Normoxia	1.04759	0.0890117	11.7692	3	0.00131844	0.0626375		0.141	0.141	Nrap	nebulin-related anchoring protein [Source:RGD Symbol;Acc:1306731]
D4A4L5		CNH/Normoxia	-0.0513574	0.0435156	-1.18021	3	0.322977	0.515456		0.00909091	0.00909091	Isca2	iron-sulfur cluster assembly 2 [Source:RGD Symbol;Acc:1563216]
D4A4P4		CNH/Normoxia	-0.175357	0.033863	-5.17842	3	0.013978	0.107515		0.06	0.06	Flad1	flavin adenine dinucleotide synthetase 1 [Source:RGD Symbol;Acc:1593292]
D4A4T0		CNH/Normoxia	-0.25204	0.0569978	-4.42193	3	0.0214755	0.124758		0.0666667	0.0666667	Stub1	STIP1 homology and U-box containing protein 1 [Source:RGD Symbol;Acc:1306167]
D4A4T9		CNH/Normoxia	0.0626493	0.107576	0.582375	3	0.601195	0.748966		0.0428571	0.0428571	D4A4T9
D4A4U3		CNH/Normoxia	-0.0997629	0.0589251	-1.69305	3	0.189022	0.377809		0.214286	0.214286	Mdp1	magnesium-dependent phosphatase 1 [Source:RGD Symbol;Acc:1311147]
D4A4U8		CNH/Normoxia	-2.9255	0.226627	-12.9089	2	0.00594753	0.0812376		0.4	0.3	LOC299277	similar to serine (or cysteine) peptidase inhibitor, clade A, member 3B [Source:RGD Symbol;Acc:1595900]
D4A4W6		CNH/Normoxia	-0.294923	0.0540584	-5.45564	3	0.012099	0.103659		0.0388889	0.0388889	Slirp	SRA stem-loop interacting RNA binding protein [Source:RGD Symbol;Acc:1585290]
D4A4W9	P11250	CNH/Normoxia	-0.0414826	0.0759241	-0.54637	3	0.622825	0.765612		0	0	Rpl34-ps1	ribosomal protein L34, pseudogene 1 [Source:RGD Symbol;Acc:1595454]
D4A500		CNH/Normoxia	0.129107	0.128185	1.00719	3	0.388038	0.578192		0.125	0.125	Hddc3	HD domain containing 3 [Source:RGD Symbol;Acc:1311839]
D4A511		CNH/Normoxia	0.0303403	0.140169	0.216456	3	0.842516	0.91892		0.1	0.1	Srp9	signal recognition particle 9 [Source:RGD Symbol;Acc:1597343]
D4A520		CNH/Normoxia	-0.120778	0.166201	-0.726696	3	0.519982	0.690679		0.116667	0.116667	Pptc7	protein phosphatase targeting COQ7 [Source:RGD Symbol;Acc:1310383]
D4A529		CNH/Normoxia	0.215692	0.116942	1.84443	1	0.316281	0.509841		0.6	0.3	She	Src homology 2 domain containing E [Source:RGD Symbol;Acc:1583215]
D4A531		CNH/Normoxia	0.0154805	0.1823	0.0849173	3	0.937677	0.970284		0.025	0.025	Polr2i	RNA polymerase II subunit I [Source:RGD Symbol;Acc:1309395]
D4A533		CNH/Normoxia	-0.17799	0.173374	-1.02662	3	0.380139	0.572063		0.109091	0.109091	Tapt1	transmembrane anterior posterior transformation 1 [Source:RGD Symbol;Acc:1309656]
D4A565		CNH/Normoxia	-0.262071	0.0465988	-5.62398	3	0.0111171	0.100241		0.0275862	0.0275862	Ndufb5	NADH:ubiquinone oxidoreductase subunit B5 [Source:RGD Symbol;Acc:1305909]
D4A567		CNH/Normoxia	0.172223	0.15325	1.12381	3	0.342907	0.534837		0	0	Bub3	BUB3 mitotic checkpoint protein [Source:RGD Symbol;Acc:1306654]
D4A568		CNH/Normoxia	-0.65662	0.0740948	-8.8619	3	0.00302923	0.0688317		0.1	0.1	Cox18	cytochrome c oxidase assembly factor COX18 [Source:RGD Symbol;Acc:1559547]
D4A5B9		CNH/Normoxia	0.345409	0.45074	0.766315	3	0.499268	0.673454		0	0	Stard8	StAR-related lipid transfer domain containing 8 [Source:RGD Symbol;Acc:1560770]
D4A5E5		CNH/Normoxia	-0.0382974	0.0641904	-0.596623	3	0.592783	0.742907		0.03	0.03	Sgcb	sarcoglycan, beta [Source:RGD Symbol;Acc:1594202]
D4A5G8		CNH/Normoxia	-0.292201	0.0298151	-9.80043	3	0.00225784	0.068347		0.0688889	0.0688889	Pdha1l1	pyruvate dehydrogenase (lipoamide) alpha 1-like 1 [Source:RGD Symbol;Acc:1590190]
D4A5J2		CNH/Normoxia	-0.83327	0.125293	-6.65058	3	0.0069283	0.0871012		0.0666667	0.0666667	Nt5m	5',3'-nucleotidase, mitochondrial [Source:RGD Symbol;Acc:1309622]
D4A5K6		CNH/Normoxia	-0.0983739	0.172384	-0.570667	3	0.60817	0.753949		0.15	0.15	Zmpste24	zinc metallopeptidase STE24 [Source:RGD Symbol;Acc:1305570]
D4A5L9	P62898	CNH/Normoxia	-0.263467	0.077652	-3.39292	3	0.0426832	0.167229		0.0954545	0.0954545	AC128290.1
D4A5T1		CNH/Normoxia	0.420098	0.288342	1.45695	3	0.241176	0.43428		0	0	Sf3b5	splicing factor 3b, subunit 5 [Source:RGD Symbol;Acc:1586993]
D4A5W8		CNH/Normoxia	-0.247674	0.190629	-1.29925	3	0.284694	0.478465		0.166667	0.166667	Pgs1	phosphatidylglycerophosphate synthase 1 [Source:RGD Symbol;Acc:1305052]
D4A629		CNH/Normoxia	-0.179462	0.126484	-1.41884	3	0.250993	0.443934		0.109091	0.109091	Pcmtd1	protein-L-isoaspartate (D-aspartate) O-methyltransferase domain containing 1 [Source:RGD Symbol;Acc:1586096]
D4A631		CNH/Normoxia	0.213414	0.111332	1.91691	3	0.151095	0.333421		0.241935	0.241935	D4A631
D4A650		CNH/Normoxia	0.232559	0.092408	2.51665	3	0.0864306	0.241184		0	0	Msrb3	methionine sulfoxide reductase B3 [Source:RGD Symbol;Acc:1596851]
D4A678		CNH/Normoxia	0.755321	0.438907	1.72091	3	0.18375	0.373642		0.128819	0.128819	Spta1	spectrin, alpha, erythrocytic 1 [Source:RGD Symbol;Acc:1305194]
D4A6A2	F1M6C7	CNH/Normoxia	0.201763	0.0583803	3.45601	3	0.040758	0.16461		0.0888889	0.0888889	LOC100911361	heterogeneous nuclear ribonucleoprotein A3-like [Source:RGD Symbol;Acc:6493616]
D4A6D7		CNH/Normoxia	-0.0463938	0.0800935	-0.579246	3	0.603053	0.749782		0.104348	0.104348	Ttc19	tetratricopeptide repeat domain 19 [Source:RGD Symbol;Acc:1582808]
D4A6D9		CNH/Normoxia	0.249889	0.164564	1.51849	3	0.226193	0.418571		0.253846	0.253846	Hs1bp3	HCLS1 binding protein 3 [Source:RGD Symbol;Acc:1311331]
D4A6J4		CNH/Normoxia	0.292741	0.658937	0.444263	3	0.686946	0.81327		0	0	Top3a	DNA topoisomerase III alpha [Source:RGD Symbol;Acc:1309320]
D4A6X4		CNH/Normoxia	0.0339861	0.113159	0.300341	3	0.783527	0.881056		0.0307692	0.0307692	Acyp1	acylphosphatase 1 [Source:RGD Symbol;Acc:1311327]
D4A6X7		CNH/Normoxia	-0.407464	0.0927109	-4.39499	3	0.0218296	0.124758		0.0714286	0.0714286	Ppcs	phosphopantothenoylcysteine synthetase [Source:RGD Symbol;Acc:1311399]
D4A702		CNH/Normoxia	0.246934	0.0327881	7.53122	3	0.0048526	0.0786709		0.0651786	0.0651786	D4A702
D4A706		CNH/Normoxia	1.84648	1.46092	1.26391	1	0.42612	0.612823		0.628571	0.328571	Or1a1	olfactory receptor family 1 subfamily A member 1 [Source:RGD Symbol;Acc:1332685]
D4A709		CNH/Normoxia	0.217476	0.701414	0.310053	1	0.808598	0.896477		0.4	0.1	Tubgcp6	tubulin, gamma complex associated protein 6 [Source:RGD Symbol;Acc:1307743]
D4A732		CNH/Normoxia	0.095902	0.0788152	1.2168	3	0.310676	0.503672		0.0375	0.0375	Mvb12b	multivesicular body subunit 12B [Source:RGD Symbol;Acc:1309709]
D4A741		CNH/Normoxia	0.951182	0.280438	3.39178	3	0.0427189	0.167229		0	0	Vom2r10	vomeronasal 2 receptor, 10 [Source:RGD Symbol;Acc:1565464]
D4A742		CNH/Normoxia	-0.213422	0.104473	-2.04285	3	0.133679	0.311993		0.133333	0.133333	Romo1	reactive oxygen species modulator 1 [Source:RGD Symbol;Acc:1587111]
D4A746		CNH/Normoxia	-0.157844	0.219888	-0.717837	3	0.524708	0.69458		0.186667	0.186667	Gmppb	GDP-mannose pyrophosphorylase B [Source:RGD Symbol;Acc:1560458]
D4A779		CNH/Normoxia	-0.314257	0.314478	-0.999298	3	0.391293	0.581504		0.2	0.2	Phldb2	pleckstrin homology-like domain, family B, member 2 [Source:RGD Symbol;Acc:1591402]
D4A781		CNH/Normoxia	0.0776141	0.0307334	2.5254	3	0.0857693	0.239759		0.101064	0.101064	Ipo5	importin 5 [Source:RGD Symbol;Acc:1308715]
D4A7D3		CNH/Normoxia	0.85103	0.0420035	20.2609	3	0.000262843	0.0563903		0.333333	0.333333	Tbk1	TANK-binding kinase 1 [Source:RGD Symbol;Acc:1588588]
D4A7F0		CNH/Normoxia	0.142926	0.0578483	2.4707	3	0.0900084	0.247369		0.135	0.135	Ubr3	ubiquitin protein ligase E3 component n-recognin 3 [Source:RGD Symbol;Acc:1565257]
D4A7G5		CNH/Normoxia	-0.251579	0.35402	-0.710634	0	#NUM!	#NUM!		0.5	0.1	Ganc	glucosidase, alpha; neutral C [Source:RGD Symbol;Acc:2660]
D4A7H9		CNH/Normoxia	-0.168116	0.355488	-0.472916	3	0.668552	0.79997		0.27	0.27	Chmp7	charged multivesicular body protein 7 [Source:RGD Symbol;Acc:1308779]
D4A7I6		CNH/Normoxia	1.22183	0.455294	2.68361	3	0.0748193	0.22437		0.514286	0.514286	Washc4	WASH complex subunit 4 [Source:RGD Symbol;Acc:1309995]
D4A7J8		CNH/Normoxia	0.27812	0.241999	1.14926	3	0.333762	0.526734		0.4	0.3	Prpf4	pre-mRNA processing factor 4 [Source:RGD Symbol;Acc:1311303]
D4A7K0		CNH/Normoxia	-0.188477	0.312104	-0.603892	3	0.588523	0.738909		0.2	0.2	Tmem242	transmembrane protein 242 [Source:RGD Symbol;Acc:1307262]
D4A7L4		CNH/Normoxia	-0.195028	0.0640299	-3.04588	3	0.0556084	0.192247		0.0545455	0.0545455	Ndufb11	NADH:ubiquinone oxidoreductase subunit B11 [Source:RGD Symbol;Acc:1563698]
D4A7L6		CNH/Normoxia	-0.205751	0.117967	-1.74415	3	0.179482	0.368174		0.153333	0.153333	Rpia	ribose 5-phosphate isomerase A [Source:RGD Symbol;Acc:1311377]
D4A7N1		CNH/Normoxia	-0.506904	0.326537	-1.55236	3	0.218384	0.409311		0.275	0.275	D4A7N1
D4A7R3		CNH/Normoxia	0.228144	0.106502	2.14215	3	0.121605	0.293498		0.233333	0.233333	Nup205	nucleoporin 205 [Source:RGD Symbol;Acc:1309413]
D4A7U1		CNH/Normoxia	0.368486	0.0721013	5.11067	3	0.0144943	0.109675		0.0333333	0.0333333	Zyx	zyxin [Source:RGD Symbol;Acc:620698]
D4A7U6		CNH/Normoxia	0.0190878	0.0359571	0.530849	3	0.632311	0.772759		0.108333	0.108333	Lsm3	LSM3 homolog, U6 small nuclear RNA and mRNA degradation associated [Source:RGD Symbol;Acc:1305971]
D4A7X5		CNH/Normoxia	0.154732	0.162037	0.954922	3	0.410065	0.598504		0.0230769	0.0230769	Ppm1k	protein phosphatase, Mg2+/Mn2+ dependent, 1K [Source:RGD Symbol;Acc:1308501]
D4A7Z5		CNH/Normoxia	-0.0439144	0.095071	-0.461912	3	0.675581	0.805178		0.10625	0.10625	LOC100360940	diablo-like [Source:RGD Symbol;Acc:2321120]
D4A830		CNH/Normoxia	-0.335235	0.0380397	-8.81276	3	0.00307866	0.0688317		0.0739726	0.0739726	Ppa2	inorganic pyrophosphatase 2 [Source:RGD Symbol;Acc:1307965]
D4A857		CNH/Normoxia	0.570337	0.168851	3.37775	3	0.0431629	0.168044		0.166667	0.166667	Ipo9	importin 9 [Source:RGD Symbol;Acc:1310537]
D4A869		CNH/Normoxia	-0.10005	0.823396	-0.12151	3	0.910969	0.959184		0	0	AABR07040792.1
D4A871		CNH/Normoxia	-1.10681	0.305087	-3.62786	3	0.0360476	0.15699		0.238462	0.238462	Lmod3	leiomodin 3 [Source:RGD Symbol;Acc:1564924]
D4A8B1		CNH/Normoxia	-0.438905	0.31632	-1.38754	3	0.259383	0.453338		0	0	Bbs4	Bardet-Biedl syndrome 4 [Source:RGD Symbol;Acc:1309134]
D4A8F2		CNH/Normoxia	-0.0179645	0.0606533	-0.296183	3	0.78641	0.883061		0.144828	0.144828	Rsu1	Ras suppressor protein 1 [Source:RGD Symbol;Acc:1591781]
D4A8G5		CNH/Normoxia	0.154375	0.0957708	1.61192	3	0.205371	0.395387		0.114286	0.114286	Tgfbi	transforming growth factor, beta induced [Source:RGD Symbol;Acc:620017]
D4A8H3		CNH/Normoxia	-0.0215981	0.139363	-0.154977	3	0.886679	0.945386		0.233333	0.233333	Uba6	ubiquitin-like modifier activating enzyme 6 [Source:RGD Symbol;Acc:1308324]
D4A8H8		CNH/Normoxia	0.185705	0.0430317	4.31553	3	0.0229191	0.12689		0.121951	0.121951	Cyfip1	cytoplasmic FMR1 interacting protein 1 [Source:RGD Symbol;Acc:1310332]
D4A8N2		CNH/Normoxia	-0.309782	0.076486	-4.05017	3	0.027108	0.136676		0	0	Fdx2	ferredoxin 2 [Source:RGD Symbol;Acc:1561264]
D4A8U9		CNH/Normoxia	-0.0615375	0.0482108	-1.27643	3	0.291652	0.484577		0.0783784	0.0783784	Unc45b	unc-45 myosin chaperone B [Source:RGD Symbol;Acc:1305666]
D4A900		CNH/Normoxia	0.443028	0.167595	2.64344	3	0.0774275	0.227674		0.37	0.37	Filip1l	filamin A interacting protein 1-like [Source:RGD Symbol;Acc:1565927]
D4A917		CNH/Normoxia	0.43217	0.081872	5.27861	3	0.0132576	0.104906		0.110127	0.110127	Ltbp4	latent transforming growth factor beta binding protein 4 [Source:RGD Symbol;Acc:1307033]
D4A932		CNH/Normoxia	0.316109	0.137747	2.29484	3	0.105486	0.269308		0.238462	0.238462	Plekhm2	pleckstrin homology and RUN domain containing M2 [Source:RGD Symbol;Acc:1307005]
D4A944		CNH/Normoxia	0.210256	0.13236	1.58852	3	0.210378	0.400431		0.155556	0.155556	Snrnp40	small nuclear ribonucleoprotein U5 subunit 40 [Source:RGD Symbol;Acc:1309198]
D4A962		CNH/Normoxia	0.0677712	0.103757	0.653169	3	0.56024	0.721079		0.185714	0.185714	Hnrnpul1	heterogeneous nuclear ribonucleoprotein U-like 1 [Source:RGD Symbol;Acc:1307456]
D4A978		CNH/Normoxia	0.0310427	0.158427	0.195943	3	0.857177	0.926443		0.085	0.085	Plcd3	phospholipase C, delta 3 [Source:RGD Symbol;Acc:1310903]
D4A997		CNH/Normoxia	0.76826	2.20808	0.347931	2	0.761099	0.866736		0.45	0.25	Htatsf1	HIV-1 Tat specific factor 1 [Source:RGD Symbol;Acc:1563377]
D4A9A3		CNH/Normoxia	0.613849	0.286644	2.14151	2	0.165537	0.349615		0.34	0.24	Cenpv	centromere protein V [Source:RGD Symbol;Acc:1565681]
D4A9D8		CNH/Normoxia	-0.448347	0.0704556	-6.36354	3	0.0078533	0.0914217		0.148	0.148	Osbp	oxysterol binding protein [Source:RGD Symbol;Acc:1308069]
D4A9G1		CNH/Normoxia	-0.0437965	0.0443198	-0.988193	3	0.395913	0.584386		0.0222222	0.0222222	Rpl3l	ribosomal protein L3-like [Source:RGD Symbol;Acc:1306315]
D4A9L2		CNH/Normoxia	0.134432	0.0573829	2.34272	3	0.100972	0.261386		0.108	0.108	Srsf1	serine and arginine rich splicing factor 1 [Source:RGD Symbol;Acc:1587490]
D4A9N5		CNH/Normoxia	-0.00278076	0.130897	-0.021244	3	0.984385	0.993498		0.25	0.25	Trim25	tripartite motif-containing 25 [Source:RGD Symbol;Acc:1594396]
D4A9P9		CNH/Normoxia	-0.23246	0.0838928	-2.77091	3	0.0695154	0.216744		0.04375	0.04375	Hhatl	hedgehog acyltransferase-like [Source:RGD Symbol;Acc:1311911]
D4A9Q3	F1LTW8	CNH/Normoxia	0.156609	0.0861591	1.81767	3	0.166709	0.350878		0.166667	0.166667	AABR07072400.1	similar to ribosomal protein S23 [Source:RGD Symbol;Acc:1563570]
D4A9T0		CNH/Normoxia	0.0416521	0.133926	0.311007	3	0.776153	0.875627		0.27	0.27	Caskin2	cask-interacting protein 2 [Source:RGD Symbol;Acc:1309738]
D4A9T5		CNH/Normoxia	-0.314454	0.763672	-0.411766	3	0.708163	0.827622		0.233333	0.233333	Efhd1	EF-hand domain family, member D1 [Source:RGD Symbol;Acc:1559565]
D4A9V7		CNH/Normoxia	-0.18	0.0970859	-1.85402	3	0.160781	0.345274		0.1	0.1	Mars2	methionyl-tRNA synthetase 2, mitochondrial [Source:RGD Symbol;Acc:1311527]
D4A9W3		CNH/Normoxia	-0.125908	0.0174653	-7.20904	3	0.00550231	0.0799217		0.0569444	0.0569444	Dglucy	D-glutamate cyclase [Source:RGD Symbol;Acc:1311756]
D4A9Y0		CNH/Normoxia	0.174	0.160797	1.08211	3	0.358424	0.550577		0.273333	0.273333	Sdf2l1	stromal cell-derived factor 2-like 1 [Source:RGD Symbol;Acc:1585844]
D4A9Z2		CNH/Normoxia	0.0409095	0.17387	0.235288	3	0.829132	0.91023		0.25	0.25	Top3b	DNA topoisomerase III beta [Source:RGD Symbol;Acc:1309468]
D4A9Z6		CNH/Normoxia	-0.110673	0.0893913	-1.23808	3	0.303744	0.496444		0.00526316	0.00526316	Mrps35	mitochondrial ribosomal protein S35 [Source:RGD Symbol;Acc:1306720]
D4AA14		CNH/Normoxia	-0.336972	0.17301	-1.9477	1	0.301968	0.494718		0.2	0	Aifm2	apoptosis inducing factor, mitochondria associated 2 [Source:RGD Symbol;Acc:1304964]
D4AA43		CNH/Normoxia	0.0188226	0.314504	0.0598486	3	0.95604	0.979918		0.171429	0.171429	Klhl40	kelch-like family member 40 [Source:RGD Symbol;Acc:1305368]
D4AA63		CNH/Normoxia	0.216037	0.0858802	2.51557	3	0.0865131	0.241184		0.0125	0.0125	Ubqln2	ubiquilin 2 [Source:RGD Symbol;Acc:1563566]
D4AAB5		CNH/Normoxia	-0.2797	0.080267	-3.48461	3	0.0399219	0.16369		0.08125	0.08125	Pm20d2	peptidase M20 domain containing 2 [Source:RGD Symbol;Acc:1307853]
D4AAC3		CNH/Normoxia	0.0938596	0.0630716	1.48814	3	0.233449	0.425941		0.162069	0.162069	Sh3bgr	SH3 domain binding glutamate-rich protein [Source:RGD Symbol;Acc:1563599]
D4AAE9		CNH/Normoxia	0.276676	0.0607941	4.55103	3	0.019878	0.1223		0	0	Cisd2	CDGSH iron sulfur domain 2 [Source:RGD Symbol;Acc:1566242]
D4AAH9		CNH/Normoxia	-0.125196	0.36132	-0.346496	2	0.762029	0.867006		0.34	0.24	Tbc1d23	TBC1 domain family, member 23 [Source:RGD Symbol;Acc:1307925]
D4AAT4		CNH/Normoxia	0.105121	0.110074	0.955	3	0.410031	0.598504		0	0	Snrpf	small nuclear ribonucleoprotein polypeptide F [Source:RGD Symbol;Acc:1588229]
D4AAT7		CNH/Normoxia	-0.160921	0.130193	-1.23602	3	0.304407	0.497022		0.0648649	0.0648649	D4AAT7
D4AAU6		CNH/Normoxia	-0.272455	0.208527	-1.30657	3	0.282498	0.47627		0.1375	0.1375	Ccdc25	coiled-coil domain containing 25 [Source:RGD Symbol;Acc:1307689]
D4AAU8		CNH/Normoxia	-0.43466	0.0770469	-5.64151	3	0.011021	0.0999358		0.193103	0.193103	Lrrc10	leucine-rich repeat-containing 10 [Source:RGD Symbol;Acc:1307358]
D4AB01		CNH/Normoxia	-0.145522	0.0559191	-2.60236	3	0.0802119	0.23127		0.045	0.045	Hint2	histidine triad nucleotide binding protein 2 [Source:RGD Symbol;Acc:1308910]
D4AB03		CNH/Normoxia	0.100609	0.0654168	1.53796	3	0.221667	0.413143		0.134	0.134	Fam120a	family with sequence similarity 120A [Source:RGD Symbol;Acc:1306643]
D4AB17		CNH/Normoxia	0.729712	0.26197	2.78548	3	0.0686768	0.215438		0.14186	0.14186	Pfas	phosphoribosylformylglycinamidine synthase [Source:RGD Symbol;Acc:1304926]
D4ABD7		CNH/Normoxia	0.352349	0.246106	1.4317	3	0.247634	0.44031		0.0666667	0.0666667	Trip11	thyroid hormone receptor interactor 11 [Source:RGD Symbol;Acc:1586166]
D4ABI7		CNH/Normoxia	0.214759	0.160082	1.34155	3	0.272254	0.465685		0.1	0.1	Hacd3	3-hydroxyacyl-CoA dehydratase 3 [Source:RGD Symbol;Acc:1565496]
D4ABK7		CNH/Normoxia	-0.131538	0.103397	-1.27217	3	0.292968	0.485424		0.0833333	0.0833333	Hnrnph3	heterogeneous nuclear ribonucleoprotein H3 [Source:RGD Symbol;Acc:1310019]
D4ABL7		CNH/Normoxia	-0.0931375	0.0513849	-1.81255	3	0.167564	0.351862		0	0	Mrpl33	mitochondrial ribosomal protein L33 [Source:RGD Symbol;Acc:2322809]
D4ABM5		CNH/Normoxia	-0.0479937	0.0542167	-0.88522	3	0.441234	0.625463		0.0589744	0.0589744	Mrps34	mitochondrial ribosomal protein S34 [Source:RGD Symbol;Acc:1305623]
D4ABN8		CNH/Normoxia	-0.454562	0.302356	-1.5034	2	0.271618	0.465189		0.4	0.3	Xrn1	5'-3' exoribonuclease 1 [Source:RGD Symbol;Acc:1309713]
D4ABP9		CNH/Normoxia	-0.104544	0.271829	-0.384594	3	0.726182	0.840512		0.2	0.2	Fbxo3	F-box protein 3 [Source:RGD Symbol;Acc:1593433]
D4ABT8		CNH/Normoxia	0.184079	0.0453128	4.06241	3	0.0268942	0.136168		0.095	0.095	Hnrnpul2	heterogeneous nuclear ribonucleoprotein U-like 2 [Source:RGD Symbol;Acc:1562784]
D4ABT9		CNH/Normoxia	-0.132638	0.1145	-1.15841	3	0.330536	0.523701		0.0846154	0.0846154	Sspn	sarcospan [Source:RGD Symbol;Acc:1559723]
D4ABV0		CNH/Normoxia	-0.201502	0.0807763	-2.49457	3	0.0881276	0.243933		0	0	Smim26	small integral membrane protein 26 [Source:RGD Symbol;Acc:1566320]
D4ABX6		CNH/Normoxia	-0.347939	0.0688634	-5.0526	3	0.0149568	0.111483		0.148889	0.148889	Mmrn2	multimerin 2 [Source:RGD Symbol;Acc:1311461]
D4ABX9		CNH/Normoxia	0.017616	0.137433	0.128179	3	0.906118	0.956369		0	0	Emc6	ER membrane protein complex subunit 6 [Source:RGD Symbol;Acc:1309231]
D4ABY2		CNH/Normoxia	0.105242	0.0785756	1.33937	3	0.272882	0.466378		0.109375	0.109375	D4ABY2
D4AC36		CNH/Normoxia	0.0821147	0.0683968	1.20056	3	0.316073	0.509676		0.0346154	0.0346154	Eif3f	eukaryotic translation initiation factor 3, subunit F [Source:RGD Symbol;Acc:1306112]
D4AC62		CNH/Normoxia	-0.478455	0.292662	-1.63484	3	0.200597	0.391676		0	0	Krt222	keratin 222 [Source:RGD Symbol;Acc:1560383]
D4AC65		CNH/Normoxia	0.0631116	0.103523	0.609637	3	0.585173	0.738173		0.135714	0.135714	Coa7	cytochrome c oxidase assembly factor 7 [Source:RGD Symbol;Acc:1305274]
D4AC73		CNH/Normoxia	-0.167808	0.165821	-1.01198	3	0.386077	0.576601		0	0	Chchd7	coiled-coil-helix-coiled-coil-helix domain containing 7 [Source:RGD Symbol;Acc:1592689]
D4AC93		CNH/Normoxia	-0.439871	0.189073	-2.32646	3	0.102478	0.263735		0.216667	0.216667	Tmem223	transmembrane protein 223 [Source:RGD Symbol;Acc:1582829]
D4ACB8		CNH/Normoxia	-0.0236606	0.0161444	-1.46556	3	0.239016	0.431843		0.0479592	0.0479592	Cct8	chaperonin containing TCP1 subunit 8 [Source:RGD Symbol;Acc:1305452]
D4ACF2		CNH/Normoxia	-0.405243	0.0606695	-6.67952	3	0.00684318	0.0862563		0.1125	0.1125	Trim21	tripartite motif-containing 21 [Source:RGD Symbol;Acc:1305795]
D4ACG2		CNH/Normoxia	-0.120889	0.142655	-0.847417	3	0.459015	0.640366		0.266667	0.266667	Ilvbl	ilvB acetolactate synthase like [Source:RGD Symbol;Acc:1307988]
D4ACJ1	P62850	CNH/Normoxia	0.103624	0.0986276	1.05066	3	0.370581	0.562886		0.125	0.125	LOC100363469	ribosomal protein S24-like [Source:RGD Symbol;Acc:2322976]
D4ACK1		CNH/Normoxia	-0.276875	0.140047	-1.97701	3	0.142471	0.323225		0.15	0.15	Nup214	nucleoporin 214 [Source:RGD Symbol;Acc:1304977]
D4ACL2		CNH/Normoxia	-0.329454	0.0623011	-5.2881	3	0.0131919	0.104906		0.0882353	0.0882353	Ttc38	tetratricopeptide repeat domain 38 [Source:RGD Symbol;Acc:1306041]
D4ACL6		CNH/Normoxia	-0.0856058	0.637429	-0.134299	2	0.905462	0.956215		0.366667	0.266667	Rassf3	Ras association domain family member 3 [Source:RGD Symbol;Acc:1311450]
D4ACN5		CNH/Normoxia	-0.0836755	0.140224	-0.596727	3	0.592722	0.742907		0.15	0.15	Abca15	ATP-binding cassette, subfamily A (ABC1), member 15 [Source:RGD Symbol;Acc:1305981]
D4ACN6		CNH/Normoxia	0.34547	0.132973	2.59804	3	0.0805118	0.231718		0.1	0.1	Cert1	ceramide transporter 1 [Source:RGD Symbol;Acc:1309131]
D4ACN8		CNH/Normoxia	-0.492237	0.119618	-4.11507	3	0.025998	0.133455		0.04	0.04	Plgrkt	plasminogen receptor with a C-terminal lysine [Source:RGD Symbol;Acc:1306839]
D4ACP2		CNH/Normoxia	0.11087	0.16333	0.678808	3	0.545936	0.710995		0.241667	0.241667	Smim12	small integral membrane protein 12 [Source:RGD Symbol;Acc:1591379]
D4ACQ9		CNH/Normoxia	0.137236	0.0936183	1.46591	3	0.238929	0.431843		0.136364	0.136364	Gabpa	GA binding protein transcription factor subunit alpha [Source:RGD Symbol;Acc:1310802]
D4ACV0		CNH/Normoxia	-0.0755633	0.201042	-0.375858	3	0.732027	0.844039		0.45	0.45	Nelfb	negative elongation factor complex member B [Source:RGD Symbol;Acc:1307832]
D4ACY1		CNH/Normoxia	-0.400422	0.0090706	-44.145	3	2.55872e-05	0.0410675		0.0909091	0.0909091	Uqcc4	ubiquinol-cytochrome c reductase complex assembly factor 4 [Source:RGD Symbol;Acc:1565784]
D4AD29		CNH/Normoxia	-0.170877	0.107619	-1.58779	3	0.210536	0.400431		0.08	0.08	Lamtor4	late endosomal/lysosomal adaptor, MAPK and MTOR activator 4 [Source:RGD Symbol;Acc:1309735]
D4AD48		CNH/Normoxia	-0.344217	0.115292	-2.9856	3	0.0583351	0.196791		0.0777778	0.0777778	Dcun1d2	defective in cullin neddylation 1 domain containing 2 [Source:RGD Symbol;Acc:1582994]
D4AD58		CNH/Normoxia	-0.50306	0.0819765	-6.13663	3	0.00870254	0.0927663		0.05	0.05	Etfrf1	electron transfer flavoprotein regulatory factor 1 [Source:RGD Symbol;Acc:2320673]
D4AD70	P63174	CNH/Normoxia	0.0717666	0.0523858	1.36996	3	0.264223	0.457474		0	0	AABR07060145.1	similar to 60S ribosomal protein L38 [Source:RGD Symbol;Acc:1561636]
D4AD75		CNH/Normoxia	-0.0542421	0.158609	-0.341987	3	0.754916	0.862173		0.14	0.14	Dpy19l1	dpy-19 like C-mannosyltransferase 1 [Source:RGD Symbol;Acc:1305822]
D4AD91		CNH/Normoxia	-0.00427608	1.16434	-0.00367254	3	0.9973	0.998268		0.233333	0.233333	C4h3orf20	similar to human chromosome 3 open reading frame 20 [Source:RGD Symbol;Acc:1560289]
D4AD99		CNH/Normoxia	-0.247137	0.122421	-2.01875	3	0.136821	0.315624		0.092	0.092	Cpeb3	cytoplasmic polyadenylation element binding protein 3 [Source:RGD Symbol;Acc:1564670]
D4ADD7		CNH/Normoxia	-0.258787	0.091041	-2.84253	3	0.0655102	0.21043		0.146154	0.146154	Glrx5	glutaredoxin 5 [Source:RGD Symbol;Acc:1308383]
D4ADD8		CNH/Normoxia	0.102785	0.0802421	1.28094	3	0.290261	0.484104		0.142857	0.142857	Dctn6	dynactin subunit 6 [Source:RGD Symbol;Acc:1307549]
D4ADE5		CNH/Normoxia	0.178642	0.0343965	5.19361	3	0.0138655	0.10682		0.14	0.14	Setd7	SET domain containing 7, histone lysine methyltransferase [Source:RGD Symbol;Acc:1586346]
D4ADE8		CNH/Normoxia	0.18279	0.0417079	4.38261	3	0.0219949	0.125388		0.109184	0.109184	Ddx3x	DEAD-box helicase 3, X-linked [Source:RGD Symbol;Acc:1564771]
D4ADF5		CNH/Normoxia	-0.28013	0.0796796	-3.5157	3	0.0390375	0.162039		0.04	0.04	Pdcd5	programmed cell death 5 [Source:RGD Symbol;Acc:1310561]
D4ADG2		CNH/Normoxia	-0.221817	0.0379909	-5.83869	3	0.0100106	0.0967897		0.040625	0.040625	Iba57	iron-sulfur cluster assembly factor IBA57 [Source:RGD Symbol;Acc:1306000]
D4ADN6		CNH/Normoxia	0.0401	0.0725974	0.552361	3	0.619189	0.763014		0.126087	0.126087	Fsd2	fibronectin type III and SPRY domain containing 2 [Source:RGD Symbol;Acc:1305167]
D4ADP9		CNH/Normoxia	0.572887	0.309345	1.85193	3	0.161115	0.345433		0.328571	0.328571	Copz2	COPI coat complex subunit zeta 2 [Source:RGD Symbol;Acc:1306948]
D4ADQ1		CNH/Normoxia	-0.214716	0.120571	-1.78082	3	0.172974	0.359616		0.0388889	0.0388889	Rrm2b	ribonucleotide reductase regulatory TP53 inducible subunit M2B [Source:RGD Symbol;Acc:1306045]
D4ADQ9		CNH/Normoxia	-0.741978	0.206441	-3.59413	3	0.036915	0.157648		0	0	Sec31b	SEC31 homolog B, COPII coat complex component [Source:RGD Symbol;Acc:1598329]
D4ADS4		CNH/Normoxia	-0.872605	0.0929747	-9.3854	3	0.00256237	0.0688317		0.103125	0.103125	Mgst3	microsomal glutathione S-transferase 3 [Source:RGD Symbol;Acc:1306373]
D4ADT5		CNH/Normoxia	0.171764	0.192137	0.893963	3	0.43721	0.621911		0.102381	0.102381	Rig1	RNA sensor RIG-1 [Source:RGD Symbol;Acc:1309460]
D4AE03		CNH/Normoxia	-0.243896	0.183525	-1.32895	3	0.275897	0.469216		0.05	0.05	Engase	endo-beta-N-acetylglucosaminidase [Source:RGD Symbol;Acc:1310868]
D4AE17		CNH/Normoxia	0.245146	0.0808144	3.03345	3	0.0561575	0.192888		0.05	0.05	Map3k20	mitogen-activated protein kinase kinase kinase 20 [Source:RGD Symbol;Acc:1561394]
D4AE56		CNH/Normoxia	-0.187158	0.03748	-4.99354	3	0.0154471	0.112183		0.0395349	0.0395349	Ptges2	prostaglandin E synthase 2 [Source:RGD Symbol;Acc:1310836]
D4AE90		CNH/Normoxia	-0.253738	0.0348393	-7.2831	3	0.00534325	0.0793884		0.117647	0.117647	Rcc1l	RCC1 like [Source:RGD Symbol;Acc:1307558]
D4AE96		CNH/Normoxia	-0.00216094	0.0675516	-0.0319895	3	0.97649	0.989227		0.0863636	0.0863636	Ipo7	importin 7 [Source:RGD Symbol;Acc:1310849]
D4AEG6		CNH/Normoxia	-0.435382	0.406499	-1.07105	3	0.362652	0.55434		0.310526	0.310526	Mrpl32	mitochondrial ribosomal protein L32 [Source:RGD Symbol;Acc:1310541]
D4AEG7		CNH/Normoxia	0.00443277	0.156592	0.0283078	3	0.979194	0.990509		0.172727	0.172727	Tbc1d13	TBC1 domain family, member 13 [Source:RGD Symbol;Acc:1591937]
D4AEH9		CNH/Normoxia	-0.292982	0.0410419	-7.1386	3	0.00565941	0.0808607		0.0739726	0.0739726	Agl	amylo-alpha-1, 6-glucosidase, 4-alpha-glucanotransferase [Source:RGD Symbol;Acc:1306376]
D4AEJ0		CNH/Normoxia	0.350631	0.175692	1.99571	3	0.139907	0.320057		0.15	0.15	AABR07058615.1
D4AEJ5		CNH/Normoxia	0.128928	0.31617	0.40778	3	0.710791	0.829789		0.1	0.1	Wwc2	WW and C2 domain containing 2 [Source:RGD Symbol;Acc:1559427]
D4AEK9		CNH/Normoxia	0.361782	0.0454235	7.96465	3	0.00412912	0.0741855		0.2	0.2	Ccdc6	coiled-coil domain containing 6 [Source:RGD Symbol;Acc:1587433]
D4AEL3		CNH/Normoxia	-0.054112	0.0949508	-0.569895	3	0.608632	0.754327		0	0	Dmac1	distal membrane arm assembly component 1 [Source:RGD Symbol;Acc:1309148]
D4AEL8		CNH/Normoxia	0.5651	0.252394	2.23896	3	0.111069	0.276381		0.25	0.25	Cep131	centrosomal protein 131 [Source:RGD Symbol;Acc:1307745]
D4AEP0		CNH/Normoxia	0.401397	0.262108	1.53142	3	0.223177	0.414422		0.266667	0.266667	Adss	adenylosuccinate synthase [Source:RGD Symbol;Acc:1310508]
E2CWF0		CNH/Normoxia	-0.889291	0.150555	-5.90674	3	0.00969029	0.0959941		0.322222	0.322222	Ppp3cc	protein phosphatase 3 catalytic subunit gamma [Source:RGD Symbol;Acc:621616]
E9PSQ0		CNH/Normoxia	-0.187607	0.0527921	-3.5537	3	0.0379903	0.159898		0.0832215	0.0832215	Acacb	acetyl-CoA carboxylase beta [Source:RGD Symbol;Acc:620500]
E9PST5		CNH/Normoxia	0.174576	0.0787261	2.21751	3	0.113305	0.280491		0.190909	0.190909	Acin1	apoptotic chromatin condensation inducer 1 [Source:RGD Symbol;Acc:1311945]
E9PSU8		CNH/Normoxia	0.705112	0.316993	2.22438	0	#NUM!	#NUM!		0.7	0	AABR07034730.3
E9PSX8		CNH/Normoxia	0.0279627	0.285072	0.0980898	3	0.928047	0.965905		0.16	0.16	Sipa1	signal-induced proliferation-associated 1 [Source:RGD Symbol;Acc:1303184]
E9PT22		CNH/Normoxia	0.133462	0.355445	0.37548	3	0.73228	0.84413		0.454545	0.454545	Inf2	inverted formin 2 [Source:RGD Symbol;Acc:1308350]
E9PT29		CNH/Normoxia	0.137488	0.0475414	2.89196	3	0.0629126	0.205791		0.06	0.06	Ddx17	DEAD-box helicase 17 [Source:RGD Symbol;Acc:1304945]
E9PT37		CNH/Normoxia	0.278996	0.102309	2.727	3	0.0721225	0.220489		0.25625	0.25625	Rbm20	RNA binding motif protein 20 [Source:RGD Symbol;Acc:1307427]
E9PT51		CNH/Normoxia	-0.0609844	0.035984	-1.69476	3	0.188692	0.377697		0.109091	0.109091	Poldip2	DNA polymerase delta interacting protein 2 [Source:RGD Symbol;Acc:1307022]
E9PT53		CNH/Normoxia	0.607594	0.118595	5.12325	3	0.0143966	0.109337		0.147826	0.147826	Wfs1	wolframin ER transmembrane glycoprotein [Source:RGD Symbol;Acc:68954]
E9PT66		CNH/Normoxia	0.064069	0.0200153	3.201	3	0.049294	0.18022		0.1175	0.1175	Sf3b3	splicing factor 3b, subunit 3 [Source:RGD Symbol;Acc:1311636]
E9PT79		CNH/Normoxia	0.315436	0.0641071	4.92045	3	0.0160832	0.113549		0.01	0.01	Tsn	translin [Source:RGD Symbol;Acc:621107]
E9PT87		CNH/Normoxia	-0.404298	0.0908918	-4.44812	3	0.0211383	0.124729		0.121978	0.121978	Mylk3	myosin light chain kinase 3 [Source:RGD Symbol;Acc:1305801]
E9PT90		CNH/Normoxia	0.0149253	0.113811	0.131141	3	0.903964	0.955772		0.15	0.15	Spart	spartin [Source:RGD Symbol;Acc:1305900]
E9PTB3		CNH/Normoxia	-0.157967	0.241972	-0.652831	3	0.560431	0.721131		0.06	0.06	Mtg1	mitochondrial ribosome-associated GTPase 1 [Source:RGD Symbol;Acc:6497155]
E9PTG5		CNH/Normoxia	0.657207	0.276666	2.37545	3	0.0980196	0.257834		0.3	0.2	Plekha5	pleckstrin homology domain containing A5 [Source:RGD Symbol;Acc:621175]
E9PTI6		CNH/Normoxia	0.305714	0.0852328	3.58681	3	0.0371069	0.157835		0.158333	0.158333	Raly	RALY heterogeneous nuclear ribonucleoprotein [Source:RGD Symbol;Acc:1307228]
E9PTK4		CNH/Normoxia	-0.104445	0.115357	-0.90541	3	0.431992	0.61814		0.125	0.125	Thnsl1	threonine synthase-like 1 [Source:RGD Symbol;Acc:1564213]
E9PTX9		CNH/Normoxia	0.379322	0.119814	3.16592	3	0.0506396	0.182781		0.185714	0.185714	Slc12a2	solute carrier family 12 member 2 [Source:RGD Symbol;Acc:620809]
E9PU01		CNH/Normoxia	0.273419	0.0783496	3.48973	3	0.0397745	0.163456		0.122857	0.122857	Chd4	chromodomain helicase DNA binding protein 4 [Source:RGD Symbol;Acc:620064]
E9PU02		CNH/Normoxia	-0.028364	0.0378961	-0.748468	3	0.508514	0.682222		0.16	0.16	Trappc9	trafficking protein particle complex subunit 9 [Source:RGD Symbol;Acc:1309461]
E9PU10		CNH/Normoxia	0.461827	0.145406	3.17612	3	0.0502435	0.181811		0.153333	0.153333	Ifi47	interferon gamma inducible protein 47 [Source:RGD Symbol;Acc:708470]
E9PU28		CNH/Normoxia	0.461949	0.112983	4.08864	3	0.0264428	0.134732		0.166667	0.166667	E9PU28
E9PU29		CNH/Normoxia	-0.111129	0.080872	-1.37414	3	0.263065	0.456783		0.166667	0.166667	Rnf31	ring finger protein 31 [Source:RGD Symbol;Acc:1305513]
E9PU34		CNH/Normoxia	-0.349004	0.180655	-1.93188	3	0.148891	0.330373		0.1	0.1	Rmnd1	required for meiotic nuclear division 1 homolog [Source:RGD Symbol;Acc:1309546]
E9PU42		CNH/Normoxia	-0.114015	0.427433	-0.266743	3	0.806951	0.895638		0.3875	0.3875	Vps26c	VPS26 endosomal protein sorting factor C [Source:RGD Symbol;Acc:1306879]
F1LM42		CNH/Normoxia	-0.639263	0.0746058	-8.56855	3	0.00334083	0.0693365		0.0770833	0.0770833	Ank2	ankyrin 2 [Source:RGD Symbol;Acc:620156]
F1LM47		CNH/Normoxia	-0.277381	0.0452373	-6.13168	3	0.00872238	0.0927663		0.05	0.05	Sucla2	succinate-CoA ligase ADP-forming subunit beta [Source:RGD Symbol;Acc:1309397]
F1LM55		CNH/Normoxia	0.066432	0.12656	0.524906	3	0.635968	0.776338		0.190625	0.190625	Ccar2	cell cycle and apoptosis regulator 2 [Source:RGD Symbol;Acc:1309922]
F1LM66		CNH/Normoxia	0.0276366	0.0722582	0.38247	3	0.7276	0.84095		0.133333	0.133333	Eftud2	elongation factor Tu GTP binding domain containing 2 [Source:RGD Symbol;Acc:1560116]
F1LM93		CNH/Normoxia	-0.118065	0.105599	-1.11805	3	0.345007	0.53674		0.0347826	0.0347826	F1LM93
F1LMA9		CNH/Normoxia	0.906244	0.527304	1.71864	0	#NUM!	#NUM!		0.4	0	Znfx1	zinc finger, NFX1-type containing 1 [Source:RGD Symbol;Acc:1306344]
F1LML7		CNH/Normoxia	0.48421	0.0594841	8.14016	3	0.00387673	0.0724071		0.203125	0.203125	Hip1r	huntingtin interacting protein 1 related [Source:RGD Symbol;Acc:621615]
F1LMQ3		CNH/Normoxia	0.112878	0.0241402	4.67592	3	0.0184763	0.121029		0.0272727	0.0272727	Psmd8	proteasome 26S subunit, non-ATPase 8 [Source:RGD Symbol;Acc:1309842]
F1LMV6		CNH/Normoxia	0.0660225	0.0353117	1.8697	3	0.1583	0.34196		0.0954023	0.0954023	Dsp	desmoplakin [Source:RGD Symbol;Acc:1305794]
F1LMV9		CNH/Normoxia	0.280538	0.311179	0.901532	0	#NUM!	#NUM!		0.5	0	Coro2b	coronin 2B [Source:RGD Symbol;Acc:1561953]
F1LMY4		CNH/Normoxia	0.0603414	0.0992296	0.608099	3	0.586069	0.738363		0	0	F1LMY4
F1LMZ8		CNH/Normoxia	0.0827935	0.0400608	2.06669	3	0.130655	0.307558		0.0206349	0.0206349	F1LMZ8
F1LN92		CNH/Normoxia	-0.187749	0.072073	-2.60498	3	0.0800309	0.231129		0.100935	0.100935	Afg3l2	AFG3 like matrix AAA peptidase subunit 2 [Source:RGD Symbol;Acc:1305259]
F1LNF0		CNH/Normoxia	-0.193106	0.0501376	-3.85153	3	0.0309085	0.14449		0.0942029	0.0942029	Myh14	myosin heavy chain 14 [Source:RGD Symbol;Acc:1306821]
F1LNH3		CNH/Normoxia	0.139101	0.0886912	1.56837	3	0.214798	0.405272		0.0989691	0.0989691	Col6a2	collagen type VI alpha 2 chain [Source:RGD Symbol;Acc:1305585]
F1LNI5		CNH/Normoxia	0.322875	0.231208	1.39647	3	0.256959	0.450731		0.207692	0.207692	F1LNI5
F1LNJ2		CNH/Normoxia	0.17016	0.123713	1.37544	3	0.262703	0.45665		0.192553	0.192553	Snrnp200	small nuclear ribonucleoprotein U5 subunit 200 [Source:RGD Symbol;Acc:1561120]
F1LNQ9		CNH/Normoxia	0.238051	0.0546447	4.35635	3	0.0223509	0.125794		0.163768	0.163768	Clasp1	cytoplasmic linker associated protein 1 [Source:RGD Symbol;Acc:1310970]
F1LNS2		CNH/Normoxia	0.0138933	0.116848	0.118901	3	0.912869	0.959518		0.15	0.15	Dennd10	DENN domain containing 10 [Source:RGD Symbol;Acc:1308326]
F1LP13		CNH/Normoxia	-0.322164	0.296298	-1.0873	3	0.356457	0.5489		0	0	Ptprg	protein tyrosine phosphatase, receptor type, G [Source:RGD Symbol;Acc:620774]
F1LP26		CNH/Normoxia	0.670838	0.128728	5.21129	3	0.0137362	0.106334		0.232143	0.232143	Shroom3	shroom family member 3 [Source:RGD Symbol;Acc:1310470]
F1LP64		CNH/Normoxia	0.0801661	0.176845	0.453312	3	0.681104	0.809158		0.3	0.3	F1LP64
F1LPC5		CNH/Normoxia	0.234558	0.179325	1.30801	3	0.282069	0.476048		0	0	Tmem259	transmembrane protein 259 [Source:RGD Symbol;Acc:1311136]
F1LPQ2		CNH/Normoxia	0.59138	0.188169	3.14281	3	0.0515511	0.184606		0.0666667	0.0666667	F1LPQ2
F1LPV0		CNH/Normoxia	0.189901	0.0551528	3.44317	3	0.0411408	0.16461		0.0219512	0.0219512	Nars1	asparaginyl-tRNA synthetase 1 [Source:RGD Symbol;Acc:1307238]
F1LQ09		CNH/Normoxia	0.448404	0.150653	2.9764	3	0.0587659	0.197596		0.130769	0.130769	Atl2	atlastin GTPase 2 [Source:RGD Symbol;Acc:1305125]
F1LQ48		CNH/Normoxia	0.202552	0.0615589	3.29038	3	0.0460648	0.173515		0.0878788	0.0878788	F1LQ48
F1LQ91		CNH/Normoxia	0.261549	0.0561056	4.66172	3	0.018629	0.121432		0.0888889	0.0888889	Dock11	dedicator of cytokinesis 11 [Source:RGD Symbol;Acc:1564707]
F1LQI6		CNH/Normoxia	-0.252078	0.159337	-1.58204	3	0.211788	0.401637		0.126667	0.126667	Zer1	zyg-11 related, cell cycle regulator [Source:RGD Symbol;Acc:1310284]
F1LQP9		CNH/Normoxia	0.0700758	0.0714102	0.981314	3	0.398801	0.586508		0.0617647	0.0617647	Tnpo1	transportin 1 [Source:RGD Symbol;Acc:1308372]
F1LQQ5		CNH/Normoxia	-0.225364	0.0924502	-2.43767	3	0.0926924	0.250316		0.0166667	0.0166667	Ptpn3	protein tyrosine phosphatase, non-receptor type 3 [Source:RGD Symbol;Acc:1311363]
F1LQQ7		CNH/Normoxia	-0.0864444	0.141509	-0.610874	3	0.584454	0.737856		0.15	0.15	Scn7a	sodium voltage-gated channel alpha subunit 7 [Source:RGD Symbol;Acc:61922]
F1LQT4		CNH/Normoxia	0.344399	0.0872583	3.94689	3	0.029004	0.141207		0.103571	0.103571	Cpn2	carboxypeptidase N subunit 2 [Source:RGD Symbol;Acc:1305170]
F1LR10		CNH/Normoxia	0.634552	0.0854119	7.42931	3	0.00504661	0.0788152		0.205	0.205	Lima1	LIM domain and actin binding 1 [Source:RGD Symbol;Acc:1564050]
F1LR12		CNH/Normoxia	-1.02146	0.363935	-2.80671	3	0.0674764	0.212909		0.233333	0.233333	Nav2	neuron navigator 2 [Source:RGD Symbol;Acc:619778]
F1LR42		CNH/Normoxia	0.0549132	0.196137	0.279974	3	0.797692	0.890537		0.22069	0.22069	Rufy1	RUN and FYVE domain containing 1 [Source:RGD Symbol;Acc:1305099]
F1LRC6		CNH/Normoxia	0.192098	0.111807	1.71813	3	0.184269	0.374054		0.0333333	0.0333333	Nup188	nucleoporin 188 [Source:RGD Symbol;Acc:1306022]
F1LRE5		CNH/Normoxia	-0.14264	0.119487	-1.19377	3	0.31836	0.511991		0.19375	0.19375	Osbpl9	oxysterol binding protein-like 9 [Source:RGD Symbol;Acc:1311508]
F1LRI5		CNH/Normoxia	-0.0134116	0.0450475	-0.297722	3	0.785342	0.882273		0.143704	0.143704	Gcn1	GCN1 activator of EIF2AK4 [Source:RGD Symbol;Acc:1593434]
F1LRJ1		CNH/Normoxia	-0.153417	0.0897037	-1.71027	3	0.185744	0.375709		0.01	0.01	Col4a3	collagen type IV alpha 3 chain [Source:RGD Symbol;Acc:71085]
F1LRL4		CNH/Normoxia	-0.00182502	0.0495929	-0.0368	3	0.972956	0.987726		0.2	0.2	Tbc1d9b	TBC1 domain family member 9B [Source:RGD Symbol;Acc:1310147]
F1LRS8		CNH/Normoxia	0.164545	0.068689	2.3955	3	0.0962633	0.255627		0.123529	0.123529	F1LRS8
F1LRX2		CNH/Normoxia	0.538325	0.0795995	6.76293	3	0.00660538	0.0852678		0.106383	0.106383	Fhod3	formin homology 2 domain containing 3 [Source:RGD Symbol;Acc:2322319]
F1LS86		CNH/Normoxia	-0.21852	0.0442658	-4.93655	3	0.0159403	0.113371		0.0772277	0.0772277	Iars1	isoleucyl-tRNA synthetase 1 [Source:RGD Symbol;Acc:621022]
F1LSG8		CNH/Normoxia	0.0382806	0.169949	0.225247	3	0.836258	0.914265		0.322222	0.322222	Vps50	VPS50 subunit of EARP/GARPII complex [Source:RGD Symbol;Acc:1304751]
F1LSM0		CNH/Normoxia	-0.408974	0.0582515	-7.02084	3	0.00593554	0.0812376		0.161111	0.161111	Usp24	ubiquitin specific peptidase 24 [Source:RGD Symbol;Acc:1306799]
F1LSN6		CNH/Normoxia	-0.290194	0.391343	-0.741535	1	0.593798	0.743792		0.2	0	Hydin	Hydin, axonemal central pair apparatus protein [Source:RGD Symbol;Acc:1562254]
F1LSP9		CNH/Normoxia	-0.728678	0.138323	-5.26792	3	0.0133321	0.104906		0	0	Fggy	FGGY carbohydrate kinase domain containing [Source:RGD Symbol;Acc:1359429]
F1LSV0		CNH/Normoxia	-0.802389	0.460132	-1.74383	1	0.331469	0.52449		0.6	0.4	Sema4b	semaphorin 4B [Source:RGD Symbol;Acc:1307872]
F1LT13		CNH/Normoxia	-0.245822	0.172383	-1.42602	3	0.249111	0.441956		0.108333	0.108333	Angel2	angel homolog 2 [Source:RGD Symbol;Acc:1305056]
F1LT14		CNH/Normoxia	0.401788	0.27427	1.46494	3	0.239171	0.431923		0.133333	0.133333	Frmd5	FERM domain containing 5 [Source:RGD Symbol;Acc:1561554]
F1LT35	P62752	CNH/Normoxia	-0.00418005	0.0617262	-0.0677192	3	0.95027	0.977264		0.0862069	0.0862069	RGD1564606	similar to 60S ribosomal protein L23a [Source:RGD Symbol;Acc:1564606]
F1LT49		CNH/Normoxia	-0.0166377	0.060804	-0.273628	3	0.802128	0.893071		0.0428571	0.0428571	Lrrc47	leucine rich repeat containing 47 [Source:RGD Symbol;Acc:1308599]
F1LT70		CNH/Normoxia	-0.186246	0.0642792	-2.89745	3	0.0626318	0.205151		0.0833333	0.0833333	Pank2	pantothenate kinase 2 [Source:RGD Symbol;Acc:1305169]
F1LTF8		CNH/Normoxia	0.209537	0.0494399	4.23822	3	0.0240477	0.129531		0.0821138	0.0821138	Lama4	laminin subunit alpha 4 [Source:RGD Symbol;Acc:1560062]
F1LTN6		CNH/Normoxia	-0.00662193	0.437251	-0.0151445	3	0.988868	0.994573		0.24	0.24	AABR07060872.1
F1LTR1		CNH/Normoxia	0.0534892	0.136936	0.390614	3	0.722168	0.837927		0.0777778	0.0777778	F1LTR1
F1LTX8		CNH/Normoxia	-0.0135417	0.0814205	-0.166318	3	0.878484	0.939352		0.0866667	0.0866667	Lpgat1	lysophosphatidylglycerol acyltransferase 1 [Source:RGD Symbol;Acc:1585897]
F1LU27		CNH/Normoxia	-0.263547	0.210369	-1.25278	3	0.299046	0.491732		0.214706	0.214706	Focad	focadhesin [Source:RGD Symbol;Acc:1311849]
F1LU48		CNH/Normoxia	-0.0410203	0.0632241	-0.648808	3	0.562702	0.723281		0.116667	0.116667	Ergic1	endoplasmic reticulum-golgi intermediate compartment 1 [Source:RGD Symbol;Acc:1585015]
F1LU69		CNH/Normoxia	0.170571	0.0402913	4.23346	3	0.0241195	0.129531		0	0	Rps27a-ps12	ribosomal protein S27a, pseudogene 12 [Source:RGD Symbol;Acc:1564290]
F1LU71		CNH/Normoxia	-0.228953	0.022594	-10.1334	3	0.00204734	0.067061		0.0625	0.0625	Auh	AU RNA binding methylglutaconyl-CoA hydratase [Source:RGD Symbol;Acc:1306087]
F1LUD9		CNH/Normoxia	-0.413306	0.189757	-2.17809	3	0.11756	0.286712		0.127273	0.127273	Lrrc20	leucine rich repeat containing 20 [Source:RGD Symbol;Acc:1566140]
F1LVF4		CNH/Normoxia	-0.39315	0.122099	-3.21992	3	0.0485871	0.178985		0	0	Cox10	cytochrome c oxidase assembly factor heme A:farnesyltransferase COX10 [Source:RGD Symbol;Acc:1594623]
F1LVL2		CNH/Normoxia	-0.0158751	0.133926	-0.118536	3	0.913134	0.959568		0	0	Icoslg	inducible T-cell co-stimulator ligand [Source:RGD Symbol;Acc:1562791]
F1LVL9		CNH/Normoxia	1.14115	0.323478	3.52773	3	0.0387021	0.161482		0.3	0.3	LOC100911413	deleted in malignant brain tumors 1 protein-like [Source:RGD Symbol;Acc:6493252]
F1LVV4		CNH/Normoxia	0.041437	0.0904553	0.458094	3	0.67803	0.807098		0.0636364	0.0636364	Rcc2	regulator of chromosome condensation 2 [Source:RGD Symbol;Acc:1309986]
F1LVX2		CNH/Normoxia	1.20039	0.426159	2.81676	3	0.0669171	0.212117		0.325	0.325	Ehbp1	EH domain binding protein 1 [Source:RGD Symbol;Acc:1310604]
F1LVY9		CNH/Normoxia	-0.323036	0.0406841	-7.9401	3	0.00416613	0.0742701		0.01	0.01	Pdf	peptide deformylase (mitochondrial) [Source:RGD Symbol;Acc:1582894]
F1LVZ9		CNH/Normoxia	0.182051	0.0790552	2.30283	3	0.104716	0.267912		0	0	Hectd3	HECT domain E3 ubiquitin protein ligase 3 [Source:RGD Symbol;Acc:1309823]
F1LW07		CNH/Normoxia	0.558155	0.0755525	7.38764	3	0.00512889	0.0788152		0.0697674	0.0697674	Ppp1r13l	protein phosphatase 1, regulatory subunit 13 like [Source:RGD Symbol;Acc:1593681]
F1LW91		CNH/Normoxia	0.178599	0.134373	1.32913	3	0.275847	0.469216		0.149123	0.149123	Numa1	nuclear mitotic apparatus protein 1 [Source:RGD Symbol;Acc:1308777]
F1LWD0		CNH/Normoxia	0.557153	0.0268112	20.7806	1	0.0306117	0.1438		0.466667	0.0666667	AABR07065782.1
F1LWG4		CNH/Normoxia	-0.494894	0.0517206	-9.56861	3	0.00242162	0.0687597		0.139024	0.139024	Ndufaf1	NADH:ubiquinone oxidoreductase complex assembly factor 1 [Source:RGD Symbol;Acc:1306202]
F1LWN5		CNH/Normoxia	-0.360538	0.401591	-0.897774	3	0.435467	0.620347		0.333333	0.233333	Mtrfr	mitochondrial translation release factor in rescue [Source:RGD Symbol;Acc:1563482]
F1LX07		CNH/Normoxia	-0.237627	0.0232213	-10.2331	3	0.00198936	0.0667418		0.0283951	0.0283951	F1LX07
F1LX28		CNH/Normoxia	0.12008	0.0561364	2.13907	3	0.12196	0.293913		0.0396226	0.0396226	Acot11	acyl-CoA thioesterase 11 [Source:RGD Symbol;Acc:2324815]
F1LXA0		CNH/Normoxia	-0.232908	0.0629064	-3.70245	3	0.0342199	0.153131		0.0639344	0.0639344	Ndufa12	NADH:ubiquinone oxidoreductase subunit A12 [Source:RGD Symbol;Acc:1311462]
F1LXF5		CNH/Normoxia	-0.280536	0.338411	-0.828979	3	0.467913	0.647228		0.41875	0.41875	Get4	guided entry of tail-anchored proteins factor 4 [Source:RGD Symbol;Acc:1311660]
F1LXP8		CNH/Normoxia	-0.150973	0.0896203	-1.68459	3	0.190656	0.379813		0.138095	0.138095	Arhgap18	Rho GTPase activating protein 18 [Source:RGD Symbol;Acc:1305053]
F1LXQ1		CNH/Normoxia	-0.125747	0.204262	-0.615618	3	0.5817	0.735926		0.169231	0.169231	Fbxo40	F-box protein 40 [Source:RGD Symbol;Acc:1309781]
F1LYS7		CNH/Normoxia	-0.0762246	0.0806919	-0.944638	3	0.414534	0.602833		0.0566667	0.0566667	Sgcd	sarcoglycan, delta [Source:RGD Symbol;Acc:1306638]
F1LYU4		CNH/Normoxia	0.179276	0.516438	0.34714	2	0.761612	0.866736		0.52	0.22
F1LYX9		CNH/Normoxia	0.218294	0.0380674	5.73441	3	0.0105291	0.0990367		0.085	0.085	Dsg2	desmoglein 2 [Source:RGD Symbol;Acc:1311143]
F1LZ05		CNH/Normoxia	0.15729	0.353064	0.445501	3	0.686145	0.81314		0.26	0.26	Parp14	poly (ADP-ribose) polymerase family, member 14 [Source:RGD Symbol;Acc:1310490]
F1LZJ4		CNH/Normoxia	-0.263767	0.0886097	-2.97673	3	0.0587504	0.197596		0.072	0.072	Hyi	hydroxypyruvate isomerase [Source:RGD Symbol;Acc:1561416]
F1LZW6		CNH/Normoxia	-0.378178	0.064637	-5.85079	3	0.00995268	0.0966173		0.0684564	0.0684564	F1LZW6
F1LZX9		CNH/Normoxia	0.270307	0.119022	2.27107	3	0.107819	0.271834		0.0888889	0.0888889	Itgav	integrin subunit alpha V [Source:RGD Symbol;Acc:1310613]
F1M0Q9		CNH/Normoxia	-0.737578	0.299118	-2.46584	3	0.0903974	0.247544		0.2	0.2	Pm20d1	peptidase M20 domain containing 1 [Source:RGD Symbol;Acc:1564063]
F1M0U4		CNH/Normoxia	0.363488	0.325544	1.11656	3	0.345556	0.537247		0	0
F1M0U5		CNH/Normoxia	0.22033	0.0601632	3.6622	3	0.035191	0.155169		0.2	0.2	Nbas	NBAS subunit of NRZ tethering complex [Source:RGD Symbol;Acc:1585140]
F1M124		CNH/Normoxia	-0.0481611	0.0650779	-0.740053	3	0.512922	0.685081		0.21	0.21	Cobll1	cordon-bleu WH2 repeat protein-like 1 [Source:RGD Symbol;Acc:1308954]
F1M1E4		CNH/Normoxia	-0.470188	0.0823243	-5.71141	3	0.0106481	0.0993076		0.00769231	0.00769231	Pnkd	PNKD metallo-beta-lactamase domain containing [Source:RGD Symbol;Acc:2300155]
F1M1H0		CNH/Normoxia	-0.394475	0.124067	-3.17955	3	0.0501115	0.181811		0.1375	0.1375	Dera	deoxyribose-phosphate aldolase [Source:RGD Symbol;Acc:1589836]
F1M1R3		CNH/Normoxia	1.33974	2.43165	0.550957	0	#NUM!	#NUM!		0.4	0	Pramef25	PRAME family member 25 [Source:RGD Symbol;Acc:1561813]
F1M3G7		CNH/Normoxia	1.16642	0.493377	2.36415	3	0.0990267	0.258997		0.4625	0.4625	F1M3G7
F1M3H8		CNH/Normoxia	0.0839922	0.0828911	1.01328	3	0.385546	0.576222		0.122222	0.122222	Hnrnpa0	heterogeneous nuclear ribonucleoprotein A0 [Source:RGD Symbol;Acc:1563684]
F1M3J4		CNH/Normoxia	-0.0623649	0.0895066	-0.696764	3	0.536087	0.702575		0.04375	0.04375	F1M3J4
F1M471		CNH/Normoxia	-0.11899	0.0662147	-1.79703	3	0.170186	0.355199		0.110256	0.110256	Epm2aip1	EPM2A interacting protein 1 [Source:RGD Symbol;Acc:1310977]
F1M4I4		CNH/Normoxia	0.119828	0.0968858	1.2368	3	0.304156	0.496781		0.261538	0.261538	Vps51	VPS51 subunit of GARP complex [Source:RGD Symbol;Acc:2319165]
F1M4Q3		CNH/Normoxia	0.0929701	0.141427	0.657373	3	0.557875	0.718611		0.0333333	0.0333333	Hmcn1	hemicentin 1 [Source:RGD Symbol;Acc:1564772]
F1M4W7		CNH/Normoxia	0.330398	0.175892	1.87841	3	0.156942	0.340701		0.0333333	0.0333333	Cstf3	cleavage stimulation factor subunit 3 [Source:RGD Symbol;Acc:1305901]
F1M512		CNH/Normoxia	0.292121	0.178972	1.63221	3	0.201137	0.392237		0.1875	0.1875	Apol11a	apolipoprotein L 11a [Source:RGD Symbol;Acc:1309798]
F1M5J8		CNH/Normoxia	0.126938	0.29446	0.431088	3	0.695503	0.818263		0	0
F1M5Q6		CNH/Normoxia	0.0196653	0.256523	0.0766608	1	0.951291	0.977344		0.366667	0.0666667	Fbxo21	F-box protein 21 [Source:RGD Symbol;Acc:1307346]
F1M6C4		CNH/Normoxia	-0.00612335	0.130743	-0.0468352	3	0.965588	0.984397		0	0	Arl15	ADP-ribosylation factor like GTPase 15 [Source:RGD Symbol;Acc:1597407]
F1M6I7		CNH/Normoxia	0.105601	0.141795	0.744742	3	0.510462	0.68357		0	0	Psma8	proteasome 20S subunit alpha 8 [Source:RGD Symbol;Acc:1311659]
F1M6Q3		CNH/Normoxia	0.126322	0.0714287	1.7685	3	0.175131	0.362846		0.0378378	0.0378378	Col4a2	collagen type IV alpha 2 chain [Source:RGD Symbol;Acc:1308085]
F1M6V8		CNH/Normoxia	0.234396	0.158437	1.47942	3	0.235581	0.428047		0.226316	0.226316	Strn4	striatin 4 [Source:RGD Symbol;Acc:1307030]
F1M6Z4		CNH/Normoxia	-0.193448	0.0737039	-2.62467	3	0.078685	0.229193		0.0575	0.0575	Prob1	proline-rich basic protein 1 [Source:RGD Symbol;Acc:1594845]
F1M775		CNH/Normoxia	0.386048	0.0779367	4.95335	3	0.0157927	0.112942		0.36	0.36	F1M775
F1M7B3		CNH/Normoxia	2.83542	1.43806	1.9717	2	0.187409	0.376618		0.433333	0.333333
F1M7B8		CNH/Normoxia	-0.101248	0.123603	-0.819145	3	0.47272	0.651444		0.217647	0.217647	Ube3a	ubiquitin protein ligase E3A [Source:RGD Symbol;Acc:1306361]
F1M7K3		CNH/Normoxia	-0.100526	0.835189	-0.120363	3	0.911804	0.959184		0.514286	0.514286	Myl7	myosin light chain 7 [Source:RGD Symbol;Acc:1308262]
F1M7L9		CNH/Normoxia	0.111527	0.0367786	3.03241	3	0.0562039	0.192888		0.069	0.069	AABR07034767.1	plakophilin 2 [Source:RGD Symbol;Acc:1306533]
F1M7Q7		CNH/Normoxia	-0.537277	0.122711	-4.3784	3	0.0220515	0.12542		0.153846	0.153846	Otud4	OTU deubiquitinase 4 [Source:RGD Symbol;Acc:1305606]
F1M7Z1		CNH/Normoxia	0.557622	0.492178	1.13297	3	0.339587	0.53209		0.1	0	Edc3	enhancer of mRNA decapping 3 [Source:RGD Symbol;Acc:1306898]
F1M805		CNH/Normoxia	1.03633	0.114352	9.06268	2	0.0119576	0.103182		0.35	0.25	Utp6	UTP6 small subunit processome component [Source:RGD Symbol;Acc:1311017]
F1M853		CNH/Normoxia	0.300693	0.105865	2.84035	3	0.0656278	0.210665		0.160345	0.160345	Rrbp1	ribosome binding protein 1 [Source:RGD Symbol;Acc:1306536]
F1M8B7		CNH/Normoxia	-0.117145	0.0445929	-2.62699	3	0.0785282	0.229193		0	0	Chmp2b	charged multivesicular body protein 2B [Source:RGD Symbol;Acc:1306781]
F1M8C8	Q4KLZ1	CNH/Normoxia	-0.0687365	0.214823	-0.319968	3	0.769982	0.872755		0	0	AABR07057217.1
F1M8H2		CNH/Normoxia	-0.807882	0.127578	-6.33248	3	0.00796294	0.0915749		0.2	0.2	Wars2	tryptophanyl tRNA synthetase 2 (mitochondrial) [Source:RGD Symbol;Acc:1593417]
F1M8K0		CNH/Normoxia	0.0153214	0.0734341	0.208642	3	0.848091	0.921727		0.15	0.15	Dag1	dystroglycan 1 [Source:RGD Symbol;Acc:621890]
F1M8L9		CNH/Normoxia	-0.244632	0.39174	-0.624476	2	0.596058	0.744858		0.2	0.1	Rapgef1	Rap guanine nucleotide exchange factor 1 [Source:RGD Symbol;Acc:619793]
F1M8P2		CNH/Normoxia	-0.155963	0.550205	-0.283464	3	0.795257	0.889005		0.376923	0.376923	Zyg11b	zyg-11 family member B, cell cycle regulator [Source:RGD Symbol;Acc:1307814]
F1M8P4		CNH/Normoxia	-0.0285343	0.136879	-0.208463	3	0.848218	0.921727		0	0	Efcab5	EF-hand calcium binding domain 5 [Source:RGD Symbol;Acc:1309650]
F1M8V2		CNH/Normoxia	0.0191855	0.125955	0.152321	3	0.888601	0.946422		0.0941176	0.0941176	Ube4b	ubiquitination factor E4B [Source:RGD Symbol;Acc:1304738]
F1M8X9		CNH/Normoxia	-0.259675	0.236604	-1.09751	3	0.352614	0.544527		0.261905	0.261905	Gbf1	golgi brefeldin A resistant guanine nucleotide exchange factor 1 [Source:RGD Symbol;Acc:1307160]
F1M943		CNH/Normoxia	-0.196723	0.250322	-0.78588	3	0.489293	0.664395		0.227778	0.227778	Armc8	armadillo repeat containing 8 [Source:RGD Symbol;Acc:1310477]
F1M9B2		CNH/Normoxia	-0.199866	0.0587755	-3.40049	3	0.0424461	0.166975		0.228571	0.228571	Igfbp7	insulin-like growth factor binding protein 7 [Source:RGD Symbol;Acc:1306201]
F1M9C9		CNH/Normoxia	-0.338135	0.0775649	-4.35939	3	0.0223093	0.125784		0.1625	0.1625	Zmat2	zinc finger, matrin type 2 [Source:RGD Symbol;Acc:1583592]
F1M9D6		CNH/Normoxia	-0.132523	0.120161	-1.10288	3	0.350611	0.542304		0.176563	0.176563	Stat4	signal transducer and activator of transcription 4 [Source:RGD Symbol;Acc:1305747]
F1M9F6		CNH/Normoxia	-0.253216	0.151725	-1.66892	3	0.193726	0.383864		0.15	0.15	Gbp5	guanylate binding protein 5 [Source:RGD Symbol;Acc:1311040]
F1M9H4		CNH/Normoxia	-0.148317	0.0947165	-1.5659	3	0.215347	0.405672		0	0	Hivep1	HIVEP zinc finger 1 [Source:RGD Symbol;Acc:727847]
F1M9Q3		CNH/Normoxia	-1.21375	0.899725	-1.34902	2	0.309767	0.502875		0.5	0.4	Ltn1	listerin E3 ubiquitin protein ligase 1 [Source:RGD Symbol;Acc:1311238]
F1M9V7		CNH/Normoxia	-0.0948433	0.0413944	-2.29121	3	0.105839	0.269352		0.0484615	0.0484615	Npepps	aminopeptidase puromycin sensitive [Source:RGD Symbol;Acc:619962]
F1M9W9		CNH/Normoxia	-0.30942	0.168513	-1.83618	3	0.163659	0.34718		0.216667	0.216667	Trappc8	trafficking protein particle complex subunit 8 [Source:RGD Symbol;Acc:1309102]
F1MA59		CNH/Normoxia	0.160582	0.0700752	2.29156	3	0.105805	0.269352		0.1	0.1	Col4a1	collagen type IV alpha 1 chain [Source:RGD Symbol;Acc:1307148]
F1MA87		CNH/Normoxia	0.423205	0.0932413	4.53882	3	0.0200224	0.1223		0.0666667	0.0666667	Cdk6	cyclin-dependent kinase 6 [Source:RGD Symbol;Acc:621121]
F1MA98		CNH/Normoxia	0.128157	0.0564895	2.26868	3	0.108056	0.271834		0.188571	0.188571	F1MA98
F1MAA7		CNH/Normoxia	0.0625972	0.035653	1.75573	3	0.177397	0.365653		0.0528037	0.0528037	Lamc1	laminin subunit gamma 1 [Source:RGD Symbol;Acc:621052]
F1MAF2		CNH/Normoxia	0.196799	0.196039	1.00388	1	0.498768	0.673274		0.5	0	Akap17a	A-kinase anchoring protein 17A [Source:RGD Symbol;Acc:1564640]
F1MAF5		CNH/Normoxia	-0.310596	0.0330651	-9.39346	3	0.00255595	0.0688317		0.0862069	0.0862069	Pcid2	PCI domain containing 2 [Source:RGD Symbol;Acc:1307041]
F1MAN8		CNH/Normoxia	0.347624	0.0343006	10.1346	3	0.00204659	0.067061		0.104701	0.104701	Lama5	laminin subunit alpha 5 [Source:RGD Symbol;Acc:621023]
F1MAQ4		CNH/Normoxia	-0.396727	0.0642769	-6.17216	3	0.00856187	0.0927663		0.192857	0.192857	Trappc10	trafficking protein particle complex subunit 10 [Source:RGD Symbol;Acc:1311263]
F1MAQ7		CNH/Normoxia	1.10874	0.00347713	318.868	0	#NUM!	#NUM!		0.425	0.125	Son	SON DNA and RNA binding protein [Source:RGD Symbol;Acc:1309013]
F1MAR6		CNH/Normoxia	-0.0957085	0.10907	-0.877496	3	0.444817	0.628528		0.143478	0.143478	Prodh	proline dehydrogenase [Source:RGD Symbol;Acc:1590932]
F2Z3T4		CNH/Normoxia	0.018278	0.037091	0.492789	3	0.655975	0.790025		0	0	Mbnl2	muscleblind-like splicing regulator 2 [Source:RGD Symbol;Acc:1591755]
F6Q5K7		CNH/Normoxia	-0.0587896	0.112034	-0.524749	3	0.636065	0.776338		0.01875	0.01875	Mrps18b	mitochondrial ribosomal protein S18B [Source:RGD Symbol;Acc:1302998]
F7ELE5		CNH/Normoxia	-0.209128	0.0410043	-5.10015	3	0.0145767	0.109838		0.0568627	0.0568627	Ndufs7	NADH:ubiquinone oxidoreductase core subunit S7 [Source:RGD Symbol;Acc:1310013]
F7ELL4		CNH/Normoxia	2.30866	1.82058	1.26809	1	0.425099	0.612142		0.55	0.15	Hgfac	HGF activator [Source:RGD Symbol;Acc:70909]
F7ELS2		CNH/Normoxia	0.00194285	0.0147435	0.131777	3	0.903502	0.955727		0.0623377	0.0623377	Cct6a	chaperonin containing TCP1 subunit 6A [Source:RGD Symbol;Acc:1304763]
[truncated: 2,909 more rows]
