# Supplementary material for: Integrative multi-omic profiling of the chronically hypoxic heart: focus on m6A and m6Am epitranscriptomic regulation
Source: Front Cell Dev Biol. 2026 Jan 28;14:1756287. doi: 10.3389/fcell.2026.1756287 (PMC12891189; doi:10.3389/fcell.2026.1756287)
Supplement: Supplementary file 4 [file Table4.xlsx]

## Sheet: Metabolites
	FC	log2FC	t.stat	p.value.ttest	log.p	FDR.ttest	pair
3-Methylhistidine	2.12263	1.08585	8.91795	1.98209e-05	4.70288	0.00101086	CNH vs. N
Threonic acid	1.65147	0.723754	9.40516	1.33914e-05	4.87317	0.00101086	CNH vs. N
gamma-Glutamylleucine	1.74705	0.804917	6.35947	0.000218384	3.66078	0.00453807	CNH vs. N
N6,N6,N6-Trimethyllysine	2.34901	1.23205	6.27264	0.000239763	3.62022	0.00453807	CNH vs. N
Pantothenic acid	0.585171	-0.773069	-6.17382	0.000266946	3.57358	0.00453807	CNH vs. N
UDP-NAG	1.43116	0.517185	6.28273	0.000237165	3.62495	0.00453807	CNH vs. N
Uric acid	1.64827	0.720948	5.20438	0.00081802	3.08724	0.0119197	CNH vs. N
1-Methyladenosine	1.26655	0.340908	4.34803	0.00245176	2.61052	0.0217559	CNH vs. N
Aspartic acid	2.26432	1.17908	4.41832	0.00223149	2.6514	0.0217559	CNH vs. N
Choline	1.33677	0.418754	4.20255	0.0029861	2.5249	0.0217559	CNH vs. N
Deoxycytidine	1.28955	0.366864	4.39523	0.00230139	2.63801	0.0217559	CNH vs. N
Glutathione (oxidized)	1.46844	0.554285	4.31547	0.00256167	2.59148	0.0217559	CNH vs. N
N-Acetylaspartylglutamic acid	1.39467	0.479927	4.20884	0.00296057	2.52862	0.0217559	CNH vs. N
N-Acetylneuraminate	0.652585	-0.615762	-4.3536	0.00243348	2.61377	0.0217559	CNH vs. N
Urea	1.2602	0.333654	3.88247	0.00465848	2.33176	0.0316776	CNH vs. N
Guanosine 5'-monophosphate	1.98692	0.990533	3.7686	0.00547661	2.26149	0.0328597	CNH vs. N
Guanosine	1.5318	0.615232	3.79238	0.00529383	2.27623	0.0328597	CNH vs. N
Dimethylarginine	1.41505	0.500851	3.44751	0.00872669	2.05915	0.0494512	CNH vs. N
Uridine	1.67242	0.741936	3.26896	0.0113739	1.94409	0.0610597	CNH vs. N
Malic acid	1.42296	0.50889	3.14272	0.0137486	1.86174	0.0656676	CNH vs. N
NAD	0.742492	-0.429553	-3.16798	0.0132349	1.87828	0.0656676	CNH vs. N
Ornithine	1.78755	0.837983	3.12303	0.0141636	1.84883	0.0656676	CNH vs. N
Inosine	1.40585	0.491442	3.01008	0.0168115	1.77439	0.0745554	CNH vs. N
Tyrosine	1.4555	0.541516	2.97305	0.0177881	1.74987	0.0755996	CNH vs. N
N-epsilon-Methyllysine	1.47432	0.560053	2.89962	0.0199033	1.70107	0.0812056	CNH vs. N
Glucose	0.80508	-0.312796	-2.78698	0.0236681	1.62584	0.0909068	CNH vs. N
Leucine	1.15292	0.205298	2.77625	0.0240636	1.61864	0.0909068	CNH vs. N
5'-Methylthioadenosine	1.17523	0.232939	2.7223	0.0261555	1.58244	0.0919658	CNH vs. N
Fumaric acid	1.55024	0.632487	2.73553	0.0256259	1.59132	0.0919658	CNH vs. N
Nicotinamide	1.53722	0.62032	2.7006	0.0270488	1.56785	0.0919658	CNH vs. N
Creatine	0.900138	-0.151782	-2.66117	0.0287532	1.54131	0.0946075	CNH vs. N
Isoleucine	1.24336	0.314246	2.62672	0.0303323	1.5181	0.0966841	CNH vs. N
Adenosine diphosphate ribose	1.81919	0.863298	2.52603	0.035474	1.45009	0.109647	CNH vs. N
Hypoxanthine	1.66689	0.737159	2.47516	0.0384003	1.41566	0.115201	CNH vs. N
Glycero-3-phosphocholine	1.34726	0.430025	2.41845	0.0419511	1.37726	0.121995	CNH vs. N
Stachydrine (proline betaine)	1.23859	0.308704	2.40178	0.0430572	1.36595	0.121995	CNH vs. N
Histamine	1.30716	0.386431	2.35347	0.046429	1.33321	0.127993	CNH vs. N
S-Adenosylmethionine	1.37796	0.462535	2.16896	0.0619185	1.20818	0.166202	CNH vs. N
Phenylacetylglycine	1.64215	0.71559	2.14957	0.063818	1.19506	0.166909	CNH vs. N
Creatinine	1.10633	0.145777	2.1265	0.0661528	1.17945	0.16869	CNH vs. N
Betaine	1.23233	0.301393	1.95355	0.0865168	1.0629	0.205226	CNH vs. N
Ergothioneine	0.83656	-0.25746	-1.98248	0.0827301	1.08234	0.205226	CNH vs. N
Glutamic acid	1.26192	0.335621	1.95619	0.086164	1.06467	0.205226	CNH vs. N
Phenylalanine	1.11573	0.157985	1.9166	0.0915942	1.03813	0.212332	CNH vs. N
alpha-Hydroxyglutaric acid	0.829193	-0.270221	-1.86559	0.0990758	1.00403	0.215714	CNH vs. N
Cytidine 5'-monophosphate	1.29898	0.377379	1.87023	0.0983719	1.00713	0.215714	CNH vs. N
Uridine 5'-monophosphate	1.37657	0.461078	1.86348	0.0993974	1.00262	0.215714	CNH vs. N
Hydroxyphenyllactic acid	0.835627	-0.259068	-1.84371	0.102461	0.989439	0.217731	CNH vs. N
Mannose 6-phosphate	0.702181	-0.510086	-1.78104	0.112772	0.947798	0.230055	CNH vs. N
N-Acetylaspartic acid	1.18908	0.249849	1.7895	0.111324	0.953412	0.230055	CNH vs. N
Methionine	1.15209	0.204257	1.73891	0.120244	0.919936	0.240488	CNH vs. N
Adenosine diphosphate	0.808718	-0.306292	-1.5799	0.152783	0.815924	0.294036	CNH vs. N
Citrulline	1.22649	0.294537	1.59208	0.150032	0.823815	0.294036	CNH vs. N
Proline	1.16286	0.217684	1.48632	0.175502	0.755717	0.331504	CNH vs. N
Carnosine	1.33091	0.412414	1.45237	0.184463	0.734091	0.342095	CNH vs. N
gamma-Butyrobetaine	0.878623	-0.186684	-1.37955	0.205057	0.688126	0.354249	CNH vs. N
Glycine	1.11136	0.152327	1.3779	0.205546	0.687092	0.354249	CNH vs. N
Phenol sulfate	2.73679	1.45248	1.36839	0.208382	0.681141	0.354249	CNH vs. N
Phosphoenolpyruvic acid	1.19465	0.256591	1.39447	0.20068	0.697495	0.354249	CNH vs. N
Succinic acid	0.761883	-0.392358	-1.38915	0.202232	0.694151	0.354249	CNH vs. N
Cholic acid	0.540571	-0.887443	-1.34399	0.215819	0.665911	0.355653	CNH vs. N
Cytidine	1.30755	0.386863	1.34282	0.216181	0.665182	0.355653	CNH vs. N
3-Methyl-2-oxobutanoic acid	0.927839	-0.108053	-1.30337	0.228707	0.640721	0.370287	CNH vs. N
Carnitine	0.838916	-0.253401	-1.22164	0.256617	0.590715	0.408983	CNH vs. N
Glutathione (reduced)	1.14592	0.196501	1.17671	0.273133	0.563626	0.415815	CNH vs. N
Lactic acid	0.951441	-0.0718141	-1.19246	0.267247	0.573087	0.415815	CNH vs. N
p-Cresol sulfate	1.72952	0.79037	1.18438	0.270255	0.568227	0.415815	CNH vs. N
3-Hydroxybutyric acid	1.20798	0.272599	1.16444	0.277793	0.556279	0.416689	CNH vs. N
TMAO	0.367293	-1.445	-1.11818	0.295941	0.528795	0.437478	CNH vs. N
S-Lactoylglutathione	0.828822	-0.270865	-1.08769	0.308412	0.510869	0.4494	CNH vs. N
Inosine 5'-monophosphate	0.751865	-0.411455	-1.06407	0.318357	0.497085	0.457358	CNH vs. N
Histidine	1.13345	0.180725	1.03771	0.329751	0.481814	0.467147	CNH vs. N
Taurine	1.04008	0.0566949	1.02466	0.335505	0.474301	0.468788	CNH vs. N
Serine	1.22509	0.29289	0.979691	0.355933	0.448632	0.49061	CNH vs. N
Alanine	1.04374	0.06176	0.966976	0.361875	0.441441	0.492151	CNH vs. N
1-Methylnicotinamide	1.14479	0.195082	0.893847	0.397496	0.400667	0.533482	CNH vs. N
Adenosine	1.10719	0.146902	0.844799	0.422767	0.373899	0.559076	CNH vs. N
Tryptophan	0.953326	-0.0689579	-0.83579	0.427528	0.369035	0.559076	CNH vs. N
4-Methyl-2-oxovaleric acid	0.947793	-0.0773554	-0.815419	0.438433	0.358096	0.566079	CNH vs. N
UDP-Glc	1.0437	0.0617113	0.788271	0.45326	0.343652	0.577907	CNH vs. N
N,N-Dimethylglycine	1.06106	0.0855127	0.728481	0.487093	0.312388	0.613377	CNH vs. N
Anserine	0.864623	-0.209857	-0.70453	0.501094	0.300081	0.615803	CNH vs. N
beta-Nicotinamide adenine dinucleotide phosphate	0.928907	-0.106394	-0.712206	0.49658	0.304011	0.615803	CNH vs. N
Xanthosine	1.12644	0.171765	0.671906	0.520571	0.28352	0.632122	CNH vs. N
Acetylcholine	1.115	0.157043	0.65664	0.529844	0.275852	0.635813	CNH vs. N
N-Acetylornithine	0.939707	-0.0897165	-0.622017	0.551242	0.258658	0.653799	CNH vs. N
Isocitric acid	1.0915	0.126306	0.603647	0.562799	0.249647	0.659833	CNH vs. N
Glucose 6-phosphate	0.867025	-0.205855	-0.560627	0.590403	0.228852	0.684331	CNH vs. N
Flavin adenine dinucleotide	0.935867	-0.0956245	-0.53925	0.604393	0.218681	0.692675	CNH vs. N
Arginine	1.0506	0.0712077	0.512374	0.622232	0.206048	0.705196	CNH vs. N
Lysine	1.0533	0.0749125	0.437412	0.67338	0.17174	0.754778	CNH vs. N
Citric acid	1.07883	0.109473	0.416166	0.688229	0.162267	0.754832	CNH vs. N
Glutamine	0.964281	-0.0524746	-0.417441	0.687333	0.162833	0.754832	CNH vs. N
Hippuric acid	1.1112	0.152117	0.402772	0.697665	0.156353	0.757041	CNH vs. N
NADH	0.862164	-0.213966	-0.378866	0.714645	0.14591	0.767303	CNH vs. N
Aconitic acid, cis-	1.05504	0.0772924	0.289662	0.77944	0.108217	0.828155	CNH vs. N
Asparagine	0.948896	-0.0756786	-0.264744	0.7979	0.0980515	0.839029	CNH vs. N
2PG/3PG	1.08748	0.12099	0.24683	0.811256	0.0908422	0.844368	CNH vs. N
Threonine	0.970007	-0.0439323	-0.208833	0.839798	0.0758253	0.865246	CNH vs. N
3-Indoxylsulfate	1.03304	0.0469028	-0.166103	0.872197	0.0593852	0.879891	CNH vs. N
5-Aminovaleric acid betaine	0.972276	-0.0405618	-0.156009	0.879891	0.0555711	0.879891	CNH vs. N
alpha-Aminoadipic acid	0.980939	-0.0277646	-0.160386	0.876553	0.0572218	0.879891	CNH vs. N

## Sheet: Lipids
	FC	log2FC	t.stat	p.value.ttest	log.p	FDR.ttest	pair
FA 20:1	6.26507	2.64733	10.73	5.00421e-06	5.30066	0.000246858	CNH vs. N
FA 22:4	5.49065	2.45698	10.6882	5.15361e-06	5.28789	0.000246858	CNH vs. N
FA 22:6	6.85341	2.77682	11.8274	2.39389e-06	5.6209	0.000246858	CNH vs. N
PE 36:2	0.388392	-1.36441	-11.153	3.73746e-06	5.42742	0.000246858	CNH vs. N
PE 36:4 (1)	0.220607	-2.18045	-11.0885	3.90508e-06	5.40837	0.000246858	CNH vs. N
PE 37:3	0.142521	-2.81076	-11.0916	3.89674e-06	5.4093	0.000246858	CNH vs. N
PE 38:6 (1)	0.398338	-1.32794	-11.1746	3.68311e-06	5.43379	0.000246858	CNH vs. N
PE O-34:3	0.42053	-1.24972	-14.4163	5.2399e-07	6.28068	0.000246858	CNH vs. N
PE O-36:4	0.484978	-1.04401	-11.2125	3.5899e-06	5.44492	0.000246858	CNH vs. N
PG 44:11	16.4662	4.04143	10.7605	4.89835e-06	5.30995	0.000246858	CNH vs. N
PE 36:3	0.278293	-1.84532	-10.2556	7.02806e-06	5.15316	0.000280537	CNH vs. N
PI 38:6 (2)	3.6043	1.84972	10.2737	6.93577e-06	5.15891	0.000280537	CNH vs. N
CL 74:9 (2)	2.44145	1.28774	9.45373	1.28902e-05	4.88974	0.00040041	CNH vs. N
PC 38:6 (2)	3.20701	1.68123	9.57644	1.17147e-05	4.93127	0.00040041	CNH vs. N
PE 36:5 (1)	0.291005	-1.78088	-9.40673	1.33749e-05	4.87371	0.00040041	CNH vs. N
SM 34:1;O2	1.39659	0.481913	9.65156	1.10543e-05	4.95647	0.00040041	CNH vs. N
PE 34:2	0.371675	-1.42789	-9.2347	1.533e-05	4.81446	0.000407947	CNH vs. N
PG 38:4	2.06636	1.04709	9.28777	1.46947e-05	4.83284	0.000407947	CNH vs. N
PG 40:6	2.44738	1.29124	9.12449	1.67491e-05	4.77601	0.000422254	CNH vs. N
FA 18:3	5.17258	2.37088	8.58796	2.61187e-05	4.58305	0.000463364	CNH vs. N
FA 22:5 (1)	6.03123	2.59245	8.59139	2.60427e-05	4.58431	0.000463364	CNH vs. N
PC 35:0	1.46375	0.549669	8.6273	2.5262e-05	4.59753	0.000463364	CNH vs. N
PC 36:2	0.41032	-1.28518	-8.73424	2.30871e-05	4.63663	0.000463364	CNH vs. N
PC 40:6 (2)	2.32753	1.2188	8.61524	2.55212e-05	4.5931	0.000463364	CNH vs. N
PG 42:10	15.3987	3.94474	8.66937	2.43803e-05	4.61296	0.000463364	CNH vs. N
PI 36:2	0.476931	-1.06815	-8.68296	2.41027e-05	4.61793	0.000463364	CNH vs. N
PI 38:3 (1)	0.376452	-1.40946	-8.84707	2.10158e-05	4.67745	0.000463364	CNH vs. N
PS 40:8	1.85661	0.892669	8.43716	2.97155e-05	4.52702	0.000508347	CNH vs. N
PC 36:6	2.98912	1.57972	8.39296	3.08719e-05	4.51044	0.000509919	CNH vs. N
PC 40:7 (2)	2.1269	1.08875	8.26159	3.46148e-05	4.46074	0.000539278	CNH vs. N
PC 42:10	2.08915	1.06291	8.24825	3.50222e-05	4.45566	0.000539278	CNH vs. N
PE 35:2	0.265967	-1.91068	-8.21609	3.60269e-05	4.44337	0.000539278	CNH vs. N
PC 40:4	1.81386	0.859063	8.08115	4.06054e-05	4.39142	0.000586332	CNH vs. N
PE 34:3 (2)	0.455327	-1.13503	-8.05357	4.16186e-05	4.38071	0.000586332	CNH vs. N
FA 22:5 (2)	8.60295	3.10483	8.01765	4.29808e-05	4.36673	0.000588224	CNH vs. N
PC 36:4 (1)	0.241128	-2.05213	-7.92651	4.66647e-05	4.33101	0.000607991	CNH vs. N
PE 37:2 (1)	0.353456	-1.5004	-7.90575	4.75523e-05	4.32283	0.000607991	CNH vs. N
PG 38:6 (1)	3.11449	1.639	7.89011	4.82331e-05	4.31665	0.000607991	CNH vs. N
CL 76:12 (1)	3.53114	1.82013	7.76093	5.42904e-05	4.26528	0.000657467	CNH vs. N
PC 35:2	0.329197	-1.60298	-7.74876	5.49033e-05	4.2604	0.000657467	CNH vs. N
PE 38:6 (2)	2.28142	1.18993	7.57464	6.4568e-05	4.18998	0.000754343	CNH vs. N
FA 20:3	4.48582	2.16537	7.54594	6.63357e-05	4.17825	0.000756543	CNH vs. N
PC 40:5 (2)	1.90866	0.932557	7.47736	7.07801e-05	4.15009	0.000788457	CNH vs. N
PE 39:4 (2)	0.689955	-0.535426	-7.2642	8.68482e-05	4.06124	0.000945461	CNH vs. N
PE O-36:3	0.589755	-0.761811	-7.22573	9.0158e-05	4.045	0.000959681	CNH vs. N
CAR 3:0-DC (1)	0.478179	-1.06438	-7.17657	9.45941e-05	4.02414	0.000965385	CNH vs. N
PI 40:7	4.26042	2.091	7.17516	9.47246e-05	4.02354	0.000965385	CNH vs. N
PG 36:4 (3)	2.02333	1.01673	7.14174	9.78835e-05	4.00929	0.000976796	CNH vs. N
PE 37:2 (2)	0.416506	-1.26359	-7.06792	0.000105282	3.97765	0.0010086	CNH vs. N
PE 38:7	0.449006	-1.15519	-7.08487	0.00010353	3.98493	0.0010086	CNH vs. N
PC 32:2	0.55336	-0.853709	-6.95831	0.000117436	3.9302	0.00108774	CNH vs. N
PC 34:0	1.49345	0.578645	6.95282	0.000118084	3.92781	0.00108774	CNH vs. N
PC O-41:11	0.546513	-0.871673	-6.93007	0.000120813	3.91789	0.00109188	CNH vs. N
PC 37:2 (1)	0.333373	-1.58479	-6.90802	0.000123525	3.90824	0.00109572	CNH vs. N
PC O-34:1	1.36996	0.454136	6.85859	0.000129854	3.88655	0.00113091	CNH vs. N
PG 34:2 (2)	0.477667	-1.06592	-6.82222	0.000134739	3.87051	0.0011525	CNH vs. N
PC 35:3	0.372095	-1.42626	-6.77513	0.000141369	3.84965	0.00118799	CNH vs. N
FA 20:2	4.2984	2.1038	6.68711	0.000154751	3.81037	0.00123543	CNH vs. N
LPE 18:2	0.507949	-0.977245	-6.71381	0.000150548	3.82232	0.00123543	CNH vs. N
PE 40:7 (2)	1.52584	0.609604	6.69712	0.000153161	3.81485	0.00123543	CNH vs. N
CL 72:6 (2)	1.73817	0.797566	6.65137	0.000160579	3.79431	0.00125088	CNH vs. N
Cer 42:2;O2	1.49716	0.582227	6.64342	0.000161909	3.79073	0.00125088	CNH vs. N
PC 37:2 (2)	0.408218	-1.29259	-6.62503	0.000165031	3.78244	0.00125476	CNH vs. N
SM 44:1;O2	1.36351	0.447326	6.58991	0.000171179	3.76655	0.00128116	CNH vs. N
CAR 3:0-DC (2)	0.510497	-0.970025	-6.52156	0.000183883	3.73546	0.00135507	CNH vs. N
PC 34:2	0.537883	-0.894636	-6.41652	0.000205486	3.68722	0.00147654	CNH vs. N
PC 36:3	0.483949	-1.04707	-6.41176	0.000206531	3.68502	0.00147654	CNH vs. N
MLCL 54:5	6.69657	2.74342	6.34858	0.000220946	3.65571	0.00149061	CNH vs. N
PE 34:3 (1)	0.309105	-1.69383	-6.38376	0.000212786	3.67206	0.00149061	CNH vs. N
PE 38:4	0.775003	-0.367725	-6.35439	0.000219575	3.65842	0.00149061	CNH vs. N
PE 38:5 (2)	1.70915	0.773276	6.37259	0.000215341	3.66687	0.00149061	CNH vs. N
PC 40:5 (1)	1.75416	0.810778	6.17681	0.000266075	3.575	0.00177014	CNH vs. N
PC 37:6	2.95462	1.56297	6.1442	0.000275742	3.5595	0.00180932	CNH vs. N
PE 36:4 (2)	0.624728	-0.678699	-6.13132	0.000279669	3.55336	0.00181029	CNH vs. N
PE 36:5 (3)	0.476818	-1.06849	-6.09827	0.000290022	3.53757	0.00185227	CNH vs. N
PE 37:4	0.56989	-0.811245	-6.00869	0.000320277	3.49447	0.00201859	CNH vs. N
PG 40:8	3.12565	1.64416	5.93479	0.000347861	3.45859	0.00216396	CNH vs. N
PI 38:3 (2)	0.236009	-2.08308	-5.91513	0.000355633	3.449	0.00218395	CNH vs. N
FA 18:2	2.8535	1.51273	5.8368	0.000388551	3.41055	0.00232645	CNH vs. N
PS 34:2	0.30279	-1.72361	-5.8385	0.000387805	3.41139	0.00232645	CNH vs. N
HexCer 42:1;O2	1.87913	0.910068	5.82172	0.000395267	3.40311	0.00233744	CNH vs. N
PG 38:5 (2)	2.33824	1.22542	5.77366	0.000417529	3.37931	0.00243898	CNH vs. N
PE 40:6 (2)	1.4756	0.561304	5.73914	0.000434374	3.36214	0.00250681	CNH vs. N
PC 40:9	2.27692	1.18708	5.70614	0.000451177	3.34565	0.00257278	CNH vs. N
PG 40:7	2.62819	1.39407	5.68432	0.000462677	3.33472	0.00260732	CNH vs. N
PE O-34:2	0.737857	-0.438587	-5.67071	0.000470016	3.32789	0.00261788	CNH vs. N
PC 34:4 (1)	0.474092	-1.07676	-5.63298	0.000491031	3.30889	0.00264628	CNH vs. N
PC 41:11	1.55016	0.632415	5.64997	0.000481441	3.31746	0.00264628	CNH vs. N
PG 38:6 (2)	4.41663	2.14295	5.63182	0.000491689	3.30831	0.00264628	CNH vs. N
CL 72:8	0.700837	-0.512849	-5.61432	0.000501804	3.29947	0.00265468	CNH vs. N
LPE 22:6	2.02635	1.01888	5.61	0.000504333	3.29728	0.00265468	CNH vs. N
PC 36:5 (1)	0.488794	-1.0327	-5.49604	0.000576429	3.23925	0.00294161	CNH vs. N
PC 39:6	2.07065	1.05008	5.48803	0.000581906	3.23515	0.00294161	CNH vs. N
PC 40:8	1.64483	0.717936	5.48585	0.000583408	3.23403	0.00294161	CNH vs. N
PE 34:1	0.629861	-0.666895	-5.50419	0.000570915	3.24343	0.00294161	CNH vs. N
PC 38:3	0.540201	-0.888431	-5.44307	0.000613733	3.21202	0.00306227	CNH vs. N
PE 42:7	1.38357	0.468393	5.3766	0.000664335	3.17761	0.00324711	CNH vs. N
SM 40:1;O2	1.17814	0.236506	5.38489	0.00065778	3.18192	0.00324711	CNH vs. N
SM 34:2;O2	1.39084	0.475959	5.24791	0.000775797	3.11025	0.0037536	CNH vs. N
MLCL 54:6	2.24899	1.16928	5.22542	0.000797311	3.09837	0.00381912	CNH vs. N
PS 36:3	0.453067	-1.1422	-5.21359	0.00080888	3.09212	0.00383617	CNH vs. N
SM 42:2;O2	1.21517	0.281163	5.19411	0.000828339	3.08179	0.00388995	CNH vs. N
PE O-40:8 (2)	1.45388	0.539907	5.18037	0.000842374	3.0745	0.00391745	CNH vs. N
PG 38:5 (1)	2.38626	1.25475	5.10284	0.000926594	3.03311	0.00426768	CNH vs. N
TG 58:10 (2)	5.9183	2.56518	5.08451	0.000947828	3.02327	0.0043239	CNH vs. N
PE O-38:3	0.755925	-0.403684	-5.04765	0.00099214	3.00343	0.00448335	CNH vs. N
PS 36:2	0.509799	-0.971999	-4.99099	0.00106475	2.97275	0.00476649	CNH vs. N
PC 32:0	1.31114	0.390821	4.98225	0.00107645	2.96801	0.00477426	CNH vs. N
FA 20:4 (1)	3.14476	1.65295	4.94919	0.00112203	2.95	0.00493075	CNH vs. N
LPC 22:6	1.81833	0.862617	4.89976	0.00119414	2.92295	0.00519992	CNH vs. N
PE O-40:9	1.63317	0.707675	4.86955	0.00124068	2.90634	0.0053539	CNH vs. N
PC 33:2	0.490378	-1.02803	-4.84883	0.00127374	2.89492	0.00544753	CNH vs. N
PG 36:3 (2)	0.496341	-1.0106	-4.79814	0.00135877	2.86685	0.00575973	CNH vs. N
TG 60:10	5.87162	2.55376	4.78052	0.00138975	2.85706	0.00583939	CNH vs. N
Cer 40:1;O2	1.5942	0.672834	4.75517	0.00143567	2.84294	0.00597496	CNH vs. N
FA 24:1	2.52334	1.33534	4.74908	0.00144696	2.83954	0.00597496	CNH vs. N
PC 42:6	1.96741	0.976298	4.63697	0.00167281	2.77655	0.0068485	CNH vs. N
PC 39:2	0.694048	-0.526893	-4.58624	0.00178733	2.74779	0.00725536	CNH vs. N
PG 32:0	1.48419	0.56968	4.56947	0.00182706	2.73825	0.00731265	CNH vs. N
PG 34:3	0.422075	-1.24443	-4.56742	0.00183198	2.73708	0.00731265	CNH vs. N
PC 34:3	0.64044	-0.642864	-4.53673	0.00190738	2.71956	0.0075493	CNH vs. N
PE 37:5	0.339848	-1.55704	-4.53062	0.00192279	2.71607	0.0075493	CNH vs. N
PE 38:3	0.607372	-0.719348	-4.52237	0.00194382	2.71134	0.00756984	CNH vs. N
Cer 41:1;O2	1.65314	0.725208	4.50762	0.00198203	2.70289	0.00760108	CNH vs. N
PE O-37:6	0.675631	-0.565693	-4.50703	0.00198358	2.70255	0.00760108	CNH vs. N
PC 38:6 (1)	0.659118	-0.60139	-4.47378	0.0020728	2.68344	0.00763748	CNH vs. N
PE O-40:7 (3)	1.4987	0.58371	4.494	0.00201804	2.69507	0.00763748	CNH vs. N
PE O-42:7	1.57071	0.651418	4.48484	0.00204265	2.68981	0.00763748	CNH vs. N
PI 40:6 (1)	2.69963	1.43276	4.47842	0.00206011	2.68611	0.00763748	CNH vs. N
PS 38:6	1.61967	0.695703	4.4874	0.00203574	2.69128	0.00763748	CNH vs. N
CL 72:6 (1)	1.44799	0.534047	4.46401	0.00209987	2.67781	0.00767814	CNH vs. N
CL 72:7	1.46445	0.550356	4.43833	0.00217277	2.66299	0.00782524	CNH vs. N
PE 40:5 (2)	1.50425	0.589045	4.44209	0.00216193	2.66516	0.00782524	CNH vs. N
PE O-32:1	0.530297	-0.915128	-4.39384	0.00230568	2.6372	0.00824195	CNH vs. N
PC O-36:5	1.33374	0.415475	4.31965	0.00254728	2.59392	0.00903814	CNH vs. N
Cholesterol	1.10418	0.142974	4.30008	0.00261546	2.58245	0.00914455	CNH vs. N
PI 40:6 (3)	1.45436	0.540383	4.3001	0.00261541	2.58246	0.00914455	CNH vs. N
PE 35:1	0.60187	-0.732477	-4.27785	0.00269534	2.56939	0.00935555	CNH vs. N
PI 34:3	1.73058	0.791258	4.27038	0.00272276	2.56499	0.00938274	CNH vs. N
PS 38:5	1.43361	0.519654	4.1821	0.00307076	2.51275	0.0105064	CNH vs. N
PE 42:10	2.23033	1.15726	4.13469	0.00327721	2.4845	0.0111332	CNH vs. N
PE 38:5 (1)	0.656062	-0.608097	-4.04128	0.00372909	2.4284	0.0125791	CNH vs. N
PE 40:4	1.29859	0.376947	4.03531	0.00376016	2.42479	0.0125952	CNH vs. N
PG 36:1	1.4653	0.551194	4.02743	0.0038016	2.42003	0.0126456	CNH vs. N
CL 76:9	3.17552	1.66699	4.00013	0.00394906	2.40351	0.0128175	CNH vs. N
PC 40:6 (1)	1.49436	0.579529	4.01155	0.00388667	2.41042	0.0128175	CNH vs. N
PC O-34:3	0.43941	-1.18636	-4.00003	0.00394962	2.40344	0.0128175	CNH vs. N
PC O-38:6	1.27378	0.349118	3.99327	0.00398707	2.39935	0.0128175	CNH vs. N
PI 36:4 (2)	1.32192	0.402635	3.99435	0.00398104	2.4	0.0128175	CNH vs. N
PE 41:6 (2)	1.47258	0.558346	3.98783	0.00401749	2.39604	0.0128292	CNH vs. N
PC O-38:7	3.12978	1.64606	3.94706	0.00425354	2.37125	0.013493	CNH vs. N
PC 36:4 (2)	1.36676	0.450765	3.90608	0.00450586	2.34622	0.0141994	CNH vs. N
PE O-40:6 (1)	1.2599	0.333314	3.86529	0.00477308	2.3212	0.0149432	CNH vs. N
TG 60:11	6.15569	2.62192	3.83085	0.00501186	2.3	0.0155888	CNH vs. N
LPE 18:1	0.590125	-0.760908	-3.76662	0.0054921	2.26026	0.0168955	CNH vs. N
PG 40:5	1.36702	0.451038	3.7653	0.00550249	2.25944	0.0168955	CNH vs. N
SM 42:1;O2	1.10604	0.145409	3.75015	0.00562305	2.25003	0.0171557	CNH vs. N
PE 41:5 (2)	1.41981	0.505701	3.7453	0.0056622	2.24701	0.0171658	CNH vs. N
SM 40:2;O2	1.23032	0.29903	3.7229	0.00584701	2.23307	0.0176146	CNH vs. N
PC O-38:5 (1)	2.4163	1.2728	3.70022	0.00604071	2.21891	0.0180844	CNH vs. N
DG 36:4	1.36713	0.45115	3.66974	0.00631183	2.19984	0.0187699	CNH vs. N
TG 54:6 (3)	2.40438	1.26567	3.66577	0.00634807	2.19736	0.0187699	CNH vs. N
PE O-36:5	0.843922	-0.244819	-3.62821	0.00670235	2.17377	0.0196959	CNH vs. N
PC O-37:9	0.825239	-0.277115	-3.61304	0.00685144	2.16422	0.0198899	CNH vs. N
PE 36:6	1.92216	0.942732	3.61592	0.00682285	2.16603	0.0198899	CNH vs. N
PE 39:6 (2)	1.54352	0.626223	3.58472	0.00713908	2.14636	0.0206001	CNH vs. N
FA 26:1	2.59934	1.37815	3.55308	0.00747577	2.12634	0.0214425	CNH vs. N
PI 38:4 (1)	0.553841	-0.852457	-3.54319	0.00758441	2.12008	0.0215046	CNH vs. N
PS 40:6	1.21672	0.283002	3.54294	0.00758721	2.11992	0.0215046	CNH vs. N
PE O-40:6 (3)	1.19229	0.253732	3.53334	0.0076944	2.11383	0.0216801	CNH vs. N
GM3 40:1;O2	1.32447	0.405417	3.51875	0.00786027	2.10456	0.0220179	CNH vs. N
PS 40:5 (2)	1.26468	0.338776	3.50896	0.00797368	2.09834	0.0222058	CNH vs. N
PE 37:6	2.45422	1.29526	3.4795	0.00832571	2.07958	0.0230521	CNH vs. N
PE O-35:5	0.676095	-0.564701	-3.41622	0.00913885	2.03911	0.0251581	CNH vs. N
DG 38:5	1.62934	0.704285	3.36747	0.00982238	2.00778	0.0267325	CNH vs. N
LPC 18:2/0:0	0.657902	-0.604055	-3.37013	0.00978373	2.0095	0.0267325	CNH vs. N
TG 56:8 (2)	2.60119	1.37917	3.34191	0.0102022	1.99131	0.0276093	CNH vs. N
PI 40:5 (1)	1.49985	0.584823	3.32795	0.0104162	1.98229	0.02803	CNH vs. N
CL 74:8	1.33764	0.419691	3.30337	0.0108044	1.9664	0.0287518	CNH vs. N
PA 38:6	3.38508	1.75919	3.30396	0.0107949	1.96678	0.0287518	CNH vs. N
PE O-38:6 (1)	0.883229	-0.17914	-3.29707	0.0109063	1.96232	0.0288626	CNH vs. N
PE 41:5 (1)	1.15705	0.210457	3.28953	0.0110297	1.95744	0.0290288	CNH vs. N
PC 30:0	1.33283	0.414495	3.27957	0.0111951	1.95097	0.0292238	CNH vs. N
PI 32:0	1.72145	0.783627	3.27773	0.0112259	1.94978	0.0292238	CNH vs. N
PE O-38:4	0.702309	-0.509823	-3.2309	0.0120406	1.91935	0.0311755	CNH vs. N
TG 52:4 (2)	1.8713	0.904037	3.21341	0.0123608	1.90795	0.0318323	CNH vs. N
TG 58:9	2.6839	1.42433	3.20646	0.0124906	1.90342	0.0319945	CNH vs. N
PI 35:2	0.478758	-1.06263	-3.18829	0.0128364	1.89156	0.0327056	CNH vs. N
PG 36:3 (1)	0.693703	-0.527609	-3.1626	0.0133426	1.87476	0.0336373	CNH vs. N
PI 39:5	1.42812	0.514118	3.16572	0.01328	1.8768	0.0336373	CNH vs. N
PE 40:5 (1)	1.32657	0.407704	3.13824	0.013842	1.8588	0.0347138	CNH vs. N
PC 40:1	1.33713	0.419137	3.10541	0.0145461	1.83725	0.0361014	CNH vs. N
TG 56:7 (2)	2.307	1.20602	3.10809	0.0144873	1.83901	0.0361014	CNH vs. N
PE O-38:7 (2)	1.27308	0.348327	3.04345	0.0159794	1.79644	0.0394542	CNH vs. N
LPC 20:3/0:0	0.356284	-1.4889	-2.99299	0.017255	1.76309	0.0421084	CNH vs. N
PI 38:6 (1)	1.4475	0.533567	2.9906	0.0173181	1.7615	0.0421084	CNH vs. N
TG 46:0	0.503657	-0.989486	-2.99613	0.0171726	1.76516	0.0421084	CNH vs. N
CL 76:11 (1)	1.42233	0.508251	2.96709	0.0179506	1.74592	0.0434105	CNH vs. N
PG 36:2	0.826458	-0.274986	-2.96403	0.0180348	1.74389	0.0434105	CNH vs. N
TG 55:3	0.434828	-1.20148	-2.95965	0.018156	1.74098	0.0434836	CNH vs. N
PE 42:8	1.44232	0.528388	2.925	0.0191442	1.71796	0.0456221	CNH vs. N
TG 58:8 (2)	2.40854	1.26816	2.91837	0.0193395	1.71355	0.0458596	CNH vs. N
FA 20:5 (1)	2.01462	1.01051	2.90827	0.0196411	1.70683	0.0463452	CNH vs. N
TG 58:7 (2)	2.51969	1.33325	2.89033	0.0201888	1.69489	0.0474042	CNH vs. N
PC 38:5	1.3847	0.469575	2.87616	0.0206328	1.68544	0.0479762	CNH vs. N
PG 34:2 (1)	0.519587	-0.944563	-2.8783	0.0205652	1.68687	0.0479762	CNH vs. N
PI 38:2	0.453405	-1.14113	-2.86995	0.0208307	1.6813	0.0482023	CNH vs. N
SM 44:2;O2	1.33303	0.414707	2.81452	0.0226845	1.64427	0.0522399	CNH vs. N
PI 34:2	0.757277	-0.401107	-2.81004	0.0228415	1.64128	0.0523496	CNH vs. N
PE 40:9	1.47875	0.564376	2.78902	0.023594	1.6272	0.0538169	CNH vs. N
PG 33:1	0.68286	-0.550337	-2.77633	0.0240605	1.61869	0.0546208	CNH vs. N
PG 38:3	0.676171	-0.564539	-2.75574	0.0248375	1.60489	0.0561188	CNH vs. N
PG 36:4 (2)	0.71201	-0.490031	-2.73905	0.0254866	1.59369	0.057315	CNH vs. N
TG 48:2	0.421176	-1.2475	-2.7351	0.0256429	1.59103	0.0573969	CNH vs. N
PC 34:4 (2)	1.35067	0.433674	2.7195	0.0262689	1.58056	0.0582537	CNH vs. N
TG 56:6 (2)	2.41947	1.27469	2.72229	0.0261557	1.58243	0.0582537	CNH vs. N
SM 43:1;O2	0.890401	-0.167473	-2.70144	0.0270138	1.56841	0.0596296	CNH vs. N
TG 48:1	0.434228	-1.20348	-2.68852	0.0275599	1.55972	0.060556	CNH vs. N
PE O-34:1 (1)	0.784388	-0.35036	-2.67107	0.0283151	1.54798	0.0619313	CNH vs. N
CAR 14:2	3.24186	1.69682	2.66191	0.0287203	1.54181	0.062532	CNH vs. N
TG 50:3	0.396167	-1.33582	-2.64704	0.0293904	1.53179	0.0637013	CNH vs. N
PC 44:5	1.37582	0.460288	2.62674	0.0303313	1.51811	0.0654445	CNH vs. N
TG 53:3	0.439909	-1.18472	-2.6169	0.0307986	1.51147	0.0661548	CNH vs. N
TG 52:2	0.437069	-1.19407	-2.60186	0.0315264	1.50133	0.0674157	CNH vs. N
CL 76:12 (2)	1.49521	0.580344	2.58932	0.0321471	1.49286	0.0684375	CNH vs. N
PC 38:1	1.1634	0.218346	2.57013	0.0331208	1.4799	0.0701986	CNH vs. N
CAR 16:2	4.17848	2.06298	2.55437	0.033943	1.46925	0.0716243	CNH vs. N
CL 70:6	2.02348	1.01684	2.5375	0.0348463	1.45784	0.0728881	CNH vs. N
PC 33:1	0.702336	-0.509767	-2.53766	0.0348376	1.45795	0.0728881	CNH vs. N
TG 53:2	0.446163	-1.16436	-2.53297	0.0350925	1.45479	0.0730716	CNH vs. N
TG 58:5	1.90625	0.930739	2.5303	0.0352391	1.45297	0.0730716	CNH vs. N
PS 40:1	1.22029	0.287226	2.52602	0.0354746	1.45008	0.0732217	CNH vs. N
TG 50:2	0.459508	-1.12184	-2.52344	0.0356173	1.44834	0.0732217	CNH vs. N
CAR 6:0	2.50915	1.3272	2.48021	0.0380992	1.41908	0.0766787	CNH vs. N
CAR 8:0	2.79763	1.4842	2.48479	0.0378283	1.42218	0.0766787	CNH vs. N
Cer 42:1;O2	1.23838	0.308456	2.4814	0.0380287	1.41989	0.0766787	CNH vs. N
TG 52:3	0.418974	-1.25507	-2.48602	0.0377558	1.42302	0.0766787	CNH vs. N
TG 54:5 (2)	1.6691	0.739073	2.48841	0.0376153	1.42463	0.0766787	CNH vs. N
TG 56:9	2.11272	1.0791	2.44661	0.0401487	1.39633	0.0804654	CNH vs. N
CAR 24:1	3.12253	1.64271	2.44174	0.0404543	1.39304	0.08074	CNH vs. N
TG 54:3	0.434737	-1.20179	-2.42654	0.0414255	1.38273	0.0823354	CNH vs. N
CAR 12:1	2.88721	1.52968	2.41292	0.0423149	1.37351	0.0837555	CNH vs. N
CAR 5:0-OH	0.689461	-0.536458	-2.3544	0.0463617	1.33384	0.0908488	CNH vs. N
PI 36:3	0.703483	-0.507412	-2.35795	0.0461059	1.33624	0.0908488	CNH vs. N
TG 51:2	0.498447	-1.00449	-2.35294	0.0464676	1.33285	0.0908488	CNH vs. N
CAR 8:1	2.78172	1.47598	2.34813	0.0468179	1.32959	0.0911616	CNH vs. N
CL 76:11 (2)	2.38612	1.25466	2.33983	0.0474281	1.32396	0.091976	CNH vs. N
CAR 16:1 (1)	4.33008	2.11439	2.32137	0.0488149	1.31145	0.0938378	CNH vs. N
PG 35:2	0.720274	-0.473383	-2.31926	0.0489759	1.31002	0.0938378	CNH vs. N
TG 50:1	0.522636	-0.936122	-2.32396	0.0486183	1.3132	0.0938378	CNH vs. N
CoQ9	0.83299	-0.263628	-2.28923	0.0513264	1.28966	0.0976623	CNH vs. N
TG 54:4 (1)	0.392357	-1.34976	-2.28857	0.0513797	1.28921	0.0976623	CNH vs. N
PC O-38:5 (2)	1.43669	0.522744	2.28363	0.0517773	1.28586	0.0979162	CNH vs. N
TG 56:1	0.599091	-0.739152	-2.28184	0.0519221	1.28465	0.0979162	CNH vs. N
GM3 36:1;O2	1.65461	0.726492	2.27557	0.0524329	1.2804	0.0984917	CNH vs. N
TG 58:6	1.78861	0.838838	2.26528	0.0532818	1.27342	0.0996953	CNH vs. N
CAR 14:1	2.76174	1.46558	2.26016	0.0537093	1.26995	0.0998735	CNH vs. N
LPC 18:1/0:0	0.784443	-0.35026	-2.25915	0.0537941	1.26927	0.0998735	CNH vs. N
PC 35:1	0.747175	-0.420482	-2.23689	0.0556947	1.25419	0.103003	CNH vs. N
CAR 10:1	2.69732	1.43153	2.23171	0.0561468	1.25067	0.103365	CNH vs. N
LPC 20:2/0:0	0.561829	-0.831796	-2.22727	0.0565377	1.24766	0.103365	CNH vs. N
TG 51:3	0.486424	-1.03971	-2.22745	0.0565217	1.24778	0.103365	CNH vs. N
PE 42:5	1.14429	0.194458	2.21023	0.0580604	1.23612	0.105729	CNH vs. N
TG 60:4	0.518175	-0.948489	-2.20789	0.0582725	1.23454	0.105729	CNH vs. N
SM 36:2;O2	1.25687	0.329831	2.20166	0.0588413	1.23032	0.106358	CNH vs. N
CAR 10:0	2.55246	1.35189	2.19295	0.0596458	1.22442	0.107407	CNH vs. N
PC 35:4	1.30518	0.384253	2.18399	0.0604851	1.21835	0.108106	CNH vs. N
TG 54:6 (2)	1.58165	0.661431	2.18601	0.0602948	1.21972	0.108106	CNH vs. N
LPE 22:5	1.50898	0.593578	2.18019	0.0608443	1.21578	0.108343	CNH vs. N
TG 49:2	0.588802	-0.764144	-2.177	0.0611473	1.21362	0.108343	CNH vs. N
TG 51:1	0.569128	-0.813176	-2.17544	0.0612964	1.21257	0.108343	CNH vs. N
TG 49:1	0.57472	-0.799069	-2.17104	0.061718	1.20959	0.108623	CNH vs. N
TG 50:4	0.490032	-1.02905	-2.16907	0.0619086	1.20825	0.108623	CNH vs. N
DG 38:4	1.25801	0.331145	2.15212	0.063565	1.19678	0.109524	CNH vs. N
LPC 22:5	1.43307	0.519107	2.15903	0.0628845	1.20146	0.109524	CNH vs. N
PA 34:2	0.8222	-0.282439	-2.15988	0.0628009	1.20203	0.109524	CNH vs. N
PC 38:4	1.18996	0.250917	2.1532	0.0634582	1.19751	0.109524	CNH vs. N
PE O-34:1 (2)	0.757387	-0.400897	-2.15562	0.0632189	1.19915	0.109524	CNH vs. N
TG 56:6 (1)	1.64352	0.71679	2.14706	0.0640684	1.19336	0.109995	CNH vs. N
TG 50:5	0.474699	-1.07492	-2.1424	0.064535	1.1902	0.110401	CNH vs. N
LPC 18:0/0:0	1.13722	0.185511	2.12482	0.066326	1.17832	0.113061	CNH vs. N
TG 54:2	0.525888	-0.927173	-2.12099	0.0667225	1.17573	0.113334	CNH vs. N
DG 36:2	0.810133	-0.303769	-2.10593	0.0683046	1.16555	0.115611	CNH vs. N
CAR 12:0	2.59368	1.375	2.08479	0.0705881	1.15127	0.118638	CNH vs. N
CAR 20:3 (2)	3.13056	1.64642	2.08541	0.0705199	1.15169	0.118638	CNH vs. N
CAR 18:2 (1)	5.66091	2.50104	2.07434	0.0717437	1.14422	0.120158	CNH vs. N
TG 48:3	0.496632	-1.00975	-2.0611	0.0732352	1.13528	0.122229	CNH vs. N
PS 40:7	1.2866	0.363566	2.05723	0.0736764	1.13267	0.122538	CNH vs. N
TG 52:6	0.445289	-1.16719	-2.04816	0.074721	1.12656	0.123846	CNH vs. N
CL 72:9	0.87503	-0.192596	-2.0458	0.0749954	1.12497	0.123872	CNH vs. N
PE O-39:5 (1)	0.91545	-0.127448	-2.01556	0.0785978	1.10459	0.129376	CNH vs. N
LPE 20:4	1.16712	0.22295	2.01094	0.0791631	1.10148	0.12986	CNH vs. N
CAR 18:1	5.28454	2.40178	1.99103	0.0816427	1.08808	0.131927	CNH vs. N
CAR 20:1	3.46913	1.79457	1.99198	0.0815222	1.08872	0.131927	CNH vs. N
CAR 20:2	4.30873	2.10726	1.99614	0.080999	1.09152	0.131927	CNH vs. N
FA 18:1	1.60464	0.682253	1.98588	0.0822957	1.08462	0.131927	CNH vs. N
TG 56:7 (1)	1.61653	0.692896	1.98545	0.0823512	1.08433	0.131927	CNH vs. N
TG 58:2	0.622592	-0.683642	-1.99263	0.0814406	1.08916	0.131927	CNH vs. N
TG 60:2	0.545928	-0.873218	-1.987	0.0821539	1.08537	0.131927	CNH vs. N
TG 52:1	0.597606	-0.742734	-1.98178	0.0828202	1.08186	0.132236	CNH vs. N
CAR 2:0	0.77155	-0.374168	-1.97658	0.0834892	1.07837	0.132378	CNH vs. N
PI 38:4 (2)	0.924008	-0.114023	-1.97516	0.0836732	1.07741	0.132378	CNH vs. N
TG 58:7 (1)	1.67282	0.742278	1.97466	0.0837379	1.07708	0.132378	CNH vs. N
CAR 18:1-OH	2.98772	1.57904	1.97187	0.0841	1.0752	0.132513	CNH vs. N
PE 36:5 (2)	0.620902	-0.687563	-1.96124	0.0854937	1.06807	0.133393	CNH vs. N
PE O-39:7	1.30644	0.385645	1.96144	0.0854674	1.0682	0.133393	CNH vs. N
PE O-40:7 (2)	1.14081	0.190055	1.96456	0.0850569	1.07029	0.133393	CNH vs. N
CAR 14:0	2.68532	1.4251	1.93635	0.0888455	1.05136	0.137576	CNH vs. N
SM 38:1;O2	1.13523	0.182987	1.93496	0.0890367	1.05043	0.137576	CNH vs. N
TG 54:1	0.629342	-0.668084	-1.93871	0.088523	1.05294	0.137576	CNH vs. N
TG 60:3	0.533445	-0.906587	-1.91976	0.0911495	1.04025	0.140388	CNH vs. N
CAR 17:0	2.75677	1.46298	1.91227	0.0922077	1.03523	0.141563	CNH vs. N
CAR 18:3 (1)	5.96029	2.57538	1.90837	0.0927635	1.03262	0.141961	CNH vs. N
TG 56:8 (1)	1.60287	0.680661	1.89661	0.0944597	1.02475	0.144096	CNH vs. N
PE 36:1	0.891177	-0.166216	-1.89356	0.0949046	1.02271	0.144315	CNH vs. N
TG 56:2	0.593897	-0.751715	-1.88962	0.0954813	1.02008	0.144733	CNH vs. N
TG 58:8 (1)	1.64576	0.718753	1.87778	0.0972367	1.01217	0.146929	CNH vs. N
CAR 16:3	3.13325	1.64766	1.87288	0.0979721	1.0089	0.147574	CNH vs. N
TG 52:4 (1)	0.484691	-1.04486	-1.86813	0.0986899	1.00573	0.14819	CNH vs. N
TG 48:0	0.656513	-0.607105	-1.86219	0.0995951	1.00176	0.149081	CNH vs. N
CAR 18:2 (2)	2.44508	1.28988	1.85756	0.100306	0.998672	0.149678	CNH vs. N
TG 53:4	0.51903	-0.946111	-1.84178	0.102765	0.988154	0.152871	CNH vs. N
TG 58:3	0.617205	-0.696179	-1.83712	0.103501	0.985057	0.153489	CNH vs. N
SM 39:1;O2	1.16821	0.224296	1.82563	0.105339	0.977409	0.155733	CNH vs. N
CAR 15:0	2.69975	1.43283	1.81865	0.106473	0.972762	0.156586	CNH vs. N
DG 34:2	0.848357	-0.237257	-1.81805	0.10657	0.972365	0.156586	CNH vs. N
PG 36:4 (1)	0.802022	-0.318286	-1.81401	0.10723	0.969684	0.157074	CNH vs. N
PI 40:6 (2)	0.701984	-0.510489	-1.8068	0.108419	0.964893	0.158332	CNH vs. N
CAR 20:0	2.41781	1.2737	1.80279	0.109086	0.962229	0.158822	CNH vs. N
CAR 18:3 (2)	2.19693	1.13549	1.79641	0.110156	0.957993	0.159832	CNH vs. N
PE O-37:5	0.849614	-0.23512	-1.79468	0.110448	0.956843	0.159832	CNH vs. N
PE 44:4	0.762109	-0.391932	-1.78691	0.111766	0.951691	0.161253	CNH vs. N
PC 37:5	1.22606	0.294034	1.78182	0.112636	0.948321	0.161463	CNH vs. N
PE 32:1	0.637045	-0.650533	-1.78016	0.112923	0.947218	0.161463	CNH vs. N
PE O-38:7 (1)	0.893369	-0.162671	-1.78134	0.112719	0.948003	0.161463	CNH vs. N
PE O-36:2	0.869029	-0.202524	-1.76813	0.115014	0.93925	0.163963	CNH vs. N
PE O-42:5	1.24613	0.317458	1.76371	0.11579	0.936327	0.16458	CNH vs. N
PE 39:4 (1)	0.818673	-0.288641	-1.76175	0.116136	0.935032	0.164584	CNH vs. N
CAR 20:4	1.90574	0.930352	1.75404	0.117507	0.929935	0.165895	CNH vs. N
TG 51:4	0.48371	-1.04779	-1.75267	0.117754	0.929024	0.165895	CNH vs. N
CAR 16:0	3.78578	1.92059	1.69797	0.127945	0.892975	0.179724	CNH vs. N
TG 56:3	0.599356	-0.738514	-1.6838	0.130717	0.883669	0.18308	CNH vs. N
LPC 16:1/0:0	0.688121	-0.539266	-1.67591	0.132283	0.878496	0.183305	CNH vs. N
PE O-39:6	0.876798	-0.189684	-1.67528	0.132409	0.878084	0.183305	CNH vs. N
PI 38:5	1.19785	0.260443	1.67639	0.132187	0.878811	0.183305	CNH vs. N
TG 54:5 (1)	0.450757	-1.14958	-1.67967	0.131534	0.880962	0.183305	CNH vs. N
PE 42:9	1.47632	0.562008	1.66966	0.133536	0.874401	0.184334	CNH vs. N
CAR 16:0-OH	2.42944	1.28062	1.64843	0.137876	0.860512	0.189777	CNH vs. N
PG 34:1	1.11532	0.157454	1.64246	0.13912	0.856611	0.190941	CNH vs. N
TG 54:7 (2)	1.47335	0.559103	1.63964	0.139711	0.854768	0.191205	CNH vs. N
TG 58:10 (1)	1.49407	0.579244	1.61043	0.14597	0.835737	0.199201	CNH vs. N
TG 52:5 (1)	0.536609	-0.898058	-1.59228	0.149986	0.82395	0.2041	CNH vs. N
PE 39:5 (2)	1.27567	0.351255	1.58278	0.152129	0.817787	0.20643	CNH vs. N
FA 24:0	1.25147	0.323625	1.57597	0.153682	0.813376	0.206818	CNH vs. N
PC O-32:0	1.09548	0.131563	1.57585	0.15371	0.813297	0.206818	CNH vs. N
PS 40:4	1.10662	0.146154	1.57725	0.15339	0.814204	0.206818	CNH vs. N
CAR 10:2	1.84479	0.883459	1.57061	0.154914	0.809909	0.207854	CNH vs. N
PI 36:1	0.805078	-0.3128	-1.56258	0.156779	0.804713	0.209768	CNH vs. N
TG 52:0	0.753605	-0.40812	-1.50844	0.169876	0.769869	0.226659	CNH vs. N
TG 52:5 (2)	1.32547	0.406499	1.45537	0.183656	0.735995	0.244364	CNH vs. N
PE 37:1	0.867067	-0.205785	-1.44862	0.185478	0.731707	0.246105	CNH vs. N
PE 40:7 (1)	0.84416	-0.244412	-1.4324	0.189921	0.721428	0.251304	CNH vs. N
PS 38:4	1.05084	0.0715458	1.4244	0.192149	0.716361	0.253552	CNH vs. N
CAR 5:0	0.563476	-0.827574	-1.4219	0.192848	0.714785	0.253775	CNH vs. N
PE 42:2	1.32549	0.406521	1.38538	0.203338	0.691782	0.266846	CNH vs. N
PE O-35:2	0.760774	-0.39446	-1.36995	0.207915	0.682114	0.272107	CNH vs. N
CAR 18:0	2.09049	1.06384	1.36633	0.209001	0.679851	0.272783	CNH vs. N
CAR 13:0	1.69777	0.763645	1.36415	0.209658	0.678488	0.272898	CNH vs. N
PA 38:4	1.4994	0.584382	1.36127	0.210531	0.676685	0.27329	CNH vs. N
PE 41:4	1.08926	0.123345	1.3583	0.21143	0.674833	0.273716	CNH vs. N
PI 37:4	0.859226	-0.21889	-1.34423	0.215745	0.666058	0.27855	CNH vs. N
TG 54:7 (1)	0.612309	-0.707668	-1.31968	0.223455	0.650809	0.287729	CNH vs. N
SM 41:2;O2	1.0968	0.133298	1.31305	0.225578	0.646704	0.289683	CNH vs. N
TG 50:0	0.783421	-0.35214	-1.30742	0.227391	0.643226	0.291231	CNH vs. N
CAR 20:3 (1)	2.67693	1.42058	1.30047	0.22965	0.638934	0.292575	CNH vs. N
SM 41:1;O2	1.10768	0.147539	1.30043	0.229662	0.63891	0.292575	CNH vs. N
CAR 22:4	2.15069	1.1048	1.289	0.23342	0.631862	0.295788	CNH vs. N
PE O-40:8 (1)	1.13993	0.188942	1.28947	0.233262	0.632156	0.295788	CNH vs. N
PC 30:1	0.737006	-0.440251	-1.26637	0.241008	0.617968	0.304599	CNH vs. N
PC 42:3	0.880565	-0.183498	-1.25724	0.244127	0.612384	0.307728	CNH vs. N
LPC 15:0/0:0	0.846725	-0.240034	-1.23931	0.250353	0.601447	0.314748	CNH vs. N
CAR 16:1 (2)	1.56645	0.6475	1.23717	0.251105	0.600145	0.314867	CNH vs. N
PG 32:1	0.840936	-0.249932	-1.18205	0.271129	0.566825	0.339088	CNH vs. N
SM 33:1;O2	1.1391	0.187897	1.17869	0.272388	0.564813	0.339775	CNH vs. N
PS 36:1	1.05412	0.076035	1.1764	0.273251	0.563439	0.339966	CNH vs. N
PC O-34:0	1.07629	0.106073	1.15298	0.282201	0.549442	0.350192	CNH vs. N
CL 74:9 (1)	1.13175	0.178555	1.14681	0.284601	0.545763	0.352258	CNH vs. N
TG 58:4	0.661701	-0.595748	-1.13287	0.290078	0.537484	0.358112	CNH vs. N
TG 54:6 (1)	0.59475	-0.749646	-1.12195	0.294426	0.531023	0.361616	CNH vs. N
TG 56:5 (1)	0.619891	-0.689913	-1.12377	0.293697	0.5321	0.361616	CNH vs. N
LPI 18:0	1.30385	0.382778	1.10678	0.300558	0.522072	0.368202	CNH vs. N
CL 70:4	2.3782	1.24987	1.10345	0.301916	0.520113	0.368923	CNH vs. N
LPG 18:2	1.57335	0.653839	1.05538	0.322077	0.492041	0.39156	CNH vs. N
PS O-38:7	0.866959	-0.205964	-1.05573	0.321926	0.492244	0.39156	CNH vs. N
SM 36:1;O2	1.08732	0.120775	1.05135	0.323818	0.4897	0.39268	CNH vs. N
PE 41:6 (1)	0.930007	-0.104686	-1.03906	0.329161	0.482592	0.398151	CNH vs. N
PC O-37:8	0.929681	-0.105192	-1.02469	0.335495	0.474314	0.404791	CNH vs. N
ST 27:1;O;S	1.14643	0.197145	1.02085	0.337203	0.472109	0.405829	CNH vs. N
CoQ10	0.927933	-0.107907	-0.997489	0.347738	0.458748	0.41746	CNH vs. N
CL 68:6	0.813868	-0.297134	-0.957862	0.36618	0.436305	0.438501	CNH vs. N
PC 37:4	0.882833	-0.179787	-0.938807	0.375305	0.425616	0.448307	CNH vs. N
PE 39:6 (1)	0.870719	-0.199722	-0.928783	0.380172	0.42002	0.452991	CNH vs. N
LPE 16:0	0.924095	-0.113887	-0.894728	0.397053	0.401152	0.471931	CNH vs. N
DG 34:1	0.885752	-0.175026	-0.88925	0.399818	0.398138	0.474041	CNH vs. N
LPC 20:4/0:0	0.905286	-0.143554	-0.860056	0.414787	0.382175	0.490575	CNH vs. N
PE 40:8 (1)	1.12742	0.173024	0.856615	0.416577	0.380304	0.491479	CNH vs. N
PE O-40:5 (2)	1.03916	0.0554165	0.850667	0.419685	0.377076	0.493929	CNH vs. N
CL 76:11 (3)	1.86367	0.898147	0.839782	0.425414	0.371188	0.499444	CNH vs. N
PI 39:4	1.12956	0.175756	0.835767	0.427541	0.369023	0.500714	CNH vs. N
PE O-38:5 (2)	0.942564	-0.0853368	-0.818865	0.436575	0.359941	0.510048	CNH vs. N
CAR 3:0	1.17542	0.233177	0.802924	0.445216	0.351429	0.518877	CNH vs. N
PC 34:1	0.932345	-0.101064	-0.792932	0.450691	0.346121	0.523857	CNH vs. N
PE 40:8 (2)	1.05626	0.0789651	0.791142	0.451676	0.345173	0.523857	CNH vs. N
PI 40:4	0.930192	-0.1044	-0.788789	0.452975	0.343926	0.524094	CNH vs. N
LPC 17:0/0:0	0.932199	-0.10129	-0.762465	0.467666	0.330065	0.539788	CNH vs. N
PC 32:1	0.883442	-0.178793	-0.757618	0.470405	0.327528	0.540471	CNH vs. N
TG 56:5 (2)	1.23931	0.309536	0.757425	0.470514	0.327427	0.540471	CNH vs. N
CL 70:8	1.19187	0.253223	0.688778	0.510441	0.292055	0.584931	CNH vs. N
PI 40:5 (2)	1.0927	0.127899	0.684322	0.513104	0.289795	0.586579	CNH vs. N
PE O-40:5 (3)	0.950413	-0.073374	-0.642673	0.538415	0.268883	0.614049	CNH vs. N
SM 43:2;O2	0.964271	-0.0524896	-0.632133	0.544937	0.263653	0.620012	CNH vs. N
PE O-40:7 (1)	1.03746	0.0530622	0.620312	0.552308	0.257818	0.626909	CNH vs. N
PC 40:7 (1)	1.0483	0.0680528	0.609757	0.55894	0.252635	0.632937	CNH vs. N
GM3 42:1;O2	1.04085	0.0577612	0.593966	0.568946	0.244929	0.63973	CNH vs. N
PE 40:3	0.94902	-0.0754901	-0.596013	0.567643	0.245925	0.63973	CNH vs. N
SM 32:1;O2	1.07002	0.0976432	0.597373	0.566778	0.246587	0.63973	CNH vs. N
PC 37:1	0.946857	-0.0787812	-0.590596	0.571095	0.243292	0.640642	CNH vs. N
LPC 19:0/0:0	1.06758	0.0943391	0.578101	0.579101	0.237246	0.647365	CNH vs. N
PC O-32:1	0.968113	-0.0467522	-0.577029	0.579791	0.236729	0.647365	CNH vs. N
LPC 24:0/0:0	1.04914	0.0692115	0.568957	0.585	0.232844	0.651663	CNH vs. N
FA 20:5 (2)	0.726013	-0.461934	-0.561322	0.589951	0.229184	0.655654	CNH vs. N
PA 36:4	1.05615	0.0788133	0.551741	0.596197	0.22461	0.661061	CNH vs. N
LPC 20:1/0:0	0.950538	-0.0731843	-0.516715	0.619332	0.208076	0.685127	CNH vs. N
CL 70:7	0.907265	-0.140405	-0.496136	0.63314	0.1985	0.698789	CNH vs. N
FA 20:4 (2)	0.7765	-0.364943	-0.472096	0.649467	0.187443	0.715161	CNH vs. N
DG 36:3	0.886021	-0.174588	-0.447248	0.666558	0.176162	0.732296	CNH vs. N
SM 38:2;O2	1.03933	0.05565	0.441653	0.670434	0.173644	0.73487	CNH vs. N
PE O-42:6	1.02439	0.0347621	0.432514	0.676791	0.169546	0.740143	CNH vs. N
TG 56:4	1.1513	0.203264	0.430205	0.678401	0.168514	0.740214	CNH vs. N
FA 20:4 (3)	0.818954	-0.288146	-0.415672	0.688576	0.162048	0.749608	CNH vs. N
PC 31:0	1.04962	0.0698721	0.409085	0.693211	0.159135	0.752943	CNH vs. N
PC 36:5 (2)	0.949482	-0.074788	-0.372479	0.71921	0.143144	0.779416	CNH vs. N
PE 38:1	1.04998	0.0703609	0.365727	0.72405	0.140231	0.781126	CNH vs. N
TG 54:4 (2)	1.10817	0.148177	0.366909	0.723202	0.14074	0.781126	CNH vs. N
CL 76:10	1.41625	0.502078	0.353295	0.732996	0.134898	0.789	CNH vs. N
PC 33:0	1.04714	0.0664579	0.348827	0.736222	0.132991	0.790696	CNH vs. N
PE 40:6 (1)	1.03092	0.0439255	0.341479	0.741539	0.129866	0.794625	CNH vs. N
PC O-39:9	1.0208	0.0297001	0.339182	0.743204	0.128892	0.794631	CNH vs. N
CAR 4:0	0.890883	-0.166692	-0.310311	0.764255	0.116762	0.815319	CNH vs. N
LPC 22:0/0:0	0.931228	-0.102793	-0.302353	0.770094	0.113456	0.819723	CNH vs. N
PG 35:1	0.96601	-0.04989	-0.299769	0.771994	0.112386	0.819923	CNH vs. N
LPC 16:0/0:0	0.983947	-0.0233479	-0.292665	0.777225	0.109453	0.823652	CNH vs. N
PE 39:5 (1)	1.03554	0.0503874	0.279798	0.786731	0.104174	0.830053	CNH vs. N
PS 38:3	0.973738	-0.0383943	-0.280862	0.785943	0.104609	0.830053	CNH vs. N
PI 36:4 (1)	1.03428	0.048631	0.215195	0.835	0.0783135	0.879044	CNH vs. N
LPC 20:0/0:0	0.991783	-0.011903	-0.212086	0.837344	0.0770961	0.879578	CNH vs. N
PS 36:4	0.953364	-0.0689012	-0.207012	0.841172	0.0751151	0.881666	CNH vs. N
PE O-40:5 (1)	1.01242	0.0178146	0.196805	0.848888	0.0711495	0.887811	CNH vs. N
PE O-38:5 (1)	0.994252	-0.00831722	-0.193069	0.851716	0.069705	0.888828	CNH vs. N
LPE 18:0	0.993278	-0.00973096	-0.148019	0.88599	0.052571	0.922586	CNH vs. N
PC 36:1	0.986458	-0.0196698	-0.12494	0.903654	0.0439979	0.938938	CNH vs. N
PC 38:2	0.996211	-0.00547671	-0.118436	0.908642	0.0416072	0.940071	CNH vs. N
PC 39:4 (2)	0.978355	-0.0315705	-0.116799	0.909898	0.0410071	0.940071	CNH vs. N
PE 42:4	0.994116	-0.00851403	-0.115842	0.910632	0.0406569	0.940071	CNH vs. N
PA 36:3	0.986582	-0.0194891	0.107383	0.917129	0.0375695	0.944742	CNH vs. N
CAR 4:0-OH	0.884664	-0.176799	0.0980178	0.924329	0.0341732	0.948152	CNH vs. N
PE O-38:6 (2)	1.00472	0.00679193	0.0979275	0.924399	0.0341405	0.948152	CNH vs. N
PE 32:0	1.00047	0.000674126	0.0856607	0.933841	0.029727	0.949703	CNH vs. N
PE 38:2	1.0145	0.0207636	0.0862632	0.933377	0.0299428	0.949703	CNH vs. N
PE 44:5	0.991598	-0.012173	-0.0877022	0.932269	0.0304588	0.949703	CNH vs. N
PE O-40:6 (2)	0.986974	-0.0189163	-0.0898028	0.930652	0.0312129	0.949703	CNH vs. N
PC 39:4 (1)	0.989852	-0.0147151	0.0682415	0.947268	0.023527	0.961317	CNH vs. N
CL 74:10	1.00363	0.00523413	0.0609459	0.952897	0.0209539	0.964985	CNH vs. N
PC 42:2	0.988676	-0.0164308	-0.0535219	0.958629	0.0183497	0.968741	CNH vs. N
PS 42:2	1.04267	0.0602791	-0.0477948	0.963051	0.0163505	0.971161	CNH vs. N
PE O-39:5 (2)	0.996777	-0.00465706	-0.031764	0.975438	0.0108001	0.981586	CNH vs. N
PC 38:7	0.974163	-0.0377648	0.0287977	0.977731	0.00978045	0.981831	CNH vs. N
PS 40:5 (1)	0.98847	-0.0167311	-0.0258689	0.979996	0.0087759	0.982046	CNH vs. N
PA 34:1	0.993691	-0.00913092	0.0187847	0.985473	0.00635529	0.985473	CNH vs. N

## Sheet: Sum_of_lipids
	FC	log2FC	t.stat	p.value.ttest	log.p	FDR.ttest	pair
HexCer (sum of 1)	1.87913	0.910068	5.82172	0.000395267	3.40311	0.00644724	CNH vs. N
MLCL (sum of 2)	2.38279	1.25265	5.62442	0.000495941	3.30457	0.00644724	CNH vs. N
SM (sum of 19)	1.19261	0.254122	5.25081	0.000773072	3.11178	0.00669996	CNH vs. N
FA (sum of 18)	2.27954	1.18874	4.85749	0.0012598	2.8997	0.00818872	CNH vs. N
Cer (sum of 4)	1.41296	0.498721	4.64318	0.00165932	2.78007	0.00862848	CNH vs. N
EtherPC (sum of 14)	1.28376	0.36038	4.43216	0.00219068	2.65942	0.00949297	CNH vs. N
Cholesterol (sum of 1)	1.10418	0.142974	4.30008	0.00261546	2.58245	0.00971455	CNH vs. N
PE (sum of 64)	0.846899	-0.239738	-3.86695	0.00476185	2.32222	0.015476	CNH vs. N
CL (sum of 21)	0.807684	-0.308137	-3.64132	0.00657637	2.18201	0.0189984	CNH vs. N
GM3 (sum of 3)	1.22686	0.294968	2.49004	0.0375196	1.42574	0.097551	CNH vs. N
CoQ (sum of 2)	0.841863	-0.248342	-2.23884	0.0555259	1.2555	0.111052	CNH vs. N
PI (sum of 27)	0.902009	-0.148786	-2.30524	0.0500597	1.30051	0.111052	CNH vs. N
PS (sum of 17)	1.0941	0.129747	2.25166	0.0544264	1.26419	0.111052	CNH vs. N
TG (sum of 72)	0.552473	-0.856023	-1.86042	0.0998667	1.00058	0.185467	CNH vs. N
PC (sum of 62)	0.939839	-0.0895143	-1.55792	0.157868	0.801707	0.273637	CNH vs. N
DG (sum of 7)	1.11997	0.163464	1.46788	0.180321	0.743954	0.293021	CNH vs. N
LPG (sum of 1)	1.57335	0.653839	1.05538	0.322077	0.492041	0.430917	CNH vs. N
LPI (sum of 1)	1.30385	0.382778	1.10678	0.300558	0.522072	0.430917	CNH vs. N
PA (sum of 6)	1.08266	0.114583	0.99681	0.348048	0.458361	0.430917	CNH vs. N
EtherPS (sum of 1)	0.866959	-0.205964	-1.05573	0.321926	0.492244	0.430917	CNH vs. N
SSulfate (sum of 1)	1.14643	0.197145	1.02085	0.337203	0.472109	0.430917	CNH vs. N
EtherPE (sum of 40)	0.967679	-0.0473997	-0.879952	0.404543	0.393035	0.478096	CNH vs. N
CAR (sum of 43)	0.89184	-0.165143	-0.813192	0.439637	0.356906	0.496981	CNH vs. N
LPE (sum of 7)	1.05064	0.071273	0.590279	0.571297	0.243138	0.596736	CNH vs. N
PG (sum of 28)	1.03681	0.0521489	0.586386	0.573785	0.241251	0.596736	CNH vs. N
LPC (sum of 17)	0.997818	-0.00315148	-0.099513	0.923179	0.0347139	0.923179	CNH vs. N
