# Supplementary material for: Integrative multi-omic profiling of the chronically hypoxic heart: focus on m6A and m6Am epitranscriptomic regulation
Source: Front Cell Dev Biol. 2026 Jan 28;14:1756287. doi: 10.3389/fcell.2026.1756287 (PMC12891189; doi:10.3389/fcell.2026.1756287)
Supplement: Supplementary file 5 [file Table1.xlsx]

## Sheet: combined
Project: MTB23_P134								Sample ID	S001	S002	S003	S004	S005	S006	S007	S008	S009	S010
								Matrix	heart	heart	heart	heart	heart	heart	heart	heart	heart	heart
								Sample name	C1	C2	C3	C4	C5	C6	H1	H2	H3	H4
								Info 1	normoxia	normoxia	normoxia	normoxia	normoxia	normoxia	10pct-O2-continual-normobaric-hypoxia	10pct-O2-continual-normobaric-hypoxia	10pct-O2-continual-normobaric-hypoxia	10pct-O2-continual-normobaric-hypoxia
								Info 2	N1	N2	N3	N4	N5	N6	CNH1	CNH2	CNH3	CNH4
								Info 3	left-ventricle	left-ventricle	left-ventricle	left-ventricle	left-ventricle	left-ventricle	left-ventricle	left-ventricle	left-ventricle	left-ventricle
Metabolite name (full)	Metabolite name	Class	Average Rt (min)	Average Mz	Alignment ID	Platform	Identification	Unit	N	N	N	N	N	N	CNH	CNH	CNH	CNH
CAR 2:0; [M+H]+	CAR 2:0	CAR	3.4	204.123	1276	HILICp	RTMZ-Lib	arb. units/mg	30634173	19140450	16717513	22241646	19714634	16396565	15157065	15244512	16943427	16871124
CAR 3:0; [M+H]+	CAR 3:0	CAR	2.987	218.139	1393	HILICp	RTMZ-Lib	arb. units/mg	281611	391015	206846	345599	414596	404425	386027	243306	459468	512978
CAR 3:0-DC (1); [M+H]+	CAR 3:0-DC (1)	CAR	4.249	248.113	1575	HILICp	RTMZ-Lib	arb. units/mg	20117	23626	14477	17861	19910	21028	8456	8380	11391	9077
CAR 3:0-DC (2); [M+H]+	CAR 3:0-DC (2)	CAR	4.315	248.113	1574	HILICp	RTMZ-Lib	arb. units/mg	8696	9955	6260	7435	7577	7804	3638	3472	5028	4105
CAR 4:0; [M+H]+	CAR 4:0	CAR	2.653	232.154	1492	HILICp	RTMZ-Lib	arb. units/mg	984248	423402	426502	699996	620796	280661	392646	738798	334836	574201
CAR 4:0-OH; [M+H]+	CAR 4:0-OH	CAR	3.682	248.149	1576	HILICp	RTMZ-Lib	arb. units/mg	1290204	395889	202327	783273	789330	298886	451175	384453	678974	702902
CAR 5:0; [M+H]+	CAR 5:0	CAR	2.423	246.17	1560	HILICp	RTMZ-Lib	arb. units/mg	131088	76288	34466	29945	74197	36443	39305	43402	19348	41604
CAR 5:0-OH; [M+H]+	CAR 5:0-OH	CAR	3.46	262.165	1661	HILICp	RTMZ-Lib	arb. units/mg	75284	83191	42851	54258	56007	63380	39206	30523	49419	53204
CAR 6:0; [M+H]+	CAR 6:0	CAR	2.192	260.186	1649	HILICp	RTMZ-Lib	arb. units/mg	26267	13441	71576	46766	84983	24451	76052	128830	60348	182208
CAR 8:0; [M+H]+	CAR 8:0	CAR	1.779	288.217	1770	HILICp	RTMZ-Lib	arb. units/mg	2704	3242	23377	9193	22670	8087	23567	45449	16476	43708
CAR 8:1; [M+H]+	CAR 8:1	CAR	1.914	286.201	1765	HILICp	RTMZ-Lib	arb. units/mg	249	400	4468	1670	3353	1762	4518	6056	3675	7823
CAR 10:0; [M+H]+	CAR 10:0	CAR	1.528	316.248	1863	HILICp	RTMZ-Lib	arb. units/mg	2290	2983	23112	9401	25244	7761	20420	44810	15077	40154
CAR 10:1; [M+H]+	CAR 10:1	CAR	1.591	314.233	1860	HILICp	RTMZ-Lib	arb. units/mg	1724	4018	37455	11928	22147	14409	34837	56748	21635	51642
CAR 10:2; [M+H]+	CAR 10:2	CAR	1.69	312.217	1849	HILICp	MSMS-Lib	arb. units/mg	527	1180	13689	3967	6535	5647	8420	14597	4842	10937
CAR 12:0; [M+H]+	CAR 12:0	CAR	1.374	344.28	1942	HILICp	RTMZ-Lib	arb. units/mg	2951	4242	23005	9506	23117	6047	17955	55657	11687	33782
CAR 12:1; [M+H]+	CAR 12:1	CAR	1.411	342.264	1937	HILICp	RTMZ-Lib	arb. units/mg	667	1378	9269	4064	9897	2919	9882	19902	7436	17048
CAR 13:0; [M+H]+	CAR 13:0	CAR	0.43	358.295	1097	LIPp	LipidBlast	arb. units/mg	142	2582	3027	991	1112	413	1484	3734	1186	2953
CAR 14:0; [M+H]+	CAR 14:0	CAR	0.531	372.311	1188	LIPp	LipidBlast	arb. units/mg	9733	12853	136242	38643	91175	27935	69818	290370	52994	153566
CAR 14:1; [M+H]+	CAR 14:1	CAR	0.415	370.295	1165	LIPp	LipidBlast	arb. units/mg	3397	5606	59115	15671	35966	15788	37304	104805	33799	73648
CAR 14:2; [M+H]+	CAR 14:2	CAR	1.32	368.28	2008	HILICp	MSMS-Lib	arb. units/mg	1348	1848	19345	6151	9034	7616	18682	39902	13095	26316
CAR 15:0; [M+H]+	CAR 15:0	CAR	0.664	386.326	1251	LIPp	LipidBlast	arb. units/mg	497	1012	13316	1376	1908	1235	3203	22074	2342	7197
CAR 16:0; [M+H]+	CAR 16:0	CAR	0.83	400.342	1335	LIPp	LipidBlast	arb. units/mg	27017	35477	507307	77580	124723	59162	136367	1591149	100921	269559
CAR 16:0-OH; [M+H]+	CAR 16:0-OH	CAR	2.149	416.337	2122	HILICp	RTMZ-Lib	arb. units/mg	954	1559	17953	7097	11194	3399	9203	36481	5334	17259
CAR 16:1 (1); [M+H]+	CAR 16:1 (1)	CAR	0.602	398.326	1322	LIPp	LipidBlast	arb. units/mg	4851	5878	106533	19021	35780	15341	49280	348119	38962	104622
CAR 16:1 (2); [M+H]+	CAR 16:1 (2)	CAR	0.748	398.326	1323	LIPp	LipidBlast	arb. units/mg	1015	1694	20062	7433	13226	4154	7733	20179	5497	16283
CAR 16:2; [M+H]+	CAR 16:2	CAR	0.46	396.311	1310	LIPp	LipidBlast	arb. units/mg	3669	4224	91201	15454	19304	15287	48930	247067	37350	82103
CAR 16:3; [M+H]+	CAR 16:3	CAR	0.376	394.295	1295	LIPp	LipidBlast	arb. units/mg	273	546	16419	2638	4203	2239	6192	36624	4613	7545
CAR 17:0; [M+H]+	CAR 17:0	CAR	1.025	414.358	1415	LIPp	LipidBlast	arb. units/mg	434	320	8946	1587	2230	858	2927	15709	2151	5632
CAR 18:0; [M+H]+	CAR 18:0	CAR	1.248	428.373	1496	LIPp	LipidBlast	arb. units/mg	12846	19068	158156	46855	74903	26121	53228	273599	37215	106945
CAR 18:1; [M+H]+	CAR 18:1	CAR	0.906	426.358	1477	LIPp	LipidBlast	arb. units/mg	17721	24244	552185	59510	90229	47036	146247	2242757	113685	283763
CAR 18:1-OH; [M+H]+	CAR 18:1-OH	CAR	2.041	442.353	2188	HILICp	RTMZ-Lib	arb. units/mg	735	902	15388	4578	7062	3448	8241	35441	5512	14769
CAR 18:2 (1); [M+H]+	CAR 18:2 (1)	CAR	0.673	424.342	1461	LIPp	LipidBlast	arb. units/mg	14174	16527	616599	51282	48731	49172	154199	2497008	113104	241578
CAR 18:2 (2); [M+H]+	CAR 18:2 (2)	CAR	0.823	424.342	1462	LIPp	LipidBlast	arb. units/mg	1459	1617	31249	8587	13968	6216	14240	50511	10973	27126
CAR 18:3 (1); [M+H]+	CAR 18:3 (1)	CAR	0.519	422.326	1452	LIPp	LipidBlast	arb. units/mg	873	805	39057	3483	3146	3099	8593	173515	6764	11644
CAR 18:3 (2); [M+H]+	CAR 18:3 (2)	CAR	0.61	422.326	1451	LIPp	LipidBlast	arb. units/mg	872	1000	23394	5270	6476	4478	9169	30496	7274	13828
CAR 20:0; [M+H]+	CAR 20:0	CAR	1.68	456.405	1709	LIPp	LipidBlast	arb. units/mg	218	431	11380	4164	5618	1581	5340	17496	4630	10239
CAR 20:1; [M+H]+	CAR 20:1	CAR	1.311	454.389	1694	LIPp	LipidBlast	arb. units/mg	1117	1389	53683	10963	13816	5036	17817	123022	14037	44030
CAR 20:2; [M+H]+	CAR 20:2	CAR	0.998	452.373	1679	LIPp	LipidBlast	arb. units/mg	1106	1299	57312	14843	12008	6589	21476	177840	13008	55268
CAR 20:3 (1); [M+H]+	CAR 20:3 (1)	CAR	0.777	450.358	1670	LIPp	LipidBlast	arb. units/mg	216	594	15797	3584	4116	417	2648	31793	1404	8278
CAR 20:3 (2); [M+H]+	CAR 20:3 (2)	CAR	0.91	450.357	1669	LIPp	LipidBlast	arb. units/mg	324	318	4592	2234	2185	572	2321	11356	2031	5632
CAR 20:4; [M+H]+	CAR 20:4	CAR	0.656	448.342	1638	LIPp	LipidBlast	arb. units/mg	3071	11161	53095	15368	30428	19856	26046	63582	33431	45890
CAR 22:4; [M+H]+	CAR 22:4	CAR	0.911	476.375	1822	LIPp	LipidBlast	arb. units/mg	104	104	10236	1600	3070	209	1840	14538	589	5003
CAR 24:1; [M+H]+	CAR 24:1	CAR	1.938	510.451	2027	LIPp	LipidBlast	arb. units/mg	244	124	3750	996	2323	1659	4537	5294	3537	5567
CL 68:6; CL 14:0_18:2_18:2_18:2; [M-H]-	CL 68:6	CL	4.515	1395.93	14562	LIPn	LipidBlast	arb. units/mg	6411	7252	6644	6862	14034	10161	2989	9295	6637	8948
CL 70:4; CL 16:0_18:1_18:1_18:2; [M-H]-	CL 70:4	CL	5.015	1428	14614	LIPn	LipidBlast	arb. units/mg	2018	3020	3954	1133	1486	1271	824	12484	3541	3575
CL 70:6; CL 16:0_18:2_18:2_18:2; [M-H]-	CL 70:6	CL	4.702	1423.96	14604	LIPn	LipidBlast	arb. units/mg	8305	14225	14729	10491	18345	3899	16483	32647	19859	25432
CL 70:7; CL 16:1_18:2_18:2_18:2; [M-H]-	CL 70:7	CL	4.531	1421.94	14601	LIPn	LipidBlast	arb. units/mg	125386	161828	125560	68911	177080	128368	70356	176308	97533	131895
CL 70:8; CL 16:2_18:2_18:2_18:2; [M-H]-	CL 70:8	CL	4.384	1419.93	14597	LIPn	LipidBlast	arb. units/mg	1898	1462	2255	2868	4569	3509	1637	3618	3737	4167
CL 72:6 (1); CL 18:1_18:2_18:1_18:2; [M-H]-	CL 72:6 (1)	CL	4.726	1451.98	14690	LIPn	LipidBlast	arb. units/mg	110853	130879	152063	133062	154537	136767	161510	217373	193888	217019
CL 72:6 (2); CL 18:1_18:2_18:1_18:2; [M-H]-	CL 72:6 (2)	CL	4.869	1451.99	14691	LIPn	LipidBlast	arb. units/mg	47006	53760	60138	47604	60150	57188	75637	107628	94277	100041
CL 72:7; CL 18:1_18:2_18:2_18:2; [M-H]-	CL 72:7	CL	4.717	1449.98	14680	LIPn	LipidBlast	arb. units/mg	254667	307208	341093	310572	362612	312651	368663	503825	460680	510867
CL 72:8; CL 18:2_18:2_18:2_18:2; [M-H]-	CL 72:8	CL	4.552	1447.96	14670	LIPn	LipidBlast	arb. units/mg	5950747	5822789	6025125	5006918	6223038	6180173	3583812	4007914	4835343	4023353
CL 72:9; CL 18:2_18:2_18:2_18:3; [M-H]-	CL 72:9	CL	4.397	1445.95	14662	LIPn	LipidBlast	arb. units/mg	69114	77984	83726	76468	84394	85111	57850	68001	72665	79625
CL 74:8; CL 18:1_18:2_18:2_20:3; [M-H]-	CL 74:8	CL	4.737	1475.99	14780	LIPn	LipidBlast	arb. units/mg	29524	35463	38714	45304	38045	43088	45770	47696	52898	58864
CL 74:9 (1); CL 18:2_18:2_18:2_20:3; [M-H]-	CL 74:9 (1)	CL	4.595	1473.98	14770	LIPn	LipidBlast	arb. units/mg	60144	98122	91673	80639	111675	80944	81600	104245	102563	106344
CL 74:9 (2); CL 18:1_18:2_18:2_20:4; [M-H]-	CL 74:9 (2)	CL	4.659	1473.97	14769	LIPn	LipidBlast	arb. units/mg	9136	12625	15268	13063	14404	12866	31668	34654	30341	29254
CL 74:10; CL 18:2_18:2_18:2_20:4; [M-H]-	CL 74:10	CL	4.54	1471.95	14755	LIPn	LipidBlast	arb. units/mg	236939	254162	240615	248630	258436	244732	223265	262907	259345	247087
CL 76:9; CL 18:1_18:2_20:3_20:3; [M-H]-	CL 76:9	CL	4.807	1502	14877	LIPn	LipidBlast	arb. units/mg	642	877	587	510	1301	245	1818	3098	2348	1547
CL 76:10; CL 18:1_18:2_18:2_22:5; [M-H]-	CL 76:10	CL	4.655	1499.99	14873	LIPn	LipidBlast	arb. units/mg	5858	8911	9542	9584	10424	7282	13074	17646	15568	2432
CL 76:11 (1); CL 18:2_18:2_18:2_22:5; [M-H]-	CL 76:11 (1)	CL	4.498	1497.98	14859	LIPn	LipidBlast	arb. units/mg	19234	26120	20395	26888	30213	25345	28501	33764	32741	45515
CL 76:11 (2); CL 18:2_18:2_18:2_22:5; [M-H]-	CL 76:11 (2)	CL	4.551	1497.98	14862	LIPn	LipidBlast	arb. units/mg	983	3630	10152	13142	1861	2620	14810	15937	13016	7758
CL 76:11 (3); CL 18:2_18:2_18:2_22:5; [M-H]-	CL 76:11 (3)	CL	4.582	1497.97	14858	LIPn	LipidBlast	arb. units/mg	13083	20607	11268	18991	22670	18637	5281	45040	49602	30852
CL 76:12 (1); CL 18:2_18:2_18:2_22:6; [M-H]-	CL 76:12 (1)	CL	4.435	1495.96	14849	LIPn	LipidBlast	arb. units/mg	19245	26440	21857	42397	25184	22195	70181	97742	85427	116991
CL 76:12 (2); CL 18:2_18:2_18:2_22:6; [M-H]-	CL 76:12 (2)	CL	4.502	1495.95	14846	LIPn	LipidBlast	arb. units/mg	6080	8325	8509	10891	14965	9738	11336	15647	15440	15898
Cer 40:1;O2; Cer 18:1;O2/22:0; [M+H]+	Cer 40:1;O2	Cer-NS	3.952	622.614	2715	LIPp	LipidBlast	arb. units/mg	4737	5176	5286	4936	5217	6240	7512	6789	11009	8266
Cer 41:1;O2; Cer 18:1;O2/23:0; [M+H]+	Cer 41:1;O2	Cer-NS	4.101	636.629	2789	LIPp	LipidBlast	arb. units/mg	3410	4054	4448	2566	3702	4329	5894	5431	7181	6301
Cer 42:1;O2; Cer 18:1;O2/24:0; [M+H]+	Cer 42:1;O2	Cer-NS	4.253	650.644	2843	LIPp	LipidBlast	arb. units/mg	12069	16103	14612	10575	12351	13585	15321	14370	17951	17823
Cer 42:2;O2; Cer 18:1;O2/24:1; [M+H]+	Cer 42:2;O2	Cer-NS	3.952	648.63	2836	LIPp	LipidBlast	arb. units/mg	5143	5298	5049	4878	6102	5731	7284	8066	9278	7512
Cholesterol; [M-H2O+H]+	Cholesterol	Cholesterol	2.521	369.351	1157	LIPp	RTMZ-Lib	arb. units/mg	142426	145441	144693	139155	138079	137971	150027	153947	167514	152568
CoQ9; [M+H]+	CoQ9	CoQ	4.273	795.628	3668	LIPp	LipidBlast	arb. units/mg	869943	1167408	1226068	1162336	1221204	1119343	945134	893074	1085143	834159
CoQ10; [M+H]+	CoQ10	CoQ	4.669	863.691	4185	LIPp	LipidBlast	arb. units/mg	96322	119025	110843	130731	110573	130045	96100	104914	126270	104229
DG 34:1; DG 16:0_18:1; [M+NH4]+	DG 34:1	DG	3.571	612.555	2669	LIPp	LipidBlast	arb. units/mg	8912	9529	9922	5752	8804	6876	6065	6459	8862	8018
DG 34:2; DG 16:0_18:2; [M+NH4]+	DG 34:2	DG	3.312	610.541	2660	LIPp	LipidBlast	arb. units/mg	13958	12703	11281	10749	13604	14484	9788	8907	13444	11285
DG 36:2; DG 18:0_18:2; [M+NH4]+	DG 36:2	DG	3.626	638.572	2793	LIPp	LipidBlast	arb. units/mg	7410	7119	9687	8286	8858	10213	5985	5831	8179	7859
DG 36:3; DG 18:1_18:2; [M+NH4]+	DG 36:3	DG	3.33	636.556	2788	LIPp	LipidBlast	arb. units/mg	11882	10508	16808	7470	14360	20842	9264	9457	16064	13574
DG 36:4; DG 16:0_20:4; [M+NH4]+	DG 36:4	DG	3.243	634.54	2772	LIPp	LipidBlast	arb. units/mg	3510	4647	4557	4359	5124	5326	6864	5412	6109	6700
DG 38:4; DG 18:0_20:4; [M+NH4]+	DG 38:4	DG	3.564	662.573	2887	LIPp	LipidBlast	arb. units/mg	29028	46482	45796	50869	50257	51814	58114	52949	61120	57820
DG 38:5; DG 18:1_20:4; [M+NH4]+	DG 38:5	DG	3.26	660.556	2884	LIPp	LipidBlast	arb. units/mg	5444	4955	7569	7482	8286	11402	11829	13101	11348	12752
FA 18:1; [M-H]-	FA 18:1	FA	1.659	281.248	2674	LIPn	LipidBlast	arb. units/mg	138349	420718	159982	212545	197246	198682	229254	264210	412921	513748
FA 18:2; [M-H]-	FA 18:2	FA	1.328	279.232	2636	LIPn	LipidBlast	arb. units/mg	73566	81622	103336	96228	97753	117774	166482	212674	330656	375048
FA 18:3; [M-H]-	FA 18:3	FA	1.037	277.216	2594	LIPn	LipidBlast	arb. units/mg	4574	4167	7901	5706	6540	8321	20233	30037	42501	35540
FA 20:1; [M-H]-	FA 20:1	FA	1.926	309.279	3334	LIPn	LipidBlast	arb. units/mg	6098	9323	8351	9849	7132	8253	35007	38658	77044	53975
FA 20:2; [M-H]-	FA 20:2	FA	1.731	307.263	3304	LIPn	LipidBlast	arb. units/mg	2672	2300	4472	5387	3620	4168	9787	14484	17573	22973
FA 20:3; [M-H]-	FA 20:3	FA	1.489	305.247	3285	LIPn	LipidBlast	arb. units/mg	1252	1344	2123	1961	2045	2380	5287	6753	8948	12222
FA 20:4 (1); [M-H]-	FA 20:4 (1)	FA	1.261	303.232	3219	LIPn	LipidBlast	arb. units/mg	26019	44920	50962	63562	62008	72689	148030	104177	182665	236346
FA 20:4 (2); [M-H]-	FA 20:4 (2)	FA	1.429	303.232	3221	LIPn	LipidBlast	arb. units/mg	4646	5447	6630	20084	7486	6651	7974	6224	5628	6546
FA 20:4 (3); [M-H]-	FA 20:4 (3)	FA	1.494	303.232	3217	LIPn	LipidBlast	arb. units/mg	6131	8349	8554	24081	10102	8838	10196	7783	7959	10126
FA 20:5 (1); [M-H]-	FA 20:5 (1)	FA	0.984	301.216	3196	LIPn	LipidBlast	arb. units/mg	2049	1765	3495	8417	3213	3181	6177	8152	6786	8594
FA 20:5 (2); [M-H]-	FA 20:5 (2)	FA	1.149	301.216	3198	LIPn	LipidBlast	arb. units/mg	9916	10856	12119	45455	14822	12731	15854	11389	11034	12979
FA 22:4; [M-H]-	FA 22:4	FA	1.626	331.263	3776	LIPn	LipidBlast	arb. units/mg	6935	5254	9633	7606	8049	10799	31992	46398	41789	56532
FA 22:5 (1); [M-H]-	FA 22:5 (1)	FA	1.342	329.248	3743	LIPn	LipidBlast	arb. units/mg	4921	2707	7816	5212	6024	6989	25378	34760	30623	44616
FA 22:5 (2); [M-H]-	FA 22:5 (2)	FA	1.447	329.248	3742	LIPn	LipidBlast	arb. units/mg	431	508	1359	492	637	1386	5185	6408	7326	8685
FA 22:6; [M-H]-	FA 22:6	FA	1.157	327.232	3715	LIPn	LipidBlast	arb. units/mg	6909	3746	8504	6157	5017	7525	33906	46752	44369	47944
FA 24:0; [M-H]-	FA 24:0	FA	2.826	367.357	4449	LIPn	LipidBlast	arb. units/mg	33029	45723	38236	55277	31014	39602	43587	40081	51411	67560
FA 24:1; [M-H]-	FA 24:1	FA	2.494	365.341	4412	LIPn	LipidBlast	arb. units/mg	7870	9122	17185	10344	7562	15022	23998	20734	33353	34801
FA 26:1; [M-H]-	FA 26:1	FA	2.818	393.373	5050	LIPn	LipidBlast	arb. units/mg	4704	3520	9932	3375	2221	8561	14121	10561	15029	16284
GM3 36:1;O2; [M-H]-	GM3 36:1;O2	GM3	2.55	1179.73	14205	LIPn	LipidBlast	arb. units/mg	4546	4718	5139	2672	5320	3014	3950	9346	8428	6304
GM3 40:1;O2; [M-H]-	GM3 40:1;O2	GM3	3.121	1235.8	14338	LIPn	LipidBlast	arb. units/mg	12828	13081	11819	11549	12601	9196	13383	15482	17547	16345
GM3 42:1;O2; [M-H]-	GM3 42:1;O2	GM3	3.408	1263.83	14393	LIPn	LipidBlast	arb. units/mg	14667	18282	16242	13060	17669	15810	14782	16350	18456	16839
HexCer 42:1;O2; [M+CH3COO]-	HexCer 42:1;O2	HexCer-NDS	3.985	870.702	11813	LIPn	LipidBlast	arb. units/mg	1305	1178	1651	1399	2089	1268	3030	2558	2741	2808
LPC 15:0/0:0; [M+H]+	LPC 15:0/0:0	LPC	0.631	482.324	1852	LIPp	LipidBlast	arb. units/mg	4596	6502	5518	4948	4330	3788	3095	3450	5624	4586
LPC 16:0/0:0; [M+H]+	LPC 16:0/0:0	LPC	0.793	496.34	1953	LIPp	LipidBlast	arb. units/mg	307660	348125	365564	333987	394403	349492	285156	352064	395916	343885
LPC 16:1/0:0; [M+H]+	LPC 16:1/0:0	LPC	0.562	494.324	1939	LIPp	LipidBlast	arb. units/mg	2832	5403	3852	2654	5979	2733	2127	2583	3282	2767
LPC 17:0/0:0; [M+H]+	LPC 17:0/0:0	LPC	0.993	510.355	2024	LIPp	LipidBlast	arb. units/mg	9341	12985	12577	10252	10159	11536	8473	8990	11560	12522
LPC 18:0/0:0; [M+H]+	LPC 18:0/0:0	LPC	1.224	524.371	2106	LIPp	LipidBlast	arb. units/mg	310858	357468	365766	330814	380458	401734	356043	429011	440682	402079
LPC 18:1/0:0; [M+H]+	LPC 18:1/0:0	LPC	0.868	522.355	2091	LIPp	LipidBlast	arb. units/mg	41998	51094	50001	38526	53331	45430	26486	34155	46165	39822
LPC 18:2/0:0; [M+H]+	LPC 18:2/0:0	LPC	0.639	520.34	2082	LIPp	LipidBlast	arb. units/mg	92577	96369	103845	85591	102296	86169	44941	46286	87662	69731
LPC 19:0/0:0; [M+H]+	LPC 19:0/0:0	LPC	1.475	538.387	2217	LIPp	LipidBlast	arb. units/mg	3936	4051	4274	3684	3313	4049	3138	3861	4868	4721
LPC 20:0/0:0; [M+H]+	LPC 20:0/0:0	LPC	1.686	552.402	2297	LIPp	LipidBlast	arb. units/mg	3821	3494	4618	3756	4170	3691	3628	2939	4881	4123
LPC 20:1/0:0; [M+H]+	LPC 20:1/0:0	LPC	1.289	550.388	2282	LIPp	LipidBlast	arb. units/mg	2616	2038	3117	2093	2761	2720	1844	1868	3580	2432
LPC 20:2/0:0; [M+H]+	LPC 20:2/0:0	LPC	0.966	548.37	2267	LIPp	LipidBlast	arb. units/mg	2101	1893	2279	1507	2246	2274	254	687	2310	1356
LPC 20:3/0:0; [M+H]+	LPC 20:3/0:0	LPC	0.733	546.355	2247	LIPp	LipidBlast	arb. units/mg	3498	3223	2858	2294	3249	2169	185	230	2103	1589
LPC 20:4/0:0; [M+H]+	LPC 20:4/0:0	LPC	0.616	544.34	2241	LIPp	LipidBlast	arb. units/mg	34452	32319	49426	44126	38580	39742	24196	33179	47593	39060
LPC 22:0/0:0; [M+H]+	LPC 22:0/0:0	LPC	1.956	580.434	2472	LIPp	LipidBlast	arb. units/mg	3831	3108	3503	1910	2318	2132	2881	2042	3033	2475
LPC 22:5; [M+H]+	LPC 22:5	LPC	0.621	570.355	2402	LIPp	LipidBlast	arb. units/mg	1750	1916	2666	2774	3509	2445	2567	3303	3652	4866
LPC 22:6; [M+H]+	LPC 22:6	LPC	0.546	568.34	2376	LIPp	LipidBlast	arb. units/mg	5472	5243	7232	7329	5260	5822	7737	13039	11582	11716
LPC 24:0/0:0; [M+H]+	LPC 24:0/0:0	LPC	2.227	608.466	2649	LIPp	LipidBlast	arb. units/mg	3164	3144	3391	3213	3299	2520	3629	2626	3442	3404
LPE 16:0; [M-H]-	LPE 16:0	LPE	0.804	452.277	6079	LIPn	LipidBlast	arb. units/mg	9428	10371	11937	11543	14141	11943	8952	10898	10982	11900
LPE 18:0; [M-H]-	LPE 18:0	LPE	1.244	480.308	6622	LIPn	LipidBlast	arb. units/mg	22890	28331	27158	26357	30019	29921	23518	24692	27467	33369
LPE 18:1; [M-H]-	LPE 18:1	LPE	0.88	478.292	6581	LIPn	LipidBlast	arb. units/mg	4351	5944	6003	4468	7041	6734	2723	2775	3532	4559
LPE 18:2; [M-H]-	LPE 18:2	LPE	0.601	476.277	6550	LIPn	LipidBlast	arb. units/mg	4669	4502	5607	4487	6141	5164	2609	1932	2753	3058
LPE 20:4; [M-H]-	LPE 20:4	LPE	0.583	500.277	6947	LIPn	LipidBlast	arb. units/mg	12536	14441	13770	13508	16960	15595	15297	14867	19771	17610
LPE 22:5; [M-H]-	LPE 22:5	LPE	0.631	526.293	7452	LIPn	LipidBlast	arb. units/mg	906	1364	2531	1662	2935	2122	2704	2905	2950	3030
LPE 22:6; [M-H]-	LPE 22:6	LPE	0.554	524.276	7432	LIPn	LipidBlast	arb. units/mg	4343	5247	6195	7830	6419	6176	9752	11086	13005	15073
LPG 18:2; [M-H]-	LPG 18:2	LPG	0.482	507.27	7131	LIPn	LipidBlast	arb. units/mg	1174	1020	1000	276	1002	2297	708	1148	3236	2008
LPI 18:0; [M-H]-	LPI 18:0	LPI	0.881	599.32	8408	LIPn	LipidBlast	arb. units/mg	1888	4005	2574	1634	3075	3342	1956	3834	4950	3618
MLCL 54:5; MLCL 18:1_18:2_18:2; [M-H]-	MLCL 54:5	MLCL	3.431	1187.74	14230	LIPn	LipidBlast	arb. units/mg	212	207	985	395	463	363	2237	3850	2127	3505
MLCL 54:6; MLCL 18:2_18:2_18:2; [M-H]-	MLCL 54:6	MLCL	3.225	1185.73	14222	LIPn	LipidBlast	arb. units/mg	11528	15519	14548	13242	10441	19352	26377	37323	23112	40076
PA 34:1; PA 16:0_18:1; [M-H]-	PA 34:1	PA	2.79	673.479	9246	LIPn	LipidBlast	arb. units/mg	45686	43026	42248	29854	36490	36882	35011	40722	40246	39160
PA 34:2; PA 16:0_18:2; [M-H]-	PA 34:2	PA	2.573	671.463	9232	LIPn	LipidBlast	arb. units/mg	19819	18219	20195	16757	14837	22195	16457	12649	16664	15633
PA 36:3; PA 18:1_18:2; [M-H]-	PA 36:3	PA	2.591	697.478	9484	LIPn	LipidBlast	arb. units/mg	11187	10342	13135	7649	7807	18482	9989	9349	14458	11325
PA 36:4; PA 18:2_18:2; [M-H]-	PA 36:4	PA	2.38	695.463	9463	LIPn	LipidBlast	arb. units/mg	5020	4347	6788	3626	1996	10619	5065	5364	7635	4746
PA 38:4; PA 18:0_20:4; [M-H]-	PA 38:4	PA	2.808	723.494	9835	LIPn	LipidBlast	arb. units/mg	18505	17364	22213	18889	5979	9100	39126	19120	14256	19511
PA 38:6; PA 16:0_22:6; [M-H]-	PA 38:6	PA	2.448	719.466	9792	LIPn	LipidBlast	arb. units/mg	1201	514	1172	926	3441	1043	4976	8062	2074	3612
PC 30:0; PC 14:0_16:0; [M+H]+	PC 30:0	PC	2.651	706.538	3099	LIPp	LipidBlast	arb. units/mg	114073	173162	159178	117247	150159	138220	173517	207280	183554	192732
PC 30:1; [M+H]+	PC 30:1	PC	2.394	704.523	3088	LIPp	LipidBlast	arb. units/mg	3076	4664	3625	1504	3562	3425	1515	4334	1866	2041
PC 31:0; PC 15:0_16:0; [M+H]+	PC 31:0	PC	2.8	720.553	3142	LIPp	LipidBlast	arb. units/mg	179215	224024	212831	169282	171201	196133	176887	166578	205844	257282
PC 32:0; PC 16:0_16:0; [M+H]+	PC 32:0	PC	2.957	734.57	3217	LIPp	LipidBlast	arb. units/mg	3768386	4210776	4402237	3589844	4030899	4052627	4520785	5487719	5505894	5511704
PC 32:1; PC 16:0_16:1; [M+H]+	PC 32:1	PC	2.685	732.553	3209	LIPp	LipidBlast	arb. units/mg	491637	668473	508378	329550	628059	577405	404454	582355	461457	438473
PC 32:2; PC 14:0_18:2; [M+H]+	PC 32:2	PC	2.445	730.538	3196	LIPp	LipidBlast	arb. units/mg	83858	101204	87830	70838	95408	94788	42842	45959	59289	48879
PC 33:0; [M+H]+	PC 33:0	PC	3.112	748.585	3293	LIPp	LipidBlast	arb. units/mg	66220	100172	78789	68449	69410	73458	68262	63492	87385	99540
PC 33:1; PC 15:0_18:1; [M+H]+	PC 33:1	PC	2.82	746.569	3284	LIPp	LipidBlast	arb. units/mg	189226	304527	211380	155461	209112	210118	116564	136900	159711	186069
PC 33:2; PC 15:0_18:2; [M+H]+	PC 33:2	PC	2.589	744.553	3265	LIPp	LipidBlast	arb. units/mg	170858	208308	174254	121392	143413	159364	68472	53915	103719	93486
PC 34:0; PC 16:0_18:0; [M+H]+	PC 34:0	PC	3.276	762.601	3396	LIPp	LipidBlast	arb. units/mg	393067	429160	485614	412468	438107	476958	563045	679197	684945	696672
PC 34:1; PC 16:0_18:1; [M+H]+	PC 34:1	PC	2.974	760.584	3376	LIPp	LipidBlast	arb. units/mg	14342351	16509764	14732202	10810523	13938466	14330597	11094618	14448071	13478186	13603114
PC 34:2; PC 16:0_18:2; [M+H]+	PC 34:2	PC	2.736	758.57	3358	LIPp	LipidBlast	arb. units/mg	21886912	20600808	18015300	15189881	18589078	19050025	8785370	9122761	13199634	9531807
PC 34:3; PC 16:1_18:2; [M+H]+	PC 34:3	PC	2.507	756.553	3341	LIPp	LipidBlast	arb. units/mg	383163	402038	387527	286471	397255	389847	192783	216024	298246	252028
PC 34:4 (1); [M+H]+	PC 34:4 (1)	PC	2.292	754.539	3335	LIPp	LipidBlast	arb. units/mg	11131	9181	10904	9276	9820	12758	3791	3621	6674	5848
PC 34:4 (2); PC 14:0_20:4; [M+H]+	PC 34:4 (2)	PC	2.398	754.538	3333	LIPp	LipidBlast	arb. units/mg	51013	74625	79954	71179	80500	87501	88535	120420	88939	102599
PC 35:0; [M+H]+	PC 35:0	PC	3.425	776.617	3505	LIPp	LipidBlast	arb. units/mg	4500	4163	4337	4291	4464	4976	6268	6023	7219	6575
PC 35:1; PC 17:0_18:1; [M+H]+	PC 35:1	PC	3.128	774.599	3491	LIPp	LipidBlast	arb. units/mg	205214	296169	257227	166218	224206	263067	141613	161554	180720	219504
PC 35:2; PC 17:0_18:2; [M+H]+	PC 35:2	PC	2.892	772.584	3475	LIPp	LipidBlast	arb. units/mg	843354	883859	688013	523790	623254	688816	205909	165907	310486	250661
PC 35:3; [M+H]+	PC 35:3	PC	2.615	770.569	3459	LIPp	LipidBlast	arb. units/mg	47320	55195	42511	26086	41735	40830	14227	14645	19947	14109
PC 35:4; PC 15:0_20:4; [M+H]+	PC 35:4	PC	2.537	768.554	3444	LIPp	LipidBlast	arb. units/mg	135710	219050	221402	198355	187330	227252	241659	225243	232621	335139
PC 36:1; PC 18:0_18:1; [M+H]+	PC 36:1	PC	3.287	788.616	3603	LIPp	LipidBlast	arb. units/mg	3776798	4801285	4728198	3477879	4656892	4497034	3672578	4559514	4302117	4523687
PC 36:2; PC 18:0_18:2; [M+H]+	PC 36:2	PC	3.047	786.601	3586	LIPp	LipidBlast	arb. units/mg	30100296	26956203	26096310	21164021	27169617	25626631	9776375	9131424	14516179	9553757
PC 36:3; PC 18:1_18:2; [M+H]+	PC 36:3	PC	2.756	784.584	3565	LIPp	LipidBlast	arb. units/mg	9353806	9571828	8956425	6113166	8854942	9356259	3554788	3948370	5436154	3904180
PC 36:4 (1); PC 18:2_18:2; [M+H]+	PC 36:4 (1)	PC	2.527	782.57	3550	LIPp	LipidBlast	arb. units/mg	6351197	5432147	5008841	2986970	4634693	4816990	969172	872005	1800817	1056928
PC 36:4 (2); PC 16:0_20:4; [M+H]+	PC 36:4 (2)	PC	2.686	782.569	3549	LIPp	LipidBlast	arb. units/mg	15717584	18756375	22089389	21180705	21951595	24444197	26390303	29949776	27805048	28968153
PC 36:5 (1); PC 18:2_18:3; [M+H]+	PC 36:5 (1)	PC	2.334	780.553	3528	LIPp	LipidBlast	arb. units/mg	118366	96634	132993	84539	94760	127665	45381	41722	70190	56133
PC 36:5 (2); PC 16:1_20:4; [M+H]+	PC 36:5 (2)	PC	2.438	780.553	3529	LIPp	LipidBlast	arb. units/mg	168122	232517	254697	164863	260765	269397	164491	293196	185012	212063
PC 36:6; [M+H]+	PC 36:6	PC	2.324	778.538	3513	LIPp	LipidBlast	arb. units/mg	4738	7607	8320	7561	7170	9391	20048	27371	20214	21616
PC 37:1; [M+H]+	PC 37:1	PC	3.439	802.63	3717	LIPp	LipidBlast	arb. units/mg	33570	40476	43049	30451	39402	44090	32931	35856	35778	41275
PC 37:2 (1); [M+H]+	PC 37:2 (1)	PC	3.146	800.616	3705	LIPp	LipidBlast	arb. units/mg	123775	96934	88869	56101	106658	97326	32616	27452	40245	26294
PC 37:2 (2); PC 19:0_18:2; [M+H]+	PC 37:2 (2)	PC	3.201	800.616	3704	LIPp	LipidBlast	arb. units/mg	228730	212466	204745	150890	175160	199099	71184	58031	116268	73224
PC 37:4; PC 17:0_20:4; [M+H]+	PC 37:4	PC	2.834	796.584	3681	LIPp	LipidBlast	arb. units/mg	547339	904453	963513	910154	845127	949974	701925	664247	732217	915345
PC 37:5; [M+H]+	PC 37:5	PC	2.557	794.57	3656	LIPp	LipidBlast	arb. units/mg	25761	40817	39726	30654	37825	45188	40351	45757	39868	53823
PC 37:6; [M+H]+	PC 37:6	PC	2.461	792.554	3635	LIPp	LipidBlast	arb. units/mg	9568	9611	18070	17359	9449	17523	36051	39964	35292	49385
PC 38:1; [M+H]+	PC 38:1	PC	3.589	816.647	3834	LIPp	LipidBlast	arb. units/mg	25710	26299	28912	25404	23815	25684	27810	26581	34372	32094
PC 38:2; PC 18:0_20:2; [M+H]+	PC 38:2	PC	3.329	814.632	3814	LIPp	LipidBlast	arb. units/mg	177050	169356	194845	163020	178349	183237	153764	172996	187097	194022
PC 38:3; PC 18:0_20:3; [M+H]+	PC 38:3	PC	3.135	812.616	3803	LIPp	LipidBlast	arb. units/mg	492167	542175	644540	388799	666557	602338	273948	315300	338265	274102
PC 38:4; PC 18:0_20:4; [M+H]+	PC 38:4	PC	2.989	810.601	3781	LIPp	LipidBlast	arb. units/mg	24928539	30744856	36946323	38915225	35970801	36660499	39299836	40635371	40516173	41515481
PC 38:5; PC 18:1_20:4; [M+H]+	PC 38:5	PC	2.701	808.584	3762	LIPp	LipidBlast	arb. units/mg	4156874	4969076	6563299	5426276	6517157	7213362	7052050	9316365	7361330	8437835
PC 38:6 (1); PC 18:2_20:4; [M+H]+	PC 38:6 (1)	PC	2.482	806.569	3741	LIPp	LipidBlast	arb. units/mg	3019284	3174760	4755247	3341895	3818425	3871894	2360781	2487927	2642135	2168100
PC 38:6 (2); PC 16:0_22:6; [M+H]+	PC 38:6 (2)	PC	2.601	806.569	3742	LIPp	LipidBlast	arb. units/mg	975440	1114246	1578904	1482317	1109706	1576351	3850654	5163955	3713305	4027577
PC 38:7; [M+H]+	PC 38:7	PC	2.294	804.554	3727	LIPp	LipidBlast	arb. units/mg	37780	36065	72888	46256	46163	59258	47309	51146	45957	49388
PC 39:2; [M+H]+	PC 39:2	PC	3.476	828.651	3919	LIPp	LipidBlast	arb. units/mg	9587	10650	12202	11225	11206	12768	8134	7062	9453	6647
PC 39:4 (1); PC 19:0_20:4; [M+H]+	PC 39:4 (1)	PC	3.089	824.615	3891	LIPp	LipidBlast	arb. units/mg	95772	118289	139748	147872	194713	156741	162359	144644	130091	125891
PC 39:4 (2); PC 19:0_20:4; [M+H]+	PC 39:4 (2)	PC	3.141	824.616	3892	LIPp	LipidBlast	arb. units/mg	185112	199058	293870	250770	253660	284731	249612	202017	264946	240387
PC 39:6; PC 17:0_22:6; [M+H]+	PC 39:6	PC	2.747	820.585	3865	LIPp	LipidBlast	arb. units/mg	33158	51322	42520	52523	38886	64610	86808	98536	86721	118624
PC 40:1; [M+H]+	PC 40:1	PC	3.888	844.677	4047	LIPp	LipidBlast	arb. units/mg	2610	3093	3321	2682	2428	2821	3188	3633	4807	3486
PC 40:4; PC 18:0_22:4; [M+H]+	PC 40:4	PC	3.212	838.632	4007	LIPp	LipidBlast	arb. units/mg	286483	312241	350257	342240	339909	362444	480858	660720	623583	645549
PC 40:5 (1); PC 18:0_22:5; [M+H]+	PC 40:5 (1)	PC	2.994	836.616	3989	LIPp	LipidBlast	arb. units/mg	1423684	1672103	1871342	2009773	2209363	2167713	3061687	3584869	3084901	3546319
PC 40:5 (2); PC 18:0_22:5; [M+H]+	PC 40:5 (2)	PC	3.11	836.616	3990	LIPp	LipidBlast	arb. units/mg	202037	247421	246916	261900	237332	278920	370919	532590	454716	518017
PC 40:6 (1); PC 18:1_22:5; [M+H]+	PC 40:6 (1)	PC	2.721	834.6	3972	LIPp	LipidBlast	arb. units/mg	174819	197608	234546	194374	248706	252321	269844	391374	297986	338274
PC 40:6 (2); PC 18:0_22:6; [M+H]+	PC 40:6 (2)	PC	2.898	834.601	3973	LIPp	LipidBlast	arb. units/mg	1768828	2164833	2565567	2993191	2209440	2525946	5080865	6106067	5081593	5808545
PC 40:7 (1); PC 18:2_22:5; [M+H]+	PC 40:7 (1)	PC	2.494	832.584	3948	LIPp	LipidBlast	arb. units/mg	179502	197711	246504	192744	265542	251266	209646	257423	239885	224824
PC 40:7 (2); PC 18:1_22:6; [M+H]+	PC 40:7 (2)	PC	2.618	832.585	3949	LIPp	LipidBlast	arb. units/mg	180882	201758	256070	204709	193558	234702	369371	543708	432895	457180
PC 40:8; PC 20:4_20:4; [M+H]+	PC 40:8	PC	2.407	830.569	3932	LIPp	LipidBlast	arb. units/mg	315818	359659	444980	434384	342525	443171	569486	720973	700765	575295
PC 40:9; [M+H]+	PC 40:9	PC	2.234	828.554	3917	LIPp	LipidBlast	arb. units/mg	2515	2665	4441	3230	2900	4197	6619	10022	6411	7228
PC 41:11; [M+H]+	PC 41:11	PC	3.187	838.534	4002	LIPp	LipidBlast	arb. units/mg	19417	20883	22017	23540	19567	24308	27192	37897	32152	36829
PC 42:2; [M+H]+	PC 42:2	PC	3.962	870.694	4238	LIPp	LipidBlast	arb. units/mg	4072	3318	3930	3690	2695	3135	3744	3183	3659	3150
PC 42:3; [M+H]+	PC 42:3	PC	3.645	868.679	4221	LIPp	LipidBlast	arb. units/mg	4691	3918	4593	3338	4374	4062	3609	2688	4745	3620
PC 42:6; [M+H]+	PC 42:6	PC	3.09	862.631	4178	LIPp	LipidBlast	arb. units/mg	18706	15790	20924	22686	21533	23712	27478	54378	45295	34637
PC 42:10; [M+H]+	PC 42:10	PC	2.346	854.569	4118	LIPp	LipidBlast	arb. units/mg	20880	21496	29049	20924	22337	26376	42208	58878	47097	48283
PC 44:5; [M+H]+	PC 44:5	PC	3.59	892.676	4379	LIPp	LipidBlast	arb. units/mg	3050	3088	4077	3727	5287	3733	5959	4145	5958	4999
PC O-32:0; PC O-16:0_16:0; [M+H]+	PC O-32:0	EtherPC	3.146	720.59	3144	LIPp	LipidBlast	arb. units/mg	62953	64217	63857	49501	62671	60128	62920	64449	74084	63892
PC O-32:1; PC O-16:1_16:0; [M+H]+	PC O-32:1	EtherPC	3.108	718.577	3139	LIPp	LipidBlast	arb. units/mg	70178	77739	74936	81222	77655	69116	66058	71405	90082	63435
PC O-34:0; [M+H]+	PC O-34:0	EtherPC	3.47	748.621	3294	LIPp	LipidBlast	arb. units/mg	8659	10159	8689	7145	7766	7828	8389	8674	9744	9246
PC O-34:1; PC O-18:1_16:0; [M+H]+	PC O-34:1	EtherPC	3.162	746.607	3285	LIPp	LipidBlast	arb. units/mg	65348	74065	65725	58902	68160	64539	86574	90077	99294	86400
PC O-34:3; PC O-16:1_18:2; [M+H]+	PC O-34:3	EtherPC	2.876	742.574	3257	LIPp	LipidBlast	arb. units/mg	128686	146246	88854	64089	98971	117877	54313	49564	58407	26581
PC O-36:5; PC O-16:1_20:4; [M+H]+	PC O-36:5	EtherPC	2.81	766.575	3426	LIPp	LipidBlast	arb. units/mg	2115897	2590645	2513076	2567105	2857418	2577549	2921310	3443150	3825570	3344469
PC O-37:8; PC O-18:3_19:5; [M+H]+	PC O-37:8	EtherPC	3.118	774.541	3487	LIPp	LipidBlast	arb. units/mg	29126	27323	31637	25279	33044	33572	24347	29249	30567	27387
PC O-37:9; PC O-18:4_19:5; [M+H]+	PC O-37:9	EtherPC	2.908	772.524	3473	LIPp	LipidBlast	arb. units/mg	292751	305068	318941	251419	320855	266711	232956	244534	250609	237841
PC O-38:5 (1); PC O-16:1_22:4; [M+H]+	PC O-38:5 (1)	EtherPC	3.025	794.609	3658	LIPp	LipidBlast	arb. units/mg	9407	16808	5994	12664	4194	8934	21666	29186	21597	20983
PC O-38:5 (2); PC O-18:1_20:4; [M+H]+	PC O-38:5 (2)	EtherPC	3.125	794.61	3659	LIPp	LipidBlast	arb. units/mg	37539	89674	85440	62319	56317	64877	86915	80905	114701	96923
PC O-38:6; PC O-18:2_20:4; [M+H]+	PC O-38:6	EtherPC	2.824	792.591	3636	LIPp	LipidBlast	arb. units/mg	507189	645244	622427	592280	681524	618533	702094	771515	859192	781338
PC O-38:7; PC O-16:1_22:6; [M+H]+	PC O-38:7	EtherPC	2.724	790.58	3617	LIPp	LipidBlast	arb. units/mg	75583	166459	205206	302281	82850	72231	429693	622335	485215	350245
PC O-39:9; PC O-18:4_21:5; [M+H]+	PC O-39:9	EtherPC	3.207	800.556	3703	LIPp	LipidBlast	arb. units/mg	13025	17650	18437	17291	22971	18415	17227	17478	19249	19400
PC O-41:11; [M+H]+	PC O-41:11	EtherPC	3.047	824.556	3890	LIPp	LipidBlast	arb. units/mg	239569	201106	201904	185904	199936	181264	96746	99607	143320	101065
PE 32:0; PE 16:0_16:0; [M-H]-	PE 32:0	PE	3.025	690.505	9418	LIPn	LipidBlast	arb. units/mg	32609	26364	35770	26363	30950	28740	28198	29605	30877	31907
PE 32:1; PE 16:0_16:1; [M-H]-	PE 32:1	PE	2.74	688.489	9406	LIPn	LipidBlast	arb. units/mg	21458	28075	17977	8818	24681	19663	8684	17792	12758	12015
PE 34:1; PE 16:0_18:1; [M-H]-	PE 34:1	PE	3.038	716.521	9732	LIPn	LipidBlast	arb. units/mg	854957	851465	795026	626668	833672	765750	404460	474106	564700	541862
PE 34:2; PE 16:0_18:2; [M-H]-	PE 34:2	PE	2.803	714.505	9699	LIPn	LipidBlast	arb. units/mg	1815055	1753231	1481211	1186176	1631753	1672612	524238	548731	767015	523877
PE 34:3 (1); PE 16:1_18:2; [M-H]-	PE 34:3 (1)	PE	2.531	712.49	9668	LIPn	LipidBlast	arb. units/mg	25760	29474	21885	22315	28428	26770	12525	8025	7291	4024
PE 34:3 (2); PE 16:0_18:3; [M-H]-	PE 34:3 (2)	PE	2.582	712.489	9667	LIPn	LipidBlast	arb. units/mg	31745	29824	33034	22024	33379	34332	12329	13148	16366	14113
PE 35:1; PE 17:0_18:1; [M-H]-	PE 35:1	PE	3.202	730.537	9922	LIPn	LipidBlast	arb. units/mg	33416	42251	38075	27190	33957	36410	16586	17464	23096	27637
PE 35:2; PE 17:0_18:2; [M-H]-	PE 35:2	PE	2.961	728.521	9908	LIPn	LipidBlast	arb. units/mg	122415	146164	115102	76181	100645	121440	28055	20026	40608	32228
PE 36:1; PE 18:0_18:1; [M-H]-	PE 36:1	PE	3.363	744.552	10079	LIPn	LipidBlast	arb. units/mg	382047	402340	420444	352785	425198	412054	296602	347956	376086	402190
PE 36:2; PE 18:0_18:2; [M-H]-	PE 36:2	PE	3.116	742.537	10055	LIPn	LipidBlast	arb. units/mg	3532218	3170276	3073942	2552505	3147714	3502535	1128613	1134912	1530287	1120431
PE 36:3; PE 18:1_18:2; [M-H]-	PE 36:3	PE	2.824	740.521	10039	LIPn	LipidBlast	arb. units/mg	2629813	2386947	2435605	1497888	2316622	2448665	557953	573968	810823	601881
PE 36:4 (1); PE 18:2_18:2; [M-H]-	PE 36:4 (1)	PE	2.586	738.505	10018	LIPn	LipidBlast	arb. units/mg	1312414	946253	1259669	783651	1014858	1229080	227859	191740	326217	216903
PE 36:4 (2); PE 16:0_20:4; [M-H]-	PE 36:4 (2)	PE	2.748	738.506	10019	LIPn	LipidBlast	arb. units/mg	2549587	2800421	2412457	1932613	2728018	2678521	1409684	1672542	1637186	1570195
PE 36:5 (1); PE 18:2_18:3; [M-H]-	PE 36:5 (1)	PE	2.387	736.49	9988	LIPn	LipidBlast	arb. units/mg	66349	48765	69760	38800	50899	62354	15168	13754	19980	16463
PE 36:5 (2); PE 16:1_20:4; [M-H]-	PE 36:5 (2)	PE	2.479	736.488	9986	LIPn	LipidBlast	arb. units/mg	18956	23500	19884	8788	26826	23500	10019	16849	10440	12966
PE 36:5 (3); PE 16:0_20:5; [M-H]-	PE 36:5 (3)	PE	2.543	736.488	9987	LIPn	LipidBlast	arb. units/mg	13225	16952	15293	9938	18187	15656	6104	7626	7781	6860
PE 36:6; PE 14:0_22:6; [M-H]-	PE 36:6	PE	2.371	734.473	9962	LIPn	LipidBlast	arb. units/mg	2162	2050	1645	2030	3449	4216	4713	5974	4144	5098
PE 37:1; PE 19:0_18:1; [M-H]-	PE 37:1	PE	3.514	758.571	10229	LIPn	LipidBlast	arb. units/mg	4746	5853	6394	4507	5455	5802	3847	4234	4775	6079
PE 37:2 (1); PE 19:0_18:2; [M-H]-	PE 37:2 (1)	PE	3.21	756.552	10217	LIPn	LipidBlast	arb. units/mg	29403	26338	28368	18522	30653	23601	8554	8542	12594	7278
PE 37:2 (2); PE 19:0_18:2; [M-H]-	PE 37:2 (2)	PE	3.271	756.552	10216	LIPn	LipidBlast	arb. units/mg	34578	28302	32084	23641	30250	34571	12784	9610	17573	10965
PE 37:3; PE 19:1_18:2; [M-H]-	PE 37:3	PE	2.969	754.537	10204	LIPn	LipidBlast	arb. units/mg	15331	18576	16144	8506	13671	13770	1482	1849	1932	2908
PE 37:4; PE 17:0_20:4; [M-H]-	PE 37:4	PE	2.904	752.519	10183	LIPn	LipidBlast	arb. units/mg	176215	254422	194766	166780	185232	199139	111009	94372	108963	132660
PE 37:5; PE 17:1_20:4; [M-H]-	PE 37:5	PE	2.616	750.504	10159	LIPn	LipidBlast	arb. units/mg	4056	7166	5366	3243	7864	5920	1644	1719	3163	1090
PE 37:6; PE 15:0_22:6; [M-H]-	PE 37:6	PE	2.515	748.489	10131	LIPn	LipidBlast	arb. units/mg	1553	4487	6450	3788	4525	6348	10540	10132	8941	14810
PE 38:1; PE 18:0_20:1; [M-H]-	PE 38:1	PE	3.665	772.584	10418	LIPn	LipidBlast	arb. units/mg	8413	6842	9558	9285	7510	9223	8099	6874	11287	9321
PE 38:2; PE 18:0_20:2; [M-H]-	PE 38:2	PE	3.399	770.568	10396	LIPn	LipidBlast	arb. units/mg	33366	26469	39698	35612	33790	37152	29649	28897	41764	39073
PE 38:3; PE 18:0_20:3; [M-H]-	PE 38:3	PE	3.209	768.552	10373	LIPn	LipidBlast	arb. units/mg	91870	92529	87203	55182	89460	85578	45226	56161	52346	49462
PE 38:4; PE 18:0_20:4; [M-H]-	PE 38:4	PE	3.062	766.537	10350	LIPn	LipidBlast	arb. units/mg	8094403	9121578	8120894	8017273	9013258	9600926	6784480	6665890	6583338	6816717
PE 38:5 (1); PE 18:1_20:4; [M-H]-	PE 38:5 (1)	PE	2.765	764.521	10319	LIPn	LipidBlast	arb. units/mg	2173497	2317846	2526272	1657469	2769844	2687558	1368433	1646859	1582857	1583039
PE 38:5 (2); PE 16:0_22:5; [M-H]-	PE 38:5 (2)	PE	2.868	764.52	10318	LIPn	LipidBlast	arb. units/mg	174292	170820	211194	199422	201267	236712	274893	365172	343041	377041
PE 38:6 (1); PE 18:2_20:4; [M-H]-	PE 38:6 (1)	PE	2.536	762.505	10288	LIPn	LipidBlast	arb. units/mg	533170	545062	657508	434530	589316	622066	206686	211916	249309	230115
PE 38:6 (2); PE 16:0_22:6; [M-H]-	PE 38:6 (2)	PE	2.662	762.505	10287	LIPn	LipidBlast	arb. units/mg	932418	970052	1269418	1529634	1158246	1481803	2770072	3121682	2595450	2678918
PE 38:7; PE 18:3_20:4; [M-H]-	PE 38:7	PE	2.342	760.49	10251	LIPn	LipidBlast	arb. units/mg	19455	18158	26488	15815	22345	24803	8807	9294	11326	8608
PE 39:4 (1); PE 19:0_20:4; [M-H]-	PE 39:4 (1)	PE	3.13	780.551	10532	LIPn	LipidBlast	arb. units/mg	105024	115858	118545	91649	130222	76312	75990	86326	95309	90371
PE 39:4 (2); PE 19:0_20:4; [M-H]-	PE 39:4 (2)	PE	3.214	780.552	10533	LIPn	LipidBlast	arb. units/mg	80341	83485	85912	73755	74977	90612	56595	52501	62444	53423
PE 39:5 (1); PE 17:0_22:5; [M-H]-	PE 39:5 (1)	PE	2.91	778.536	10496	LIPn	LipidBlast	arb. units/mg	32838	38539	42480	34599	42373	43887	40013	35750	34211	52065
PE 39:5 (2); PE 17:0_22:5; [M-H]-	PE 39:5 (2)	PE	3.021	778.537	10498	LIPn	LipidBlast	arb. units/mg	13828	18594	17501	17244	9686	16438	15246	17622	20011	26460
PE 39:6 (1); PE 17:0_22:6; [M-H]-	PE 39:6 (1)	PE	2.763	776.529	10465	LIPn	LipidBlast	arb. units/mg	13836	12697	21081	11907	11064	14872	10254	10860	15424	13068
PE 39:6 (2); PE 17:0_22:6; [M-H]-	PE 39:6 (2)	PE	2.811	776.52	10462	LIPn	LipidBlast	arb. units/mg	77277	109143	97469	107892	74913	126365	129178	139661	153890	187536
PE 40:3; PE 18:0_22:3; [M-H]-	PE 40:3	PE	3.527	796.583	10760	LIPn	LipidBlast	arb. units/mg	4081	3369	3667	3064	4186	3769	2431	4243	3818	3513
PE 40:4; PE 18:0_22:4; [M-H]-	PE 40:4	PE	3.283	794.567	10712	LIPn	LipidBlast	arb. units/mg	291978	266757	314584	289035	323731	320309	322383	409330	399233	432898
PE 40:5 (1); PE 18:0_22:5; [M-H]-	PE 40:5 (1)	PE	3.062	792.552	10693	LIPn	LipidBlast	arb. units/mg	633201	657085	762587	752645	922740	874619	936179	1077584	888748	1168191
PE 40:5 (2); PE 18:0_22:5; [M-H]-	PE 40:5 (2)	PE	3.184	792.552	10694	LIPn	LipidBlast	arb. units/mg	538776	558593	584282	656293	522508	676908	681794	1027990	861939	975660
PE 40:6 (1); PE 18:1_22:5; [M-H]-	PE 40:6 (1)	PE	2.772	790.536	10652	LIPn	LipidBlast	arb. units/mg	191132	195299	283823	175061	304499	283789	209625	292347	225712	257598
PE 40:6 (2); PE 18:0_22:6; [M-H]-	PE 40:6 (2)	PE	2.969	790.537	10654	LIPn	LipidBlast	arb. units/mg	3975922	4494749	4616907	5205186	4412124	5197746	5838795	7321834	6952285	7335879
PE 40:7 (1); PE 18:2_22:5; [M-H]-	PE 40:7 (1)	PE	2.546	788.521	10621	LIPn	LipidBlast	arb. units/mg	102825	102846	159458	104688	134862	146862	96320	121953	98739	105935
PE 40:7 (2); PE 18:1_22:6; [M-H]-	PE 40:7 (2)	PE	2.685	788.52	10620	LIPn	LipidBlast	arb. units/mg	596296	583490	681112	613691	605709	715103	895001	1143019	887511	935253
PE 40:8 (1); PE 18:3_22:5; [M-H]-	PE 40:8 (1)	PE	2.351	786.503	10596	LIPn	LipidBlast	arb. units/mg	1744	1470	4137	1872	4213	4548	3289	3520	3319	3389
PE 40:8 (2); PE 18:2_22:6; [M-H]-	PE 40:8 (2)	PE	2.457	786.505	10597	LIPn	LipidBlast	arb. units/mg	453389	444683	561437	540743	413597	569875	474673	554944	557274	514168
PE 40:9; PE 18:3_22:6; [M-H]-	PE 40:9	PE	2.272	784.489	10586	LIPn	LipidBlast	arb. units/mg	12387	9244	18972	12357	9654	15872	17762	23022	18120	18470
PE 41:4; PE 19:0_22:4; [M-H]-	PE 41:4	PE	3.442	808.584	10917	LIPn	LipidBlast	arb. units/mg	3133	2526	3230	2932	2800	3215	3027	2969	3702	3254
PE 41:5 (1); PE 19:0_22:5; [M-H]-	PE 41:5 (1)	PE	3.222	806.565	10890	LIPn	LipidBlast	arb. units/mg	6554	6298	7364	6701	6399	6858	6973	7777	7675	8564
PE 41:5 (2); PE 19:0_22:5; [M-H]-	PE 41:5 (2)	PE	3.336	806.567	10891	LIPn	LipidBlast	arb. units/mg	4269	3764	4901	5340	4130	5618	5468	6777	7251	7028
PE 41:6 (1); PE 19:0_22:6; [M-H]-	PE 41:6 (1)	PE	3.04	804.552	10860	LIPn	LipidBlast	arb. units/mg	29312	34824	34254	27261	30998	26877	26175	26909	32559	28144
PE 41:6 (2); PE 19:0_22:6; [M-H]-	PE 41:6 (2)	PE	3.117	804.552	10861	LIPn	LipidBlast	arb. units/mg	25048	24933	28419	35032	21862	32484	36088	39530	44537	44556
PE 42:2; PE 24:0_18:2; [M-H]-	PE 42:2	PE	4.071	826.632	11161	LIPn	LipidBlast	arb. units/mg	850	1181	2296	1221	1564	1234	1886	2648	1594	1247
PE 42:4; PE 22:0_20:4; [M-H]-	PE 42:4	PE	3.683	822.599	11094	LIPn	LipidBlast	arb. units/mg	3717	3464	4660	3939	3528	4315	3012	4352	4057	4235
PE 42:5; PE 22:1_20:4; [M-H]-	PE 42:5	PE	3.364	820.584	11055	LIPn	LipidBlast	arb. units/mg	8094	6175	7326	7738	8690	7807	9168	8131	9026	8637
PE 42:7; PE 20:1_22:6; [M-H]-	PE 42:7	PE	2.966	816.557	10985	LIPn	LipidBlast	arb. units/mg	24609	22077	19694	25878	25745	25514	34140	32482	35132	30623
PE 42:8; PE 20:2_22:6; [M-H]-	PE 42:8	PE	2.714	814.536	10969	LIPn	LipidBlast	arb. units/mg	19862	22395	25751	24806	20796	33026	26940	43807	37745	32505
PE 42:9; PE 20:4_22:5; [M-H]-	PE 42:9	PE	2.494	812.522	10951	LIPn	LipidBlast	arb. units/mg	2088	2297	8498	3784	5378	5956	6711	8947	5251	6650
PE 42:10; PE 20:4_22:6; [M-H]-	PE 42:10	PE	2.394	810.506	10934	LIPn	LipidBlast	arb. units/mg	8537	9135	16790	11083	9516	14666	20468	39998	19550	23660
PE 44:4; PE 24:0_20:4; [M-H]-	PE 44:4	PE	3.981	850.631	11513	LIPn	LipidBlast	arb. units/mg	5058	4693	4510	3705	3875	4793	4228	3511	4112	1681
PE 44:5; PE 24:1_20:4; [M-H]-	PE 44:5	PE	3.662	848.615	11473	LIPn	LipidBlast	arb. units/mg	6011	5155	5984	5224	6403	7047	6564	6310	5319	5489
PE O-32:1; PE O-16:1_16:0; [M-H]-	PE O-32:1	EtherPE	3.189	674.511	9252	LIPn	LipidBlast	arb. units/mg	18542	23136	17546	17606	18546	12903	6837	8306	13474	9663
PE O-34:1 (1); PE O-18:1_16:0; [M-H]-	PE O-34:1 (1)	EtherPE	3.238	702.539	9540	LIPn	LipidBlast	arb. units/mg	25988	29919	28454	20460	26806	23833	17458	18222	24078	21536
PE O-34:1 (2); PE O-18:1_16:0; [M-H]-	PE O-34:1 (2)	EtherPE	3.511	702.543	9541	LIPn	LipidBlast	arb. units/mg	5474	8543	6988	7897	7264	6272	4442	3816	6841	6329
PE O-34:2; PE O-18:2_16:0; [M-H]-	PE O-34:2	EtherPE	3.203	700.526	9514	LIPn	LipidBlast	arb. units/mg	144038	152754	147732	124475	146634	127014	96785	101235	115735	100747
PE O-34:3; PE O-16:1_18:2; [M-H]-	PE O-34:3	EtherPE	2.951	698.51	9493	LIPn	LipidBlast	arb. units/mg	291538	286510	292462	252765	288643	271870	116748	104327	141554	109427
PE O-35:2; PE O-17:1_18:1; [M-H]-	PE O-35:2	EtherPE	3.358	714.541	9700	LIPn	LipidBlast	arb. units/mg	3325	4918	2926	2476	2203	2112	1909	1959	2773	2468
PE O-35:5; PE O-15:1_20:4; [M-H]-	PE O-35:5	EtherPE	2.728	708.494	9610	LIPn	LipidBlast	arb. units/mg	19130	31096	22850	19439	25183	25392	16430	12790	16481	18794
PE O-36:2; PE O-18:1_18:1; [M-H]-	PE O-36:2	EtherPE	3.521	728.559	9910	LIPn	LipidBlast	arb. units/mg	23486	26627	21425	20064	20206	18194	18253	17740	21384	17940
PE O-36:3; PE O-18:1_18:2; [M-H]-	PE O-36:3	EtherPE	3.265	726.541	9885	LIPn	LipidBlast	arb. units/mg	108761	126965	122636	104554	109779	99665	65371	59129	80254	59598
PE O-36:4; PE O-18:2_18:2; [M-H]-	PE O-36:4	EtherPE	2.974	724.526	9854	LIPn	LipidBlast	arb. units/mg	229554	215025	244194	193060	225333	214904	97632	100545	128569	100704
PE O-36:5; PE O-16:1_20:4; [M-H]-	PE O-36:5	EtherPE	2.886	722.51	9819	LIPn	LipidBlast	arb. units/mg	4126750	4687749	4354562	3969552	4921717	4211200	3459649	3629899	3896983	3794214
PE O-37:5; PE O-17:1_20:4; [M-H]-	PE O-37:5	EtherPE	3.038	736.526	9989	LIPn	LipidBlast	arb. units/mg	237228	302569	270578	233264	229342	234485	201645	163556	233091	255551
PE O-37:6; PE O-17:2_20:4; [M-H]-	PE O-37:6	EtherPE	2.749	734.51	9964	LIPn	LipidBlast	arb. units/mg	19865	23952	20252	16525	23253	20428	12261	12433	15157	16125
PE O-38:3; PE O-20:1_18:2; [M-H]-	PE O-38:3	EtherPE	3.572	754.575	10206	LIPn	LipidBlast	arb. units/mg	5471	5858	5632	4941	5417	5210	3466	4046	4583	4298
PE O-38:4; PE O-18:1_20:3; [M-H]-	PE O-38:4	EtherPE	3.364	752.557	10189	LIPn	LipidBlast	arb. units/mg	19986	18941	18279	12725	15786	15245	10259	14896	11652	10464
PE O-38:5 (1); PE O-16:1_22:4; [M-H]-	PE O-38:5 (1)	EtherPE	3.113	750.541	10163	LIPn	LipidBlast	arb. units/mg	371566	364603	388447	364370	406157	377286	322014	404837	395907	383486
PE O-38:5 (2); PE O-18:1_20:4; [M-H]-	PE O-38:5 (2)	EtherPE	3.202	750.542	10165	LIPn	LipidBlast	arb. units/mg	1634670	2165563	1885602	1598791	1760627	1598999	1631974	1544521	1822311	1689790
PE O-38:6 (1); PE O-18:2_20:4; [M-H]-	PE O-38:6 (1)	EtherPE	2.903	748.526	10134	LIPn	LipidBlast	arb. units/mg	3409439	3640816	3592228	3249409	3922435	3374475	3002855	3114635	3280976	3077912
PE O-38:6 (2); PE O-16:1_22:5; [M-H]-	PE O-38:6 (2)	EtherPE	3.003	748.525	10133	LIPn	LipidBlast	arb. units/mg	216634	242999	299905	250817	258878	279960	225935	265780	281951	264003
PE O-38:7 (1); PE O-18:3_20:4; [M-H]-	PE O-38:7 (1)	EtherPE	2.67	746.509	10100	LIPn	LipidBlast	arb. units/mg	253282	279423	280285	268802	248281	261098	278546	195252	255904	217967
PE O-38:7 (2); PE O-16:1_22:6; [M-H]-	PE O-38:7 (2)	EtherPE	2.789	746.511	10101	LIPn	LipidBlast	arb. units/mg	1358262	1715253	1866876	2039724	1580764	1856853	1952556	2311262	2369035	2208908
PE O-39:5 (1); PE O-17:1_22:4; [M-H]-	PE O-39:5 (1)	EtherPE	3.296	764.556	10325	LIPn	LipidBlast	arb. units/mg	21780	25044	23059	22087	26156	23334	22870	20208	22462	20793
PE O-39:5 (2); PE O-19:1_20:4; [M-H]-	PE O-39:5 (2)	EtherPE	3.354	764.556	10326	LIPn	LipidBlast	arb. units/mg	14669	19052	15462	15587	12878	13111	15807	11879	16331	16294
PE O-39:6; PE O-17:1_22:5; [M-H]-	PE O-39:6	EtherPE	3.039	762.541	10295	LIPn	LipidBlast	arb. units/mg	41312	56345	53889	55493	57903	51802	45330	39547	48239	52031
PE O-39:7; PE O-17:1_22:6; [M-H]-	PE O-39:7	EtherPE	2.944	760.526	10254	LIPn	LipidBlast	arb. units/mg	40908	68561	62888	67640	40518	55349	67887	57865	79908	86865
PE O-40:5 (1); PE O-18:0_22:5; [M-H]-	PE O-40:5 (1)	EtherPE	3.253	778.572	10503	LIPn	LipidBlast	arb. units/mg	16792	26065	26890	18791	29414	22494	22325	20289	23992	28188
PE O-40:5 (2); PE O-18:1_22:4; [M-H]-	PE O-40:5 (2)	EtherPE	3.428	778.573	10504	LIPn	LipidBlast	arb. units/mg	88144	106734	102210	91170	93107	92640	91000	98493	106715	101447
PE O-40:5 (3); PE O-20:1_20:4; [M-H]-	PE O-40:5 (3)	EtherPE	3.517	778.574	10505	LIPn	LipidBlast	arb. units/mg	32683	44535	34043	37106	32675	33660	35299	28590	33898	38250
PE O-40:6 (1); PE O-18:2_22:4; [M-H]-	PE O-40:6 (1)	EtherPE	3.126	776.552	10467	LIPn	LipidBlast	arb. units/mg	83137	104269	99508	106434	90844	88735	108984	120107	133744	118387
PE O-40:6 (2); PE O-18:1_22:5; [M-H]-	PE O-40:6 (2)	EtherPE	3.201	776.556	10468	LIPn	LipidBlast	arb. units/mg	204135	265284	278260	251522	306514	250033	245953	249528	253996	274178
PE O-40:6 (3); PE O-18:1_22:5; [M-H]-	PE O-40:6 (3)	EtherPE	3.323	776.557	10470	LIPn	LipidBlast	arb. units/mg	25250	31550	30915	27857	25522	28184	32107	33163	35677	33605
PE O-40:7 (1); PE O-18:2_22:5; [M-H]-	PE O-40:7 (1)	EtherPE	2.912	774.541	10439	LIPn	LipidBlast	arb. units/mg	184110	201484	222153	216787	272727	217083	220824	240255	215123	232855
PE O-40:7 (2); PE O-18:2_22:5; [M-H]-	PE O-40:7 (2)	EtherPE	3.027	774.541	10440	LIPn	LipidBlast	arb. units/mg	55162	55670	70084	59952	56367	56333	56089	71921	71962	68930
PE O-40:7 (3); PE O-18:1_22:6; [M-H]-	PE O-40:7 (3)	EtherPE	3.101	774.541	10441	LIPn	LipidBlast	arb. units/mg	366355	535873	494879	546780	394828	430498	640705	636731	760292	729082
PE O-40:8 (1); PE O-18:3_22:5; [M-H]-	PE O-40:8 (1)	EtherPE	2.682	772.525	10414	LIPn	LipidBlast	arb. units/mg	16374	19562	25407	24089	24632	26017	30324	26751	23259	23081
PE O-40:8 (2); PE O-18:2_22:6; [M-H]-	PE O-40:8 (2)	EtherPE	2.81	772.526	10415	LIPn	LipidBlast	arb. units/mg	654184	833043	770020	837456	677467	790787	960558	1146059	1273686	1042354
PE O-40:9; PE O-18:3_22:6; [M-H]-	PE O-40:9	EtherPE	2.577	770.51	10392	LIPn	LipidBlast	arb. units/mg	57331	64342	73527	86745	52092	75706	113155	98864	123317	110784
PE O-42:5; PE O-20:1_22:4; [M-H]-	PE O-42:5	EtherPE	3.734	806.603	10896	LIPn	LipidBlast	arb. units/mg	1199	2099	2328	2180	1578	1541	2298	2495	1954	2329
PE O-42:6; PE O-20:1_22:5; [M-H]-	PE O-42:6	EtherPE	3.512	804.588	10868	LIPn	LipidBlast	arb. units/mg	4361	6310	5250	5088	4659	5003	5210	4827	5362	5547
PE O-42:7; PE O-20:1_22:6; [M-H]-	PE O-42:7	EtherPE	3.412	802.572	10844	LIPn	LipidBlast	arb. units/mg	5334	7707	5958	7742	5155	6054	9844	8304	10772	10819
PG 32:0; PG 16:0_16:0; [M-H]-	PG 32:0	PG	2.668	721.499	9809	LIPn	LipidBlast	arb. units/mg	65906	69473	81880	64526	89290	72592	95904	97408	128340	117340
PG 32:1; PG 14:0_18:1; [M-H]-	PG 32:1	PG	2.41	719.482	9793	LIPn	LipidBlast	arb. units/mg	8731	12113	10947	6637	11538	9334	5934	9300	8145	9866
PG 33:1; PG 15:0_18:1; [M-H]-	PG 33:1	PG	2.54	733.5	9957	LIPn	LipidBlast	arb. units/mg	14016	20383	16716	11561	14555	17620	9903	8085	10654	14538
PG 34:1; PG 16:0_18:1; [M-H]-	PG 34:1	PG	2.679	747.515	10115	LIPn	LipidBlast	arb. units/mg	3041733	3704795	3594735	3151586	3966073	3721119	3564484	4009640	3687344	4486842
PG 34:2 (1); PG 16:0_18:2; [M-H]-	PG 34:2 (1)	PG	2.283	745.5	10088	LIPn	LipidBlast	arb. units/mg	3623	4478	3229	2954	4459	2470	2016	718	2409	2205
PG 34:2 (2); PG 16:0_18:2; [M-H]-	PG 34:2 (2)	PG	2.474	745.499	10087	LIPn	LipidBlast	arb. units/mg	541169	507080	678343	498632	658459	649053	242024	233474	370470	279012
PG 34:3; PG 16:1_18:2; [M-H]-	PG 34:3	PG	2.275	743.484	10065	LIPn	LipidBlast	arb. units/mg	4826	5869	5959	3835	5250	6619	1284	1663	3075	3083
PG 35:1; PG 17:0_18:1; [M-H]-	PG 35:1	PG	2.818	761.53	10270	LIPn	LipidBlast	arb. units/mg	31513	49149	41394	30105	36882	46835	27767	33896	38273	51971
PG 35:2; PG 17:0_18:2; [M-H]-	PG 35:2	PG	2.608	759.516	10233	LIPn	LipidBlast	arb. units/mg	13057	16286	19334	13303	18999	19614	10113	8461	15763	13966
PG 36:1; PG 18:0_18:1; [M-H]-	PG 36:1	PG	2.963	775.546	10454	LIPn	LipidBlast	arb. units/mg	174363	182562	205731	136586	177786	184411	228324	267678	224108	316773
PG 36:2; PG 18:0_18:2; [M-H]-	PG 36:2	PG	2.75	773.53	10427	LIPn	LipidBlast	arb. units/mg	372161	368368	458209	339585	423380	425399	302815	320242	344530	347640
PG 36:3 (1); PG 18:1_18:2; [M-H]-	PG 36:3 (1)	PG	2.311	771.515	10403	LIPn	LipidBlast	arb. units/mg	41974	41189	33153	32758	37500	38533	22223	18362	34795	28725
PG 36:3 (2); PG 18:1_18:2; [M-H]-	PG 36:3 (2)	PG	2.492	771.515	10402	LIPn	LipidBlast	arb. units/mg	122334	126006	144628	83967	127606	145748	47176	48713	80679	71698
PG 36:4 (1); PG 18:2_18:2; [M-H]-	PG 36:4 (1)	PG	2.137	769.5	10381	LIPn	LipidBlast	arb. units/mg	26471	26084	24570	23895	24582	30908	17929	13214	28985	23555
PG 36:4 (2); PG 18:2_18:2; [M-H]-	PG 36:4 (2)	PG	2.299	769.499	10379	LIPn	LipidBlast	arb. units/mg	22012	20627	23597	15636	19324	26416	13101	11836	16698	18939
PG 36:4 (3); PG 16:0_20:4; [M-H]-	PG 36:4 (3)	PG	2.431	769.5	10380	LIPn	LipidBlast	arb. units/mg	16772	15568	19258	16280	20041	21403	29588	38428	33859	45588
PG 38:3; PG 20:1_18:2; [M-H]-	PG 38:3	PG	2.738	799.552	10802	LIPn	LipidBlast	arb. units/mg	19240	20886	21071	12851	18229	16441	8105	13498	15833	11572
PG 38:4; PG 18:0_20:4; [M-H]-	PG 38:4	PG	2.704	797.53	10776	LIPn	LipidBlast	arb. units/mg	56071	43685	58516	49265	62259	63588	104609	115161	116416	123074
PG 38:5 (1); PG 18:1_20:4; [M-H]-	PG 38:5 (1)	PG	2.275	795.515	10725	LIPn	LipidBlast	arb. units/mg	1453	2883	2786	3248	3550	3655	6286	7235	6631	7807
PG 38:5 (2); PG 16:0_22:5; [M-H]-	PG 38:5 (2)	PG	2.446	795.515	10726	LIPn	LipidBlast	arb. units/mg	5937	5331	9456	6919	9446	10500	16202	18764	17473	21744
PG 38:6 (1); PG 18:2_20:4; [M-H]-	PG 38:6 (1)	PG	2.106	793.501	10699	LIPn	LipidBlast	arb. units/mg	2131	3084	4442	3889	3545	4553	12438	10356	10788	11358
PG 38:6 (2); PG 16:0_22:6; [M-H]-	PG 38:6 (2)	PG	2.363	793.498	10698	LIPn	LipidBlast	arb. units/mg	568	1136	1941	1282	1468	2601	4713	7656	7125	6994
PG 40:5; PG 18:0_22:5; [M-H]-	PG 40:5	PG	2.691	823.551	11121	LIPn	LipidBlast	arb. units/mg	13010	15314	17913	20139	18370	19438	23701	23930	22600	24717
PG 40:6; PG 18:2_22:4; [M-H]-	PG 40:6	PG	2.277	821.532	11078	LIPn	LipidBlast	arb. units/mg	1640	1830	2494	1890	2527	2447	5585	5367	5160	4818
PG 40:7; PG 18:2_22:5; [M-H]-	PG 40:7	PG	2.21	819.516	11022	LIPn	LipidBlast	arb. units/mg	3722	6650	7495	6189	5012	9815	18267	18992	16357	14512
PG 40:8; PG 18:2_22:6; [M-H]-	PG 40:8	PG	2.058	817.501	10992	LIPn	LipidBlast	arb. units/mg	4941	4574	9831	6117	4884	9871	25886	22571	19405	15943
PG 42:10; PG 20:4_22:6; [M-H]-	PG 42:10	PG	2.029	841.5	11359	LIPn	LipidBlast	arb. units/mg	530	263	878	538	251	655	10417	11740	5086	4735
PG 44:11; PG 22:5_22:6; [M-H]-	PG 44:11	PG	2.114	867.516	11739	LIPn	LipidBlast	arb. units/mg	394	184	482	353	159	424	5528	7903	4211	4269
PI 32:0; PI 16:0_16:0; [M-H]-	PI 32:0	PI	2.589	809.515	10929	LIPn	LipidBlast	arb. units/mg	11573	8535	6996	4753	8172	7121	12051	10383	15079	16598
PI 34:2; PI 16:0_18:2; [M-H]-	PI 34:2	PI	2.404	833.515	11266	LIPn	LipidBlast	arb. units/mg	166323	144499	137699	124623	149084	149724	88475	88077	138672	124982
PI 34:3; PI 16:1_18:2; [M-H]-	PI 34:3	PI	2.177	831.501	11222	LIPn	LipidBlast	arb. units/mg	6592	5090	4201	5164	8126	6632	8558	10262	11791	10698
PI 35:2; PI 17:0_18:2; [M-H]-	PI 35:2	PI	2.539	847.533	11452	LIPn	LipidBlast	arb. units/mg	14325	18113	12770	14342	13966	16799	4929	2600	10367	10930
PI 36:1; PI 18:0_18:1; [M-H]-	PI 36:1	PI	2.903	863.563	11688	LIPn	LipidBlast	arb. units/mg	128596	128055	121396	77894	123292	111457	63242	81537	113577	112350
PI 36:2; PI 18:0_18:2; [M-H]-	PI 36:2	PI	2.679	861.546	11647	LIPn	LipidBlast	arb. units/mg	833002	792110	828791	804647	853707	832766	327451	314124	485992	444723
PI 36:3; PI 18:1_18:2; [M-H]-	PI 36:3	PI	2.43	859.531	11617	LIPn	LipidBlast	arb. units/mg	466965	371923	406488	274916	382183	449506	184264	224632	359844	334313
PI 36:4 (1); PI 18:2_18:2; [M-H]-	PI 36:4 (1)	PI	2.234	857.515	11589	LIPn	LipidBlast	arb. units/mg	40323	23571	38155	20235	24554	46625	25767	23889	45653	38088
PI 36:4 (2); PI 16:0_20:4; [M-H]-	PI 36:4 (2)	PI	2.368	857.515	11590	LIPn	LipidBlast	arb. units/mg	180672	189967	184271	156949	212519	188912	204414	252156	270712	253838
PI 37:4; PI 17:0_20:4; [M-H]-	PI 37:4	PI	2.503	871.53	11822	LIPn	LipidBlast	arb. units/mg	37563	56632	40063	38986	42660	47089	29823	30638	44159	46027
PI 38:2; PI 18:0_20:2; [M-H]-	PI 38:2	PI	2.938	889.579	12095	LIPn	LipidBlast	arb. units/mg	13317	14496	10584	8816	13053	12295	4286	1372	8781	7494
PI 38:3 (1); PI 18:0_20:3; [M-H]-	PI 38:3 (1)	PI	2.767	887.561	12071	LIPn	LipidBlast	arb. units/mg	63002	85606	79562	51210	69709	59840	21202	26349	28653	26424
PI 38:3 (2); PI 18:0_20:3; [M-H]-	PI 38:3 (2)	PI	2.843	887.563	12072	LIPn	LipidBlast	arb. units/mg	62315	69722	41195	24493	39049	45469	6291	13510	14708	9899
PI 38:4 (1); PI 18:1_20:3; [M-H]-	PI 38:4 (1)	PI	2.501	885.545	12043	LIPn	LipidBlast	arb. units/mg	15001	15418	14567	9681	18643	13864	4838	7714	10503	9132
PI 38:4 (2); PI 18:0_20:4; [M-H]-	PI 38:4 (2)	PI	2.639	885.546	12044	LIPn	LipidBlast	arb. units/mg	4390696	4893942	4780435	4388403	5101704	4567196	4072419	4526260	4605150	4119696
PI 38:5; PI 18:1_20:4; [M-H]-	PI 38:5	PI	2.39	883.531	12015	LIPn	LipidBlast	arb. units/mg	495753	451545	539116	354633	541275	551258	453376	629835	650328	609114
PI 38:6 (1); PI 18:2_20:4; [M-H]-	PI 38:6 (1)	PI	2.199	881.516	11990	LIPn	LipidBlast	arb. units/mg	19466	13883	24423	14451	17959	23454	23518	27615	31434	27092
PI 38:6 (2); PI 16:0_22:6; [M-H]-	PI 38:6 (2)	PI	2.3	881.515	11989	LIPn	LipidBlast	arb. units/mg	11465	11010	16216	16409	14184	20410	51582	62294	52524	49123
PI 39:4; PI 19:0_20:4; [M-H]-	PI 39:4	PI	2.79	899.563	12245	LIPn	LipidBlast	arb. units/mg	16315	19480	15375	11564	18396	10799	16876	14409	23226	14715
PI 39:5; PI 19:1_20:4; [M-H]-	PI 39:5	PI	2.512	897.55	12225	LIPn	LipidBlast	arb. units/mg	5077	4808	6905	6359	6405	8468	8251	9571	8002	10376
PI 40:4; PI 18:0_22:4; [M-H]-	PI 40:4	PI	2.84	913.578	12383	LIPn	LipidBlast	arb. units/mg	36498	40646	45127	30263	34819	37241	28681	42226	35837	32533
PI 40:5 (1); PI 18:0_22:5; [M-H]-	PI 40:5 (1)	PI	2.643	911.562	12360	LIPn	LipidBlast	arb. units/mg	74209	74615	118963	98121	113220	109406	134998	184622	132033	136824
PI 40:5 (2); PI 18:0_22:5; [M-H]-	PI 40:5 (2)	PI	2.753	911.57	12361	LIPn	LipidBlast	arb. units/mg	5135	9925	11509	9262	9164	8807	8207	9597	12194	9195
PI 40:6 (1); PI 18:1_22:5; [M-H]-	PI 40:6 (1)	PI	2.4	909.546	12336	LIPn	LipidBlast	arb. units/mg	13370	9212	21286	11614	12313	24541	35774	62186	30974	37248
PI 40:6 (2); PI 18:0_22:6; [M-H]-	PI 40:6 (2)	PI	2.526	909.556	12337	LIPn	LipidBlast	arb. units/mg	8284	9040	7783	6330	13927	9165	3857	8815	4344	8503
PI 40:6 (3); PI 18:0_22:6; [M-H]-	PI 40:6 (3)	PI	2.563	909.546	12335	LIPn	LipidBlast	arb. units/mg	61192	74656	85367	79849	63907	82645	97100	129897	106353	100646
PI 40:7; PI 18:1_22:6; [M-H]-	PI 40:7	PI	2.322	907.532	12318	LIPn	LipidBlast	arb. units/mg	5392	4683	7531	3348	4379	8445	22314	34198	19972	19455
PS 34:2; PS 16:0_18:2; [M-H]-	PS 34:2	PS	2.426	758.495	10226	LIPn	LipidBlast	arb. units/mg	20580	20680	14434	8620	16092	12822	3307	3939	6244	5329
PS 36:1; PS 18:0_18:1; [M-H]-	PS 36:1	PS	2.937	788.542	10622	LIPn	LipidBlast	arb. units/mg	124833	138759	129208	123935	129729	122703	118240	135232	144463	142593
PS 36:2; PS 18:0_18:2; [M-H]-	PS 36:2	PS	2.708	786.526	10599	LIPn	LipidBlast	arb. units/mg	211488	163895	131018	116870	152245	140480	69627	60982	100803	79904
PS 36:3; PS 18:1_18:2; [M-H]-	PS 36:3	PS	2.448	784.511	10588	LIPn	LipidBlast	arb. units/mg	13034	12555	9735	6472	10243	8356	4707	3746	5534	4255
PS 36:4; PS 16:0_20:4; [M-H]-	PS 36:4	PS	2.388	782.494	10558	LIPn	LipidBlast	arb. units/mg	9239	7087	9321	5057	7996	5847	7287	6437	8153	6436
PS 38:3; PS 18:0_20:3; [M-H]-	PS 38:3	PS	2.785	812.541	10954	LIPn	LipidBlast	arb. units/mg	37000	49299	50911	38824	43230	38981	40431	44788	41196	41227
PS 38:4; PS 18:0_20:4; [M-H]-	PS 38:4	PS	2.663	810.525	10938	LIPn	LipidBlast	arb. units/mg	221847	250852	228534	211791	238227	215089	229180	248316	244102	235607
PS 38:5; PS 18:1_20:4; [M-H]-	PS 38:5	PS	2.407	808.509	10912	LIPn	LipidBlast	arb. units/mg	13539	14764	15750	10052	14957	14492	20369	21796	19486	18205
PS 38:6; PS 16:0_22:6; [M-H]-	PS 38:6	PS	2.317	806.495	10886	LIPn	LipidBlast	arb. units/mg	8433	8106	12363	8684	8494	11552	14009	18093	16710	13418
PS 40:1; PS 22:0_18:1; [M-H]-	PS 40:1	PS	3.534	844.606	11408	LIPn	LipidBlast	arb. units/mg	4931	5510	5656	3850	5059	4548	5375	5761	6643	6264
PS 40:4; PS 18:0_22:4; [M-H]-	PS 40:4	PS	2.868	838.557	11327	LIPn	LipidBlast	arb. units/mg	161814	171916	182242	144632	169448	166439	152514	191189	192327	199125
PS 40:5 (1); PS 18:0_22:5; [M-H]-	PS 40:5 (1)	PS	2.667	836.541	11306	LIPn	LipidBlast	arb. units/mg	143552	155454	171555	144418	219135	171337	156052	174284	158183	174053
PS 40:5 (2); PS 18:0_22:5; [M-H]-	PS 40:5 (2)	PS	2.778	836.541	11308	LIPn	LipidBlast	arb. units/mg	92846	100844	102802	94332	102888	117133	105873	139676	132234	137234
PS 40:6; PS 18:0_22:6; [M-H]-	PS 40:6	PS	2.582	834.526	11278	LIPn	LipidBlast	arb. units/mg	776609	824469	892340	865329	867660	1003446	940706	1103840	1147526	1050119
PS 40:7; PS 18:1_22:6; [M-H]-	PS 40:7	PS	2.341	832.511	11248	LIPn	LipidBlast	arb. units/mg	11110	9872	9978	6164	9853	9762	10118	14179	13642	10728
PS 40:8; PS 20:4_20:4; [M-H]-	PS 40:8	PS	2.167	830.495	11206	LIPn	LipidBlast	arb. units/mg	11339	8942	10324	10885	13206	11566	18925	20556	22926	19608
PS 42:2; PS 18:1_24:1; [M-H]-	PS 42:2	PS	3.516	870.62	11811	LIPn	LipidBlast	arb. units/mg	2209	2093	1892	2052	2791	1994	2172	1179	2717	2990
PS O-38:7; PS O-16:1_22:6; [M-H]-	PS O-38:7	EtherPS	2.405	790.5	10649	LIPn	LipidBlast	arb. units/mg	5839	5983	8369	5936	4897	7746	4020	5285	7216	5887
SM 32:1;O2; [M+H]+	SM 32:1;O2	SM	2.308	675.544	2941	LIPp	LipidBlast	arb. units/mg	1741	3372	2837	2798	2556	3326	2546	3342	3353	2622
SM 33:1;O2; [M+H]+	SM 33:1;O2	SM	2.46	689.559	3014	LIPp	LipidBlast	arb. units/mg	5309	7533	8729	8911	7744	9160	8667	8645	7794	10879
SM 34:1;O2; SM 18:1;O2/16:0; [M+H]+	SM 34:1;O2	SM	2.616	703.575	3086	LIPp	LipidBlast	arb. units/mg	640506	629382	674651	597970	608058	602090	904575	936578	831905	820901
SM 34:2;O2; [M+H]+	SM 34:2;O2	SM	2.35	701.559	3071	LIPp	LipidBlast	arb. units/mg	15594	17128	18453	17818	19538	20509	27735	26157	25189	22024
SM 36:1;O2; SM 18:1;O2/18:0; [M+H]+	SM 36:1;O2	SM	2.944	731.606	3201	LIPp	LipidBlast	arb. units/mg	518525	672883	607263	499712	639349	587887	527803	719062	660315	648468
SM 36:2;O2; [M+H]+	SM 36:2;O2	SM	2.659	729.59	3192	LIPp	LipidBlast	arb. units/mg	44673	58613	57759	42758	57010	62608	57981	83111	69849	60057
SM 38:1;O2; SM 18:1;O2/20:0; [M+H]+	SM 38:1;O2	SM	3.27	759.637	3365	LIPp	LipidBlast	arb. units/mg	385678	412596	407319	328277	387538	407902	388514	464120	503668	406569
SM 38:2;O2; [M+H]+	SM 38:2;O2	SM	2.969	757.621	3345	LIPp	LipidBlast	arb. units/mg	148834	146889	186088	122339	157559	158314	141371	181943	174538	139618
SM 39:1;O2; SM 18:1;O2/21:0; [M+H]+	SM 39:1;O2	SM	3.428	773.653	3484	LIPp	LipidBlast	arb. units/mg	37438	49361	50384	40627	41720	48785	50983	43577	52864	61541
SM 40:1;O2; SM 18:1;O2/22:0; [M+H]+	SM 40:1;O2	SM	3.585	787.669	3593	LIPp	LipidBlast	arb. units/mg	257910	274994	280806	275816	266278	277030	321511	292473	340616	327867
SM 40:2;O2; SM 18:2;O2/22:0; [M+H]+	SM 40:2;O2	SM	3.291	785.652	3576	LIPp	LipidBlast	arb. units/mg	94934	107392	122406	99092	112412	122148	139179	128429	140978	131428
SM 41:1;O2; SM 18:1;O2/23:0; [M+H]+	SM 41:1;O2	SM	3.743	801.685	3708	LIPp	LipidBlast	arb. units/mg	93952	120329	98189	97802	92809	110555	111385	97229	108400	136127
SM 41:2;O2; [M+H]+	SM 41:2;O2	SM	3.451	799.669	3697	LIPp	LipidBlast	arb. units/mg	35178	41938	41618	35361	34034	43667	44139	39161	38005	48184
SM 42:1;O2; SM 18:1;O2/24:0; [M+H]+	SM 42:1;O2	SM	3.896	815.7	3822	LIPp	LipidBlast	arb. units/mg	160666	172156	148391	157922	159033	160028	175071	170667	183729	177071
SM 42:2;O2; SM 18:1;O2/24:1; [M+H]+	SM 42:2;O2	SM	3.568	813.685	3806	LIPp	LipidBlast	arb. units/mg	186541	184398	166645	169068	197003	177330	219428	232290	217859	206146
SM 43:1;O2; [M+H]+	SM 43:1;O2	SM	4.037	829.714	3925	LIPp	LipidBlast	arb. units/mg	8937	10263	8524	8232	8913	8918	8215	8352	7562	7799
SM 43:2;O2; SM 28:0;O2/15:2; [M+H]+	SM 43:2;O2	SM	3.719	827.698	3909	LIPp	LipidBlast	arb. units/mg	5990	6942	5925	5357	6227	5692	5843	6522	5252	5611
SM 44:1;O2; [M+H]+	SM 44:1;O2	SM	4.194	843.732	4038	LIPp	LipidBlast	arb. units/mg	3483	3259	3002	3084	3479	3244	4594	3926	4415	4837
SM 44:2;O2; [M+H]+	SM 44:2;O2	SM	3.876	841.716	4027	LIPp	LipidBlast	arb. units/mg	2256	2068	1912	2476	2928	2536	3089	2523	3776	3210
ST 27:1;O;S; [M-H]-	ST 27:1;O;S	SSulfate	1.688	465.303	6362	LIPn	LipidBlast	arb. units/mg	17480	20433	19444	43184	17877	19524	23072	26619	24188	31548
TG 46:0; TG 14:0_16:0_16:0; [M+NH4]+	TG 46:0	TG	5.227	796.738	3685	LIPp	LipidBlast	arb. units/mg	28633	35223	46814	17422	23600	21387	10348	10721	17547	19499
TG 48:0; TG 16:0_16:0_16:0; [M+NH4]+	TG 48:0	TG	5.427	824.769	3893	LIPp	LipidBlast	arb. units/mg	132468	182210	213491	96436	146125	129216	56700	46140	135108	155936
TG 48:1; TG 14:0_16:0_18:1; [M+NH4]+	TG 48:1	TG	5.233	822.753	3881	LIPp	LipidBlast	arb. units/mg	162679	189746	242851	63342	115865	100660	35498	48857	72960	96026
TG 48:2; TG 14:0_16:0_18:2; [M+NH4]+	TG 48:2	TG	5.039	820.738	3869	LIPp	LipidBlast	arb. units/mg	83355	78974	139416	32813	46543	51680	20037	26695	35021	39765
TG 48:3; TG 14:0_16:1_18:2; [M+NH4]+	TG 48:3	TG	4.832	818.723	3852	LIPp	LipidBlast	arb. units/mg	18310	16949	28000	7028	8657	8939	5481	8292	6826	8498
TG 49:1; TG 15:0_16:0_18:1; [M+NH4]+	TG 49:1	TG	5.324	836.77	3991	LIPp	LipidBlast	arb. units/mg	22060	29213	41251	15472	16100	22023	8577	8671	16744	21993
TG 49:2; TG 15:0_16:0_18:2; [M+NH4]+	TG 49:2	TG	5.142	834.754	3975	LIPp	LipidBlast	arb. units/mg	17067	22166	34484	13658	13293	18394	7965	7099	15013	16659
TG 50:0; TG 16:0_16:0_18:0; [M+NH4]+	TG 50:0	TG	5.616	852.801	4108	LIPp	LipidBlast	arb. units/mg	27330	35935	45827	26031	26598	28129	14994	9885	34617	39659
TG 50:1; TG 16:0_16:0_18:1; [M+NH4]+	TG 50:1	TG	5.424	850.785	4093	LIPp	LipidBlast	arb. units/mg	824760	956829	1304204	400771	686813	715680	224065	231193	585484	662722
TG 50:2; TG 16:0_16:0_18:2; [M+NH4]+	TG 50:2	TG	5.242	848.769	4076	LIPp	LipidBlast	arb. units/mg	962838	910539	1710180	443716	617110	890252	241746	236079	605258	612391
TG 50:3; TG 16:0_16:1_18:2; [M+NH4]+	TG 50:3	TG	5.051	846.753	4063	LIPp	LipidBlast	arb. units/mg	215167	207160	385678	76422	125148	181213	42355	58756	104155	109235
TG 50:4; TG 16:0_16:1_18:3; [M+NH4]+	TG 50:4	TG	4.838	844.738	4050	LIPp	LipidBlast	arb. units/mg	45726	41121	78632	17890	25832	43851	11532	16561	26688	27888
TG 50:5; TG 14:0_18:2_18:3; [M+NH4]+	TG 50:5	TG	4.656	842.722	4035	LIPp	LipidBlast	arb. units/mg	25217	21116	45842	11492	10474	22711	6852	8961	14465	13031
TG 51:1; TG 16:0_17:0_18:1; [M+NH4]+	TG 51:1	TG	5.511	864.802	4198	LIPp	LipidBlast	arb. units/mg	17549	25478	32489	12336	14595	17136	7142	5794	14895	17541
TG 51:2; TG 16:0_17:1_18:1; [M+NH4]+	TG 51:2	TG	5.335	862.785	4180	LIPp	LipidBlast	arb. units/mg	33285	42727	69154	20651	24683	33221	10255	10190	25302	28595
TG 51:3; TG 15:0_18:1_18:2; [M+NH4]+	TG 51:3	TG	5.141	860.77	4168	LIPp	LipidBlast	arb. units/mg	26299	28276	52344	13806	15644	27781	6920	7578	20213	18520
TG 51:4; TG 15:0_18:2_18:2; [M+NH4]+	TG 51:4	TG	4.951	858.754	4154	LIPp	LipidBlast	arb. units/mg	7601	7873	19576	4025	3654	10063	2428	2336	6399	5861
TG 52:0; TG 16:0_18:0_18:0; [M+NH4]+	TG 52:0	TG	5.786	880.832	4304	LIPp	LipidBlast	arb. units/mg	13824	14202	20249	14163	10385	11653	6966	5393	15177	14905
TG 52:1; TG 16:0_18:0_18:1; [M+NH4]+	TG 52:1	TG	5.609	878.817	4294	LIPp	LipidBlast	arb. units/mg	149436	148813	258209	88999	115160	129216	50405	44845	127058	132205
TG 52:2; TG 16:0_18:1_18:1; [M+NH4]+	TG 52:2	TG	5.425	876.801	4278	LIPp	LipidBlast	arb. units/mg	1356283	1398512	2172021	534294	923622	1168227	274575	322778	790095	813326
TG 52:3; TG 16:0_18:1_18:2; [M+NH4]+	TG 52:3	TG	5.243	874.785	4265	LIPp	LipidBlast	arb. units/mg	2096793	1783465	3865544	847472	1190611	2241617	447092	464799	1284652	1162375
TG 52:4 (1); TG 16:0_18:2_18:2; [M+NH4]+	TG 52:4 (1)	TG	5.058	872.77	4252	LIPp	LipidBlast	arb. units/mg	758475	547574	1593422	354356	380099	1019329	222558	205396	588730	486910
TG 52:4 (2); TG 16:0_16:0_20:4; [M+NH4]+	TG 52:4 (2)	TG	5.182	872.771	4253	LIPp	LipidBlast	arb. units/mg	22847	21789	50691	25728	20861	27336	41415	40984	54199	74549
TG 52:5 (1); TG 16:0_18:2_18:3; [M+NH4]+	TG 52:5 (1)	TG	4.87	870.754	4241	LIPp	LipidBlast	arb. units/mg	106402	77429	233289	54428	52362	141642	34560	41856	86135	75543
TG 52:5 (2); TG 16:0_16:1_20:4; [M+NH4]+	TG 52:5 (2)	TG	4.966	870.754	4240	LIPp	LipidBlast	arb. units/mg	8387	9217	15418	5967	9192	8232	8202	12997	11451	17199
TG 52:6; TG 16:1_18:2_18:3; [M+NH4]+	TG 52:6	TG	4.665	868.737	4224	LIPp	LipidBlast	arb. units/mg	59382	40904	102664	22498	25688	77555	12204	18415	39910	27046
TG 53:2; TG 16:0_18:1_19:1; [M+NH4]+	TG 53:2	TG	5.515	890.82	4369	LIPp	LipidBlast	arb. units/mg	16650	18056	32666	9886	12323	17566	3414	3007	12789	12660
TG 53:3; TG 17:0_18:1_18:2; [M+NH4]+	TG 53:3	TG	5.336	888.802	4354	LIPp	LipidBlast	arb. units/mg	27739	31903	53956	15134	18907	30400	6740	6400	18548	20526
TG 53:4; TG 17:1_18:1_18:2; [M+NH4]+	TG 53:4	TG	5.158	886.786	4344	LIPp	LipidBlast	arb. units/mg	16296	17176	36235	8795	8877	19323	4552	5109	13469	13791
TG 54:1; TG 16:0_20:0_18:1; [M+NH4]+	TG 54:1	TG	5.779	906.847	4479	LIPp	LipidBlast	arb. units/mg	51319	51706	90740	37850	37215	49574	21342	17206	52620	42422
TG 54:2; TG 18:0_18:1_18:1; [M+NH4]+	TG 54:2	TG	5.61	904.832	4467	LIPp	LipidBlast	arb. units/mg	152200	135467	270460	71959	96938	136978	41275	44496	111196	105945
TG 54:3; TG 18:0_18:1_18:2; [M+NH4]+	TG 54:3	TG	5.43	902.816	4451	LIPp	LipidBlast	arb. units/mg	803802	701241	1392060	304291	444917	756421	165957	205309	453206	451547
TG 54:4 (1); TG 18:1_18:1_18:2; [M+NH4]+	TG 54:4 (1)	TG	5.249	900.801	4441	LIPp	LipidBlast	arb. units/mg	1173819	913975	2329914	415660	591682	1476720	222879	245030	732803	604594
TG 54:4 (2); TG 16:0_18:0_20:4; [M+NH4]+	TG 54:4 (2)	TG	5.393	900.8	4440	LIPp	LipidBlast	arb. units/mg	35640	39685	77759	38291	41524	51278	34386	35581	63516	76461
TG 54:5 (1); TG 18:1_18:2_18:2; [M+NH4]+	TG 54:5 (1)	TG	5.06	898.785	4426	LIPp	LipidBlast	arb. units/mg	639476	425170	1520445	272440	296814	1096201	177013	166458	527277	406561
TG 54:5 (2); TG 16:0_18:1_20:4; [M+NH4]+	TG 54:5 (2)	TG	5.173	898.786	4427	LIPp	LipidBlast	arb. units/mg	64777	62237	162791	69453	67684	97331	106140	123679	150544	203014
TG 54:6 (1); TG 18:1_18:2_18:3; [M+NH4]+	TG 54:6 (1)	TG	4.869	896.77	4411	LIPp	LipidBlast	arb. units/mg	184956	125342	459520	109575	99050	354733	78830	84480	206926	158368
TG 54:6 (2); TG 16:0_18:2_20:4; [M+NH4]+	TG 54:6 (2)	TG	4.99	896.77	4412	LIPp	LipidBlast	arb. units/mg	43391	35469	102347	46521	33500	62044	65785	68655	95288	111141
TG 54:6 (3); TG 16:0_16:0_22:6; [M+NH4]+	TG 54:6 (3)	TG	5.084	896.77	4413	LIPp	LipidBlast	arb. units/mg	17876	11726	49221	19513	13951	25842	44452	51008	62587	63363
TG 54:7 (1); TG 18:2_18:2_18:3; [M+NH4]+	TG 54:7 (1)	TG	4.676	894.753	4397	LIPp	LipidBlast	arb. units/mg	183055	125688	350606	102164	106109	325413	76538	83227	198768	128471
TG 54:7 (2); TG 16:0_18:2_20:5; [M+NH4]+	TG 54:7 (2)	TG	4.817	894.754	4398	LIPp	LipidBlast	arb. units/mg	6736	5362	18449	8270	6525	10217	7719	14543	15485	16825
TG 55:3; TG 19:0_18:1_18:2; [M+NH4]+	TG 55:3	TG	5.52	916.834	4529	LIPp	LipidBlast	arb. units/mg	8438	7591	13743	3892	6437	8946	2196	2058	5109	4855
TG 56:1; TG 16:0_22:0_18:1; [M+NH4]+	TG 56:1	TG	5.94	934.881	4640	LIPp	LipidBlast	arb. units/mg	6801	6948	11860	5402	4795	7780	3042	2594	6237	5535
TG 56:2; TG 16:0_18:1_22:1; [M+NH4]+	TG 56:2	TG	5.776	932.863	4632	LIPp	LipidBlast	arb. units/mg	47759	43738	91899	28556	33286	49952	20001	15882	45270	35722
TG 56:3; TG 20:0_18:1_18:2; [M+NH4]+	TG 56:3	TG	5.607	930.848	4625	LIPp	LipidBlast	arb. units/mg	47696	37352	91607	25824	30887	51367	16070	14513	46377	36811
TG 56:4; TG 18:0_18:0_20:4; [M+NH4]+	TG 56:4	TG	5.574	928.832	4610	LIPp	LipidBlast	arb. units/mg	8496	8237	14349	9047	7619	10256	8530	5995	14401	15594
TG 56:5 (1); TG 18:1_18:2_20:2; [M+NH4]+	TG 56:5 (1)	TG	5.253	926.816	4598	LIPp	LipidBlast	arb. units/mg	64224	42269	157063	33261	36454	95688	22934	24636	70119	59583
TG 56:5 (2); TG 18:0_18:1_20:4; [M+NH4]+	TG 56:5 (2)	TG	5.386	926.817	4599	LIPp	LipidBlast	arb. units/mg	58118	64034	130706	56767	65087	95701	60264	61013	128089	139292
TG 56:6 (1); TG 16:0_18:1_22:5; [M+NH4]+	TG 56:6 (1)	TG	5.174	924.802	4586	LIPp	LipidBlast	arb. units/mg	60050	51312	172535	64242	66074	123367	105783	123794	167575	191864
TG 56:6 (2); TG 16:0_18:0_22:6; [M+NH4]+	TG 56:6 (2)	TG	5.291	924.804	4587	LIPp	LipidBlast	arb. units/mg	8714	6768	27441	13702	4568	13478	18339	20977	41198	39929
TG 56:7 (1); TG 16:0_18:2_22:5; [M+NH4]+	TG 56:7 (1)	TG	4.984	922.786	4572	LIPp	LipidBlast	arb. units/mg	47860	36983	155272	51484	40928	101373	87201	100851	134495	145060
TG 56:7 (2); TG 16:0_18:1_22:6; [M+NH4]+	TG 56:7 (2)	TG	5.081	922.787	4573	LIPp	LipidBlast	arb. units/mg	30663	22202	98924	35898	24281	61057	76966	91695	128712	122540
TG 56:8 (1); TG 18:2_18:2_20:4; [M+NH4]+	TG 56:8 (1)	TG	4.803	920.769	4554	LIPp	LipidBlast	arb. units/mg	12811	10068	46608	16484	10896	32277	25967	30729	39351	41954
TG 56:8 (2); TG 16:0_18:2_22:6; [M+NH4]+	TG 56:8 (2)	TG	4.896	920.772	4555	LIPp	LipidBlast	arb. units/mg	15256	11644	53080	26139	11683	35884	52796	58467	83463	71785
TG 56:9; TG 16:0_18:3_22:6; [M+NH4]+	TG 56:9	TG	4.686	918.755	4540	LIPp	LipidBlast	arb. units/mg	4990	4550	16580	8114	2427	10935	11282	16117	23039	16600
TG 58:2; TG 16:0_18:1_24:1; [M+NH4]+	TG 58:2	TG	5.932	960.895	4766	LIPp	LipidBlast	arb. units/mg	10851	9705	17911	6515	8160	11993	4869	3927	9485	8754
TG 58:3; TG 16:0_24:1_18:2; [M+NH4]+	TG 58:3	TG	5.777	958.879	4756	LIPp	LipidBlast	arb. units/mg	36969	28104	70034	26403	26627	45958	17981	13389	34881	30072
TG 58:4; TG 18:1_22:1_18:2; [M+NH4]+	TG 58:4	TG	5.609	956.865	4747	LIPp	LipidBlast	arb. units/mg	12165	6144	24057	6920	7765	16795	4976	3810	12753	11037
TG 58:5; TG 18:0_18:1_22:4; [M+NH4]+	TG 58:5	TG	5.544	954.849	4737	LIPp	LipidBlast	arb. units/mg	3626	3976	11905	4179	3585	7551	8385	7620	13692	14556
TG 58:6; TG 18:0_18:1_22:5; [M+NH4]+	TG 58:6	TG	5.354	952.833	4727	LIPp	LipidBlast	arb. units/mg	13057	10511	41490	13210	12229	26303	24328	28228	39091	47626
TG 58:7 (1); TG 18:1_18:2_22:4; [M+NH4]+	TG 58:7 (1)	TG	5.164	950.817	4719	LIPp	LipidBlast	arb. units/mg	14559	10808	56106	14776	12636	32396	26530	37925	43517	49586
TG 58:7 (2); TG 18:0_18:1_22:6; [M+NH4]+	TG 58:7 (2)	TG	5.284	950.817	4720	LIPp	LipidBlast	arb. units/mg	10081	6536	31112	12678	7955	18010	20707	24927	49114	50339
TG 58:8 (1); TG 18:1_18:2_22:5; [M+NH4]+	TG 58:8 (1)	TG	4.977	948.801	4709	LIPp	LipidBlast	arb. units/mg	8661	6221	35250	9940	7702	25853	17833	25761	28498	30633
TG 58:8 (2); TG 18:0_18:2_22:6; [M+NH4]+	TG 58:8 (2)	TG	5.105	948.803	4710	LIPp	LipidBlast	arb. units/mg	9321	6358	36377	13330	8020	18502	24257	29813	46648	46858
TG 58:9; TG 18:1_18:2_22:6; [M+NH4]+	TG 58:9	TG	4.901	946.786	4696	LIPp	LipidBlast	arb. units/mg	9021	4722	33600	12911	6581	19868	31188	40722	39092	44133
TG 58:10 (1); TG 18:2_18:2_22:6; [M+NH4]+	TG 58:10 (1)	TG	4.69	944.769	4683	LIPp	LipidBlast	arb. units/mg	9588	6919	39393	13227	10210	35939	21639	26704	35757	30720
TG 58:10 (2); TG 16:0_20:4_22:6; [M+NH4]+	TG 58:10 (2)	TG	4.823	944.771	4684	LIPp	LipidBlast	arb. units/mg	1933	2099	9565	7497	1586	4788	22762	32685	25641	27288
TG 60:2; TG 18:0_18:1_24:1; [M+NH4]+	TG 60:2	TG	6.072	988.929	4871	LIPp	LipidBlast	arb. units/mg	6390	5695	12272	3592	3142	6370	2819	2773	3934	4108
TG 60:3; TG 24:0_18:1_18:2; [M+NH4]+	TG 60:3	TG	5.938	986.91	4866	LIPp	LipidBlast	arb. units/mg	8933	7266	15957	3771	5222	9097	3676	2316	6798	5079
TG 60:4; TG 18:1_24:1_18:2; [M+NH4]+	TG 60:4	TG	5.771	984.895	4861	LIPp	LipidBlast	arb. units/mg	22852	15770	41310	12043	15433	27092	9051	6228	17189	13995
TG 60:10; TG 16:0_22:4_22:6; [M+NH4]+	TG 60:10	TG	4.985	972.804	4818	LIPp	LipidBlast	arb. units/mg	718	1104	5483	2700	1065	3991	11930	17560	13777	15688
TG 60:11; TG 16:0_22:5_22:6; [M+NH4]+	TG 60:11	TG	4.819	970.787	4809	LIPp	LipidBlast	arb. units/mg	748	338	7028	2055	628	4098	14016	20926	12224	13960
1-Methyladenosine; [M+H]+	1-Methyladenosine	Polar	3.585	282.12	1750	HILICp	RTMZ-Lib	arb. units/mg	3957	4844	3675	4264	4152	4707	5266	5313	5322	5714
1-Methylnicotinamide; [M+H]+	1-Methylnicotinamide	Polar	2.839	137.071	645	HILICp	RTMZ-Lib	arb. units/mg	7395	8785	7569	9683	12333	9056	8621	11460	7901	13857
2PG/3PG; [M-H]-	2PG/3PG	Polar	0.495	184.986	1441	HSST3n	RTMZ-Lib	arb. units/mg	100797	87018	99363	145510	105891	134888	196315	105828	81769	104343
3-Hydroxybutyric acid; [M-H]-	3-Hydroxybutyric acid	Polar	1.383	103.04	404	HSST3n	RTMZ-Lib	arb. units/mg	154788	32462	24328	54027	43116	28306	61874	56804	81344	71393
3-Indoxylsulfate; [M-H]-	3-Indoxylsulfate	Polar	2.355	212.002	2037	HSST3n	MSMS-Lib	arb. units/mg	23382	22647	22112	19247	15551	12132	21116	7858	28936	21339
3-Methyl-2-oxobutanoic acid; [M-H]-	3-Methyl-2-oxobutanoic acid	Polar	2.123	115.04	498	HSST3n	RTMZ-Lib	arb. units/mg	53538	55528	59128	50172	61079	51684	58810	44713	51316	49984
3-Methylhistidine; [M+H]+	3-Methylhistidine	Polar	4.674	170.093	1029	HILICp	RTMZ-Lib	arb. units/mg	55856	60602	50555	60769	54747	68299	117184	153221	122520	103526
4-Methyl-2-oxovaleric acid; [M-H]-	4-Methyl-2-oxovaleric acid	Polar	2.62	129.056	643	HSST3n	RTMZ-Lib	arb. units/mg	313069	307718	315256	275143	351600	280834	346530	249582	289656	279146
5-Aminovaleric acid betaine; [M+H]+	5-Aminovaleric acid betaine	Polar	2.988	160.133	889	HILICp	MSMS-Lib	arb. units/mg	531406	1078443	388358	330512	343550	532635	493983	271790	369107	942488
5'-Methylthioadenosine; [M+H]+	5'-Methylthioadenosine	Polar	0.912	298.097	1804	HILICp	MSMS-Lib	arb. units/mg	101202	86726	77973	86477	75895	87371	97687	109293	92025	104994
Acetylcholine; [M]+	Acetylcholine	Polar	1.094	146.118	730	HILICp	RTMZ-Lib	arb. units/mg	135964	144979	64503	93071	47438	45052	75107	126885	75249	117474
Aconitic acid, cis-; [M-H]-	Aconitic acid, cis-	Polar	0.928	173.009	1258	HSST3n	RTMZ-Lib	arb. units/mg	9205	8064	11821	10818	12417	11742	15583	11274	8558	9647
Adenosine diphosphate ribose; [M+H]+	Adenosine diphosphate ribose	Polar	4.978	560.079	2391	HILICp	MSMS-Lib	arb. units/mg	2057	4130	3227	4934	4946	5434	5940	4640	9446	9964
Adenosine diphosphate; [M-H]-	Adenosine diphosphate	Polar	0.594	426.022	5276	HSST3n	MSMS-Lib	arb. units/mg	561138	582313	681780	663316	559302	623609	762060	572211	300471	344707
Adenosine; [M+H]+	Adenosine	Polar	1.983	268.104	1686	HILICp	RTMZ-Lib	arb. units/mg	537860	286870	332356	509159	583176	329874	442671	461947	552483	446744
Alanine; [M+H]+	Alanine	Polar	3.935	90.055	211	HILICp	RTMZ-Lib	arb. units/mg	271105	258343	228648	250459	283269	269852	254324	280254	290078	261998
alpha-Aminoadipic acid; [M-H]-	alpha-Aminoadipic acid	Polar	0.569	160.062	1035	HSST3n	MSMS-Lib	arb. units/mg	5674	6451	6588	4705	6372	4862	4907	6100	5924	5730
alpha-Hydroxyglutaric acid; [M-H]-	alpha-Hydroxyglutaric acid	Polar	0.855	147.03	897	HSST3n	RTMZ-Lib	arb. units/mg	89443	76708	106748	67500	95569	85661	67727	65468	87570	67589
Anserine; [M+H]+	Anserine	Polar	4.752	241.13	1526	HILICp	MSMS-Lib	arb. units/mg	5082	5914	5652	9934	9051	9574	7443	5934	6864	5817
Arginine; [M+H]+	Arginine	Polar	4.711	175.119	1073	HILICp	RTMZ-Lib	arb. units/mg	321263	362284	255421	568044	392525	449730	398846	411784	358783	476007
Asparagine; [M+H]+	Asparagine	Polar	4.274	133.061	600	HILICp	RTMZ-Lib	arb. units/mg	17402	15772	10266	15888	17354	21069	15941	17310	13704	14882
Aspartic acid; [M+H]+	Aspartic acid	Polar	4.64	134.045	610	HILICp	RTMZ-Lib	arb. units/mg	24280	30310	11533	21326	27102	26641	51825	63968	41301	56042
Betaine; [M]+	Betaine	Polar	3.391	118.086	430	HILICp	RTMZ-Lib	arb. units/mg	8858476	9375878	8398576	7800204	7689722	11621632	9951552	9210140	11027277	13965119
beta-Nicotinamide adenine dinucleotide phosphate; [M-H]-	beta-Nicotinamide adenine dinucleotide phosphate	Polar	0.684	742.068	6972	HSST3n	MSMS-Lib	arb. units/mg	16878	15766	23392	23262	27162	22976	37488	15516	12114	15038
Carnitine; [M+H]+	Carnitine	Polar	3.783	162.113	907	HILICp	RTMZ-Lib	arb. units/mg	14447209	24661644	18859900	18565590	22109630	25728212	16983761	12177685	21675967	18721161
Carnosine; [M+H]+	Carnosine	Polar	4.779	227.114	1451	HILICp	MSMS-Lib	arb. units/mg	5610	6303	6564	14025	11473	14024	14452	15503	9280	12226
Cholic acid; [M-H]-	Cholic acid	Polar	3.012	407.28	5095	HSST3n	MSMS-Lib	arb. units/mg	14255	8261	9718	4567	970	2972	227	573	6684	7199
Choline; [M]+	Choline	Polar	2.112	104.107	309	HILICp	RTMZ-Lib	arb. units/mg	1825882	2215076	1618091	1974824	2038576	2016850	2226824	2620255	2801788	2768423
Citric acid; [M-H]-	Citric acid	Polar	0.932	191.02	1574	HSST3n	RTMZ-Lib	arb. units/mg	852810	802922	1131356	1221490	1472587	1261515	1697237	1257579	913920	980752
Citrulline; [M+H]+	Citrulline	Polar	4.324	176.103	1080	HILICp	RTMZ-Lib	arb. units/mg	259123	394429	265925	227853	278196	397898	297230	350329	419777	423606
Creatine; [M+H]+	Creatine	Polar	3.933	132.077	582	HILICp	RTMZ-Lib	arb. units/mg	22617570	22103769	19322324	21217535	23613859	22158960	18674282	20374001	20393169	19190982
Creatinine; [M+H]+	Creatinine	Polar	1.863	114.066	383	HILICp	MSMS-Lib	arb. units/mg	639491	697102	578952	718221	696656	738499	710656	765661	742454	782266
Cytidine 5'-monophosphate; [M-H]-	Cytidine 5'-monophosphate	Polar	0.582	322.045	4039	HSST3n	MSMS-Lib	arb. units/mg	83671	152645	160972	112582	174607	159633	208819	153775	187812	180582
Cytidine; [M+H]+	Cytidine	Polar	3.268	244.093	1545	HILICp	RTMZ-Lib	arb. units/mg	33400	19222	12139	31526	15938	15622	28304	20502	24481	38157
Deoxycytidine; [M+H]+	Deoxycytidine	Polar	2.715	228.098	1457	HILICp	RTMZ-Lib	arb. units/mg	60403	52602	44473	56089	47657	54331	64527	67500	68346	70909
Dimethylarginine; [M+H]+	Dimethylarginine	Polar	4.404	203.15	1269	HILICp	RTMZ-Lib	arb. units/mg	9195	10778	12378	10897	10392	14410	13864	17576	13916	18840
Ergothioneine; [M+H]+	Ergothioneine	Polar	3.82	230.096	1466	HILICp	RTMZ-Lib	arb. units/mg	24720	18998	15419	17055	18164	19964	15855	16646	16593	14663
Flavin adenine dinucleotide; [M-H]-	Flavin adenine dinucleotide	Polar	2.425	784.15	7091	HSST3n	MSMS-Lib	arb. units/mg	107586	120473	146083	148700	166609	174489	145960	115703	140350	137009
Fumaric acid; [M-H]-	Fumaric acid	Polar	1.172	115.004	494	HSST3n	RTMZ-Lib	arb. units/mg	130162	216240	219561	167066	336839	258677	316810	313712	342976	399540
gamma-Butyrobetaine; [M]+	gamma-Butyrobetaine	Polar	3.714	146.118	728	HILICp	RTMZ-Lib	arb. units/mg	706460	904867	572374	763921	705582	799892	742920	674576	568244	622654
gamma-Glutamylleucine; [M-H]-	gamma-Glutamylleucine	Polar	2.47	259.13	2966	HSST3n	MSMS-Lib	arb. units/mg	7349	5749	5044	4858	5105	5065	9804	10824	9532	8473
Glucose 6-phosphate; [M+H]+	Glucose 6-phosphate	Polar	4.935	261.037	1653	HILICp	MSMS-Lib	arb. units/mg	6169	8122	10388	16393	7317	11765	10860	5213	9449	9248
Glucose; [M-H]-	Glucose	Polar	0.566	179.056	1361	HSST3n	RTMZ-Lib	arb. units/mg	72602	56128	65749	53889	66652	62894	52921	41708	50817	57388
Glutamic acid; [M+H]+	Glutamic acid	Polar	4.32	148.061	757	HILICp	RTMZ-Lib	arb. units/mg	1182267	1470969	1042461	990610	1190433	1412561	1204393	1347132	1930724	1650097
Glutamine; [M+H]+	Glutamine	Polar	4.203	147.077	742	HILICp	RTMZ-Lib	arb. units/mg	1479295	1344915	1166408	1550987	1618907	1668498	1415092	1631872	1268946	1359854
Glutathione (oxidized); [M+H]+	Glutathione (oxidized)	Polar	5.162	613.159	2455	HILICp	MSMS-Lib	arb. units/mg	13447	11963	9414	14198	10388	14022	16817	19629	17081	18360
Glutathione (reduced); [M+H]+	Glutathione (reduced)	Polar	4.486	308.091	1835	HILICp	MSMS-Lib	arb. units/mg	245296	502579	347022	389045	415569	500096	431962	444687	492115	464401
Glycero-3-phosphocholine; [M+H]+	Glycero-3-phosphocholine	Polar	4.226	258.11	1638	HILICp	RTMZ-Lib	arb. units/mg	289801	306401	170436	207817	251579	245250	294076	411740	318650	296999
Glycine; [M+H]+	Glycine	Polar	4.092	76.0393	122	HILICp	RTMZ-Lib	arb. units/mg	5142	4339	3408	4217	4410	5015	4843	5191	4409	5214
Guanosine 5'-monophosphate; [M+H]+	Guanosine 5'-monophosphate	Polar	4.821	364.065	1997	HILICp	MSMS-Lib	arb. units/mg	1662	3407	2921	4081	3649	4692	6837	5714	6559	7928
Guanosine; [M-H]-	Guanosine	Polar	1.878	282.085	3367	HSST3n	MSMS-Lib	arb. units/mg	16133	13188	10912	16618	13113	11865	18495	16843	23420	24806
Hippuric acid; [M-H]-	Hippuric acid	Polar	2.508	178.051	1337	HSST3n	MSMS-Lib	arb. units/mg	35847	27760	20848	21165	30228	21663	22580	18167	40110	35827
Histamine; [M+H]+	Histamine	Polar	3.959	112.087	361	HILICp	MSMS-Lib	arb. units/mg	170162	300045	170646	212206	236908	204043	244077	262408	302676	318487
Histidine; [M+H]+	Histidine	Polar	4.672	156.077	830	HILICp	RTMZ-Lib	arb. units/mg	103802	124881	106011	157278	187111	183760	164691	184738	137874	164692
Hydroxyphenyllactic acid; [M-H]-	Hydroxyphenyllactic acid	Polar	2.39	181.051	1395	HSST3n	MSMS-Lib	arb. units/mg	45241	44684	54438	50003	57957	64004	34516	43088	49512	49105
Hypoxanthine; [M+H]+	Hypoxanthine	Polar	1.955	137.046	641	HILICp	RTMZ-Lib	arb. units/mg	166208	304665	205691	338299	288910	344110	419801	278936	504712	627778
Inosine 5'-monophosphate; [M-H]-	Inosine 5'-monophosphate	Polar	0.819	347.04	4409	HSST3n	MSMS-Lib	arb. units/mg	165998	204702	340608	441757	183643	331642	296920	92534	197408	249387
Inosine; [M+H]+	Inosine	Polar	2.892	269.088	1699	HILICp	RTMZ-Lib	arb. units/mg	126066	145760	108342	145213	157499	146101	184294	143265	215293	234096
Isocitric acid; [M-H]-	Isocitric acid	Polar	0.646	191.02	1573	HSST3n	RTMZ-Lib	arb. units/mg	72475	46661	62582	67944	69288	61212	87697	74260	49264	65409
Isoleucine; [M+H]+	Isoleucine	Polar	3.482	132.102	592	HILICp	RTMZ-Lib	arb. units/mg	37589	30719	25973	25389	32570	26605	33478	35477	39075	40216
Lactic acid; [M-H]-	Lactic acid	Polar	0.801	89.0245	269	HSST3n	RTMZ-Lib	arb. units/mg	16589768	18363598	18095733	19457963	16896344	19052609	16718351	17014812	16194878	18864950
Leucine; [M+H]+	Leucine	Polar	3.396	132.102	589	HILICp	RTMZ-Lib	arb. units/mg	101190	100317	85512	92957	106650	89110	111353	100023	112326	118818
Lysine; [M+H]+	Lysine	Polar	4.772	147.113	746	HILICp	RTMZ-Lib	arb. units/mg	37414	40768	36018	99437	48853	73757	58595	59539	40803	77175
Malic acid; [M-H]-	Malic acid	Polar	0.644	133.014	716	HSST3n	RTMZ-Lib	arb. units/mg	2581179	3491662	3638946	3040000	4924142	3874641	4995891	4572278	5173083	5702411
Mannose 6-phosphate; [M+H]+	Mannose 6-phosphate	Polar	4.863	261.037	1654	HILICp	MSMS-Lib	arb. units/mg	3919	5444	6608	9522	4947	6982	5996	2994	4310	4218
Methionine; [M+H]+	Methionine	Polar	3.61	150.059	778	HILICp	RTMZ-Lib	arb. units/mg	16601	15258	11258	16435	16496	17602	19375	18376	16670	17508
N,N-Dimethylglycine; [M+H]+	N,N-Dimethylglycine	Polar	3.748	104.071	306	HILICp	RTMZ-Lib	arb. units/mg	17811	19924	13848	13775	15628	15862	14409	18006	17345	18748
N6,N6,N6-Trimethyllysine; [M+H]+	N6,N6,N6-Trimethyllysine	Polar	4.57	189.16	1186	HILICp	RTMZ-Lib	arb. units/mg	75404	58513	50201	61503	76158	42686	121566	124490	142045	182653
N-Acetylaspartic acid; [M-H]-	N-Acetylaspartic acid	Polar	0.811	174.041	1281	HSST3n	MSMS-Lib	arb. units/mg	293367	288009	236169	205729	221125	231526	329073	234531	281238	325156
N-Acetylaspartylglutamic acid; [M-H]-	N-Acetylaspartylglutamic acid	Polar	1.378	303.083	3694	HSST3n	MSMS-Lib	arb. units/mg	7461	10708	10599	7794	8295	8434	12372	13114	12356	11707
N-Acetylneuraminate; [M-H]-	N-Acetylneuraminate	Polar	0.541	308.099	3780	HSST3n	MSMS-Lib	arb. units/mg	233428	264414	220623	158228	211267	250704	135033	153727	150286	143349
N-Acetylornithine; [M+H]+	N-Acetylornithine	Polar	4.034	175.108	1070	HILICp	RTMZ-Lib	arb. units/mg	4027	4817	3446	4067	5362	4528	3650	3688	4627	4478
NAD; [M-H]-	NAD	Polar	1.002	662.096	6694	HSST3n	MSMS-Lib	arb. units/mg	9357	7922	8784	7296	7088	7600	6891	6922	5394	4576
NADH; [M-H]-	NADH	Polar	1.862	664.118	6710	HSST3n	MSMS-Lib	arb. units/mg	186248	94735	100715	57409	63268	69166	53827	80292	111195	83194
N-epsilon-Methyllysine; [M+H]+	N-epsilon-Methyllysine	Polar	4.624	161.129	900	HILICp	RTMZ-Lib	arb. units/mg	2103	2401	1905	2815	1363	1856	3073	2814	2631	3712
Nicotinamide; [M+H]+	Nicotinamide	Polar	0.643	123.055	461	HILICp	RTMZ-Lib	arb. units/mg	1248918	1987046	1693030	2051490	2314819	2350251	2711465	2094584	3372262	3756176
Ornithine; [M+H]+	Ornithine	Polar	4.804	133.097	608	HILICp	RTMZ-Lib	arb. units/mg	3232	4489	1988	4422	2796	4758	6673	5390	5331	8448
Pantothenic acid; [M+H]+	Pantothenic acid	Polar	1.203	220.118	1411	HILICp	RTMZ-Lib	arb. units/mg	739654	740704	603997	773495	854757	805198	385259	375737	510725	490739
p-Cresol sulfate; [M-H]-	p-Cresol sulfate	Polar	2.577	187.007	1476	HSST3n	MSMS-Lib	arb. units/mg	2304	6315	6126	619	746	4542	5564	12529	3159	2560
Phenol sulfate; [M-H]-	Phenol sulfate	Polar	2.3	172.991	1252	HSST3n	MSMS-Lib	arb. units/mg	28716	11127	2706	13923	2471	2929	54813	3341	40399	14334
Phenylacetylglycine; [M-H]-	Phenylacetylglycine	Polar	2.584	192.067	1597	HSST3n	MSMS-Lib	arb. units/mg	17014	18668	9644	7405	6793	6056	24191	17194	17446	12964
Phenylalanine; [M+H]+	Phenylalanine	Polar	3.34	166.086	948	HILICp	RTMZ-Lib	arb. units/mg	111445	102875	94618	96449	108883	102195	125252	124847	99093	109346
Phosphoenolpyruvic acid; [M-H]-	Phosphoenolpyruvic acid	Polar	0.552	166.975	1152	HSST3n	RTMZ-Lib	arb. units/mg	14249	11802	11559	14636	10399	9617	18810	14946	11428	12368
Proline; [M+H]+	Proline	Polar	3.786	116.071	401	HILICp	RTMZ-Lib	arb. units/mg	168010	130923	96369	93268	101225	112471	127516	137290	140573	139048
S-Adenosylmethionine; [M+H]+	S-Adenosylmethionine	Polar	4.924	399.145	2084	HILICp	MSMS-Lib	arb. units/mg	18436	22826	15122	34142	17008	29647	32325	31842	28317	33536
Serine; [M+H]+	Serine	Polar	4.231	106.05	315	HILICp	RTMZ-Lib	arb. units/mg	13922	13704	6579	12211	9887	22536	15314	22813	10774	15489
S-Lactoylglutathione; [M-H]-	S-Lactoylglutathione	Polar	1.815	378.098	4769	HSST3n	MSMS-Lib	arb. units/mg	8738	13138	14720	9884	16563	16874	12844	8680	11159	11475
Stachydrine (proline betaine); [M+H]+	Stachydrine (proline betaine)	Polar	3.33	144.102	717	HILICp	RTMZ-Lib	arb. units/mg	61615	54188	49960	50119	45414	58684	53082	62810	70236	78089
Succinic acid; [M-H]-	Succinic acid	Polar	1.202	117.019	538	HSST3n	RTMZ-Lib	arb. units/mg	2552192	1925882	1688669	1589739	1140681	1245724	963960	2132673	1124564	930601
Taurine; [M+H]+	Taurine	Polar	3.785	126.022	509	HILICp	MSMS-Lib	arb. units/mg	1146852	1363166	1171294	1164708	1287017	1209460	1188044	1284039	1330397	1288711
Threonic acid; [M-H]-	Threonic acid	Polar	0.535	135.03	761	HSST3n	MSMS-Lib	arb. units/mg	951561	728510	796326	755286	869647	864394	1354925	1450026	1353531	1308692
Threonine; [M+H]+	Threonine	Polar	4.029	120.066	444	HILICp	RTMZ-Lib	arb. units/mg	20170	17618	12955	16200	18667	20883	17492	17459	16332	17583
TMAO; [M+H]+	TMAO	Polar	2.429	76.0757	123	HILICp	RTMZ-Lib	arb. units/mg	64356	12910	51550	5363	10387	76469	8120	9137	11340	25526
Tryptophan; [M+H]+	Tryptophan	Polar	3.337	205.097	1282	HILICp	RTMZ-Lib	arb. units/mg	32208	30912	25761	29012	29826	27894	30561	30441	26113	24496
Tyrosine; [M+H]+	Tyrosine	Polar	3.775	182.082	1124	HILICp	RTMZ-Lib	arb. units/mg	7842	6790	6360	5700	4815	4292	8373	10324	8982	7058
UDP-Glc; [M-H]-	UDP-Glc	Polar	0.569	565.048	6271	HSST3n	RTMZ-Lib	arb. units/mg	65908	63664	84606	75467	82916	73895	78591	81050	75249	75755
UDP-NAG; [M-H]-	UDP-NAG	Polar	0.578	606.074	6473	HSST3n	RTMZ-Lib	arb. units/mg	89959	105214	93076	88274	95034	104299	151793	119213	145426	132996
Urea; [M+H]+	Urea	Polar	0.984	61.0399	32	HILICp	RTMZ-Lib	arb. units/mg	1134712	1228969	939087	932592	1041714	1070873	1412052	1402135	1253289	1265651
Uric acid; [M-H]-	Uric acid	Polar	0.872	167.021	1156	HSST3n	MSMS-Lib	arb. units/mg	267212	185726	162814	198175	200242	156350	302549	334241	325548	323879
Uridine 5'-monophosphate; [M-H]-	Uridine 5'-monophosphate	Polar	0.672	323.029	4054	HSST3n	MSMS-Lib	arb. units/mg	340371	678590	675049	676414	802748	953786	1075240	738621	1013981	959522
Uridine; [M-H]-	Uridine	Polar	1.228	243.062	2638	HSST3n	MSMS-Lib	arb. units/mg	28517	28849	25101	38459	25943	32764	50919	30905	52679	65778
Xanthosine; [M-H]-	Xanthosine	Polar	2.038	283.068	3375	HSST3n	MSMS-Lib	arb. units/mg	4071	3594	1942	6701	2271	2574	2885	3867	3350	5783

## Sheet: sum
Project: MTB23_P134								Sample ID	S001	S002	S003	S004	S005	S006	S007	S008	S009	S010
								Matrix	heart	heart	heart	heart	heart	heart	heart	heart	heart	heart
								Sample name	C1	C2	C3	C4	C5	C6	H1	H2	H3	H4
								Info 1	normoxia	normoxia	normoxia	normoxia	normoxia	normoxia	10pct-O2-continual-normobaric-hypoxia	10pct-O2-continual-normobaric-hypoxia	10pct-O2-continual-normobaric-hypoxia	10pct-O2-continual-normobaric-hypoxia
								Info 2	N1	N2	N3	N4	N5	N6	CNH1	CNH2	CNH3	CNH4
								Info 3	left-ventricle	left-ventricle	left-ventricle	left-ventricle	left-ventricle	left-ventricle	left-ventricle	left-ventricle	left-ventricle	left-ventricle
Metabolite name (full)						Platform		Unit	N	N	N	N	N	N	CNH	CNH	CNH	CNH
CAR (sum of 43)						HILICp		arb. units/mg	33571210	20727882	20502532	24703467	22562927	17909191	17540234	25573356	19308505	20802740
CL (sum of 21)						LIPn		arb. units/mg	6977273	7075689	7283867	6174928	7629423	7386790	4867065	5817469	6447449	5767464
Cer (sum of 4)						LIPp		arb. units/mg	25359	30631	29395	22955	27372	29885	36011	34656	45419	39902
Cholesterol (sum of 1)						LIPp		arb. units/mg	142426	145441	144693	139155	138079	137971	150027	153947	167514	152568
CoQ (sum of 2)						LIPp		arb. units/mg	966265	1286433	1336911	1293067	1331777	1249388	1041234	997988	1211413	938388
DG (sum of 7)						LIPp		arb. units/mg	80144	95943	105620	94967	109293	120957	107909	102116	125126	118008
FA (sum of 18)						LIPn		arb. units/mg	340071	661391	460590	581738	472491	533552	832448	910235	1327615	1564519
GM3 (sum of 3)						LIPn		arb. units/mg	32041	36081	33200	27281	35590	28020	32115	41178	44431	39488
HexCer (sum of 1)						LIPn		arb. units/mg	1305	1178	1651	1399	2089	1268	3030	2558	2741	2808
LPC (sum of 17)						LIPp		arb. units/mg	834503	938375	990487	879458	1019661	968446	776380	940313	1077935	951134
LPE (sum of 7)						LIPn		arb. units/mg	59123	70200	73201	69855	83656	77655	65555	69155	80460	88599
LPG (sum of 1)						LIPn		arb. units/mg	1174	1020	1000	276	1002	2297	708	1148	3236	2008
LPI (sum of 1)						LIPn		arb. units/mg	1888	4005	2574	1634	3075	3342	1956	3834	4950	3618
MLCL (sum of 2)						LIPn		arb. units/mg	11740	15726	15533	13637	10904	19715	28614	41173	25239	43581
PA (sum of 6)						LIPn		arb. units/mg	101418	93812	105751	77701	70550	98321	110624	95266	95333	93987
PC (sum of 62)						LIPp		arb. units/mg	148674401	159222412	166978470	145666132	163836427	168899229	136525048	153201131	156808028	150750508
EtherPC (sum of 14)						LIPp		arb. units/mg	3655910	4432403	4305123	4277401	4574332	4161574	4811208	5622128	6081631	5229205
PE (sum of 64)						LIPn		arb. units/mg	33042969	34163670	34032215	30214267	34764664	37514566	26334371	29894075	29309811	29488884
EtherPE (sum of 40)						LIPn		arb. units/mg	14436209	16826748	16286589	15252222	16448290	15305762	14269594	15005062	16359382	15365743
PG (sum of 28)						LIPn		arb. units/mg	4610298	5275850	5498988	4544526	5765424	5562062	4862322	5384291	5275212	6083284
PI (sum of 27)						LIPn		arb. units/mg	7182421	7541182	7606774	6647315	7910369	7449934	5942544	6828768	7270862	6620016
PS (sum of 17)						LIPn		arb. units/mg	1864403	1945097	1978063	1801967	2011253	2056547	1898892	2193993	2262889	2147095
EtherPS (sum of 1)						LIPn		arb. units/mg	5839	5983	8369	5936	4897	7746	4020	5285	7216	5887
SM (sum of 19)						LIPp		arb. units/mg	2648145	2921496	2890901	2515420	2804188	2811729	3142629	3448107	3380067	3220959
SSulfate (sum of 1)						LIPn		arb. units/mg	17480	20433	19444	43184	17877	19524	23072	26619	24188	31548
TG (sum of 72)						LIPp		arb. units/mg	11241254	10059615	21319426	5295577	7008698	12669849	3646212	3950094	8814650	8485122
CAR 2-C (sum of 1)						HILICp		arb. units/mg	30634173	19140450	16717513	22241646	19714634	16396565	15157065	15244512	16943427	16871124
CAR 3-C (sum of 3)						HILICp		arb. units/mg	310424	424596	227583	370895	442083	433257	398121	255158	475887	526160
CAR 4-C (sum of 2)						HILICp		arb. units/mg	2274452	819291	628829	1483269	1410126	579547	843821	1123251	1013810	1277103
CAR 5-C (sum of 2)						HILICp		arb. units/mg	206372	159479	77317	84203	130204	99823	78511	73925	68767	94808
CAR 6-C (sum of 1)						HILICp		arb. units/mg	26267	13441	71576	46766	84983	24451	76052	128830	60348	182208
CAR 8-C (sum of 2)						HILICp		arb. units/mg	2953	3642	27845	10863	26023	9849	28085	51505	20151	51531
CAR 10-C (sum of 3)						HILICp		arb. units/mg	4541	8181	74256	25296	53926	27817	63677	116155	41554	102733
CAR 12-C (sum of 2)						HILICp		arb. units/mg	3618	5620	32274	13570	33014	8966	27837	75559	19123	50830
CAR 13-C (sum of 1)						HILICp		arb. units/mg	142	2582	3027	991	1112	413	1484	3734	1186	2953
CAR 14-C (sum of 3)						HILICp		arb. units/mg	14478	20307	214702	60465	136175	51339	125804	435077	99888	253530
CAR 15-C (sum of 1)						HILICp		arb. units/mg	497	1012	13316	1376	1908	1235	3203	22074	2342	7197
CAR 16-C (sum of 6)						HILICp		arb. units/mg	37779	49378	759475	129223	208430	99582	257705	2279619	192677	497371
CAR 17-C (sum of 1)						HILICp		arb. units/mg	434	320	8946	1587	2230	858	2927	15709	2151	5632
CAR 18-C (sum of 7)						HILICp		arb. units/mg	48680	64163	1436028	179565	244515	139570	393917	5303327	294527	699653
CAR 20-C (sum of 6)						HILICp		arb. units/mg	6052	15192	195859	51156	68171	34051	75648	425089	68541	169337
CAR 22-C (sum of 1)						HILICp		arb. units/mg	104	104	10236	1600	3070	209	1840	14538	589	5003
CAR 24-C (sum of 1)						HILICp		arb. units/mg	244	124	3750	996	2323	1659	4537	5294	3537	5567
CL 68-C (sum of 1)						LIPn		arb. units/mg	6411	7252	6644	6862	14034	10161	2989	9295	6637	8948
CL 70-C (sum of 4)						LIPn		arb. units/mg	137607	180535	146498	83403	201480	137047	89300	225057	124670	165069
CL 72-C (sum of 5)						LIPn		arb. units/mg	6432387	6392620	6662145	5574624	6884731	6771890	4247472	4904741	5656853	4930905
CL 74-C (sum of 4)						LIPn		arb. units/mg	335743	400372	386270	387636	422560	381630	382303	449502	445147	441549
CL 76-C (sum of 7)						LIPn		arb. units/mg	65125	94910	82310	122403	106618	86062	145001	228874	214142	220993
Cer 40-C (sum of 1)						LIPp		arb. units/mg	4737	5176	5286	4936	5217	6240	7512	6789	11009	8266
Cer 41-C (sum of 1)						LIPp		arb. units/mg	3410	4054	4448	2566	3702	4329	5894	5431	7181	6301
Cer 42-C (sum of 2)						LIPp		arb. units/mg	17212	21401	19661	15453	18453	19316	22605	22436	27229	25335
DG 34-C (sum of 2)						LIPp		arb. units/mg	22870	22232	21203	16501	22408	21360	15853	15366	22306	19303
DG 36-C (sum of 3)						LIPp		arb. units/mg	22802	22274	31052	20115	28342	36381	22113	20700	30352	28133
DG 38-C (sum of 2)						LIPp		arb. units/mg	34472	51437	53365	58351	58543	63216	69943	66050	72468	70572
FA 18-C (sum of 3)						LIPn		arb. units/mg	216489	506507	271219	314479	301539	324777	415969	506921	786078	924336
FA 20-C (sum of 8)						LIPn		arb. units/mg	58783	84304	96706	178796	110428	118891	238312	197620	317637	363761
FA 22-C (sum of 4)						LIPn		arb. units/mg	19196	12215	27312	19467	19727	26699	96461	134318	124107	157777
FA 24-C (sum of 2)						LIPn		arb. units/mg	40899	54845	55421	65621	38576	54624	67585	60815	84764	102361
FA 26-C (sum of 1)						LIPn		arb. units/mg	4704	3520	9932	3375	2221	8561	14121	10561	15029	16284
GM3 36-C (sum of 1)						LIPn		arb. units/mg	4546	4718	5139	2672	5320	3014	3950	9346	8428	6304
GM3 40-C (sum of 1)						LIPn		arb. units/mg	12828	13081	11819	11549	12601	9196	13383	15482	17547	16345
GM3 42-C (sum of 1)						LIPn		arb. units/mg	14667	18282	16242	13060	17669	15810	14782	16350	18456	16839
HexCer 42-C (sum of 1)						LIPn		arb. units/mg	1305	1178	1651	1399	2089	1268	3030	2558	2741	2808
LPC 15-C (sum of 1)						LIPp		arb. units/mg	4596	6502	5518	4948	4330	3788	3095	3450	5624	4586
LPC 16-C (sum of 2)						LIPp		arb. units/mg	310492	353528	369416	336641	400382	352225	287283	354647	399198	346652
LPC 17-C (sum of 1)						LIPp		arb. units/mg	9341	12985	12577	10252	10159	11536	8473	8990	11560	12522
LPC 18-C (sum of 3)						LIPp		arb. units/mg	445433	504931	519612	454931	536085	533333	427470	509452	574509	511632
LPC 19-C (sum of 1)						LIPp		arb. units/mg	3936	4051	4274	3684	3313	4049	3138	3861	4868	4721
LPC 20-C (sum of 5)						LIPp		arb. units/mg	46488	42967	62298	53776	51006	50596	30107	38903	60467	48560
LPC 22-C (sum of 3)						LIPp		arb. units/mg	11053	10267	13401	12013	11087	10399	13185	18384	18267	19057
LPC 24-C (sum of 1)						LIPp		arb. units/mg	3164	3144	3391	3213	3299	2520	3629	2626	3442	3404
LPE 16-C (sum of 1)						LIPn		arb. units/mg	9428	10371	11937	11543	14141	11943	8952	10898	10982	11900
LPE 18-C (sum of 3)						LIPn		arb. units/mg	31910	38777	38768	35312	43201	41819	28850	29399	33752	40986
LPE 20-C (sum of 1)						LIPn		arb. units/mg	12536	14441	13770	13508	16960	15595	15297	14867	19771	17610
LPE 22-C (sum of 2)						LIPn		arb. units/mg	5249	6611	8726	9492	9354	8298	12456	13991	15955	18103
LPG 18-C (sum of 1)						LIPn		arb. units/mg	1174	1020	1000	276	1002	2297	708	1148	3236	2008
LPI 18-C (sum of 1)						LIPn		arb. units/mg	1888	4005	2574	1634	3075	3342	1956	3834	4950	3618
MLCL 54-C (sum of 2)						LIPn		arb. units/mg	11740	15726	15533	13637	10904	19715	28614	41173	25239	43581
PA 34-C (sum of 2)						LIPn		arb. units/mg	65505	61245	62443	46611	51327	59077	51468	53371	56910	54793
PA 36-C (sum of 2)						LIPn		arb. units/mg	16207	14689	19923	11275	9803	29101	15054	14713	22093	16071
PA 38-C (sum of 2)						LIPn		arb. units/mg	19706	17878	23385	19815	9420	10143	44102	27182	16330	23123
PC 30-C (sum of 2)						LIPp		arb. units/mg	117149	177826	162803	118751	153721	141645	175032	211614	185420	194773
PC 31-C (sum of 1)						LIPp		arb. units/mg	179215	224024	212831	169282	171201	196133	176887	166578	205844	257282
PC 32-C (sum of 3)						LIPp		arb. units/mg	4343881	4980453	4998445	3990232	4754366	4724820	4968081	6116033	6026640	5999056
PC 33-C (sum of 3)						LIPp		arb. units/mg	426304	613007	464423	345302	421935	442940	253298	254307	350815	379095
PC 34-C (sum of 6)						LIPp		arb. units/mg	37067637	38025576	33711501	26779798	33453226	34347686	20728142	24590094	27756624	24192068
PC 35-C (sum of 5)						LIPp		arb. units/mg	1236098	1458436	1213490	918740	1080989	1224941	609676	573372	750993	825988
PC 36-C (sum of 8)						LIPp		arb. units/mg	65590907	65854596	67275173	55179704	67630434	69147564	44593136	48823378	54135731	48296517
PC 37-C (sum of 6)						LIPp		arb. units/mg	968743	1304757	1357972	1195609	1213621	1353200	915058	871307	999668	1159346
PC 38-C (sum of 8)						LIPp		arb. units/mg	33812844	40776833	50784958	49789192	48330973	50192623	53066152	58169641	54838634	56698599
PC 39-C (sum of 4)						LIPp		arb. units/mg	323629	379319	488340	462390	498465	518850	506913	452259	491211	491549
PC 40-C (sum of 10)						LIPp		arb. units/mg	4537178	5359092	6223944	6639227	6051703	6523501	10422483	12811379	10927542	12124717
PC 41-C (sum of 1)						LIPp		arb. units/mg	19417	20883	22017	23540	19567	24308	27192	37897	32152	36829
PC 42-C (sum of 4)						LIPp		arb. units/mg	48349	44522	58496	50638	50939	57285	77039	119127	100796	89690
PC 44-C (sum of 1)						LIPp		arb. units/mg	3050	3088	4077	3727	5287	3733	5959	4145	5958	4999
EtherPC 32-C (sum of 2)						LIPp		arb. units/mg	133131	141956	138793	130723	140326	129244	128978	135854	164166	127327
EtherPC 34-C (sum of 3)						LIPp		arb. units/mg	202693	230470	163268	130136	174897	190244	149276	148315	167445	122227
EtherPC 36-C (sum of 1)						LIPp		arb. units/mg	2115897	2590645	2513076	2567105	2857418	2577549	2921310	3443150	3825570	3344469
EtherPC 37-C (sum of 2)						LIPp		arb. units/mg	321877	332391	350578	276698	353899	300283	257303	273783	281176	265228
EtherPC 38-C (sum of 4)						LIPp		arb. units/mg	629718	918185	919067	969544	824885	764575	1240368	1503941	1480705	1249489
EtherPC 39-C (sum of 1)						LIPp		arb. units/mg	13025	17650	18437	17291	22971	18415	17227	17478	19249	19400
EtherPC 41-C (sum of 1)						LIPp		arb. units/mg	239569	201106	201904	185904	199936	181264	96746	99607	143320	101065
PE 32-C (sum of 2)						LIPn		arb. units/mg	54067	54439	53747	35181	55631	48403	36882	47397	43635	43922
PE 34-C (sum of 4)						LIPn		arb. units/mg	2727517	2663994	2331156	1857183	2527232	2499464	953552	1044010	1355372	1083876
PE 35-C (sum of 2)						LIPn		arb. units/mg	155831	188415	153177	103371	134602	157850	44641	37490	63704	59865
PE 36-C (sum of 9)						LIPn		arb. units/mg	10506771	9797504	9708699	7178998	9731771	10376581	3656715	3965321	4722944	3952987
PE 37-C (sum of 7)						LIPn		arb. units/mg	265882	345144	289572	228987	277650	289151	149860	130458	157941	175790
PE 38-C (sum of 9)						LIPn		arb. units/mg	12060884	13269356	12948233	11954222	13885036	14785821	11496345	12112745	11470718	11792294
PE 39-C (sum of 6)						LIPn		arb. units/mg	323144	378316	382988	337046	343235	368486	327276	342720	381289	422923
PE 40-C (sum of 11)						LIPn		arb. units/mg	6801731	7317585	7990966	8354635	7657823	8809400	9478252	11979786	10896698	11750954
PE 41-C (sum of 5)						LIPn		arb. units/mg	68316	72345	78168	77266	66189	75052	77731	83962	95724	91546
PE 42-C (sum of 7)						LIPn		arb. units/mg	67757	66724	85015	78449	75217	92518	102325	140365	112355	107557
PE 44-C (sum of 2)						LIPn		arb. units/mg	11069	9848	10494	8929	10278	11840	10792	9821	9431	7170
EtherPE 32-C (sum of 1)						LIPn		arb. units/mg	18542	23136	17546	17606	18546	12903	6837	8306	13474	9663
EtherPE 34-C (sum of 4)						LIPn		arb. units/mg	467038	477726	475636	405597	469347	428989	235433	227600	288208	238039
EtherPE 35-C (sum of 2)						LIPn		arb. units/mg	22455	36014	25776	21915	27386	27504	18339	14749	19254	21262
EtherPE 36-C (sum of 4)						LIPn		arb. units/mg	4488551	5056366	4742817	4287230	5277035	4543963	3640905	3807313	4127190	3972456
EtherPE 37-C (sum of 2)						LIPn		arb. units/mg	257093	326521	290830	249789	252595	254913	213906	175989	248248	271676
EtherPE 38-C (sum of 8)						LIPn		arb. units/mg	7269310	8433456	8337254	7789579	8198345	7769126	7427605	7855229	8422319	7856828
EtherPE 39-C (sum of 4)						LIPn		arb. units/mg	118669	169002	155298	160807	137455	143596	151894	129499	166940	175983
EtherPE 40-C (sum of 12)						LIPn		arb. units/mg	1783657	2288411	2227896	2304689	2056189	2112170	2557323	2770751	3055661	2801141
EtherPE 42-C (sum of 3)						LIPn		arb. units/mg	10894	16116	13536	15010	11392	12598	17352	15626	18088	18695
PG 32-C (sum of 2)						LIPn		arb. units/mg	74637	81586	92827	71163	100828	81926	101838	106708	136485	127206
PG 33-C (sum of 1)						LIPn		arb. units/mg	14016	20383	16716	11561	14555	17620	9903	8085	10654	14538
PG 34-C (sum of 4)						LIPn		arb. units/mg	3591351	4222222	4282266	3657007	4634241	4379261	3809808	4245495	4063298	4771142
PG 35-C (sum of 2)						LIPn		arb. units/mg	44570	65435	60728	43408	55881	66449	37880	42357	54036	65937
PG 36-C (sum of 7)						LIPn		arb. units/mg	776087	780404	909146	648707	830219	872818	661156	718473	763654	852918
PG 38-C (sum of 6)						LIPn		arb. units/mg	85400	77005	98212	77454	98497	101338	152353	172670	174266	182549
PG 40-C (sum of 4)						LIPn		arb. units/mg	23313	28368	37733	34335	30793	41571	73439	70860	63522	59990
PG 42-C (sum of 1)						LIPn		arb. units/mg	530	263	878	538	251	655	10417	11740	5086	4735
PG 44-C (sum of 1)						LIPn		arb. units/mg	394	184	482	353	159	424	5528	7903	4211	4269
PI 32-C (sum of 1)						LIPn		arb. units/mg	11573	8535	6996	4753	8172	7121	12051	10383	15079	16598
PI 34-C (sum of 2)						LIPn		arb. units/mg	172915	149589	141900	129787	157210	156356	97033	98339	150463	135680
PI 35-C (sum of 1)						LIPn		arb. units/mg	14325	18113	12770	14342	13966	16799	4929	2600	10367	10930
PI 36-C (sum of 5)						LIPn		arb. units/mg	1649558	1505626	1579101	1334641	1596255	1629266	805138	896338	1275778	1183312
PI 37-C (sum of 1)						LIPn		arb. units/mg	37563	56632	40063	38986	42660	47089	29823	30638	44159	46027
PI 38-C (sum of 8)						LIPn		arb. units/mg	5071015	5555622	5506098	4868096	5815576	5293786	4637512	5294949	5402081	4857974
PI 39-C (sum of 2)						LIPn		arb. units/mg	21392	24288	22280	17923	24801	19267	25127	23980	31228	25091
PI 40-C (sum of 7)						LIPn		arb. units/mg	204080	222777	297566	238787	251729	280250	330931	471541	341707	344404
PS 34-C (sum of 1)						LIPn		arb. units/mg	20580	20680	14434	8620	16092	12822	3307	3939	6244	5329
PS 36-C (sum of 4)						LIPn		arb. units/mg	358594	322296	279282	252334	300213	277386	199861	206397	258953	233188
PS 38-C (sum of 4)						LIPn		arb. units/mg	280819	323021	307558	269351	304908	280114	303989	332993	321494	308457
PS 40-C (sum of 7)						LIPn		arb. units/mg	1202201	1277007	1374897	1269610	1387249	1484231	1389563	1649485	1673481	1597131
PS 42-C (sum of 1)						LIPn		arb. units/mg	2209	2093	1892	2052	2791	1994	2172	1179	2717	2990
EtherPS 38-C (sum of 1)						LIPn		arb. units/mg	5839	5983	8369	5936	4897	7746	4020	5285	7216	5887
SM 32-C (sum of 1)						LIPp		arb. units/mg	1741	3372	2837	2798	2556	3326	2546	3342	3353	2622
SM 33-C (sum of 1)						LIPp		arb. units/mg	5309	7533	8729	8911	7744	9160	8667	8645	7794	10879
SM 34-C (sum of 2)						LIPp		arb. units/mg	656100	646510	693104	615788	627596	622599	932310	962735	857094	842925
SM 36-C (sum of 2)						LIPp		arb. units/mg	563198	731496	665022	542470	696359	650495	585784	802173	730164	708525
SM 38-C (sum of 2)						LIPp		arb. units/mg	534512	559485	593407	450616	545097	566216	529885	646063	678206	546187
SM 39-C (sum of 1)						LIPp		arb. units/mg	37438	49361	50384	40627	41720	48785	50983	43577	52864	61541
SM 40-C (sum of 2)						LIPp		arb. units/mg	352844	382386	403212	374908	378690	399178	460690	420902	481594	459295
SM 41-C (sum of 2)						LIPp		arb. units/mg	129130	162267	139807	133163	126843	154222	155524	136390	146405	184311
SM 42-C (sum of 2)						LIPp		arb. units/mg	347207	356554	315036	326990	356036	337358	394499	402957	401588	383217
SM 43-C (sum of 2)						LIPp		arb. units/mg	14927	17205	14449	13589	15140	14610	14058	14874	12814	13410
SM 44-C (sum of 2)						LIPp		arb. units/mg	5739	5327	4914	5560	6407	5780	7683	6449	8191	8047
SSulfate 27-C (sum of 1)						LIPn		arb. units/mg	17480	20433	19444	43184	17877	19524	23072	26619	24188	31548
TG 46-C (sum of 1)						LIPp		arb. units/mg	28633	35223	46814	17422	23600	21387	10348	10721	17547	19499
TG 48-C (sum of 4)						LIPp		arb. units/mg	396812	467879	623758	199619	317190	290495	117716	129984	249915	300225
TG 49-C (sum of 2)						LIPp		arb. units/mg	39127	51379	75735	29130	29393	40417	16542	15770	31757	38652
TG 50-C (sum of 6)						LIPp		arb. units/mg	2101038	2172700	3570363	976322	1491975	1881836	541544	561435	1370667	1464926
TG 51-C (sum of 4)						LIPp		arb. units/mg	84734	104354	173563	50818	58576	88201	26745	25898	66809	70517
TG 52-C (sum of 9)						LIPp		arb. units/mg	4571829	4041905	8311507	1947905	2727980	4824807	1097977	1157463	2997407	2804058
TG 53-C (sum of 3)						LIPp		arb. units/mg	60685	67135	122857	33815	40107	67289	14706	14516	44806	46977
TG 54-C (sum of 12)						LIPp		arb. units/mg	3357047	2633068	6824312	1495987	1835909	4442752	1042316	1139672	2670216	2368712
TG 55-C (sum of 1)						LIPp		arb. units/mg	8438	7591	13743	3892	6437	8946	2196	2058	5109	4855
TG 56-C (sum of 13)						LIPp		arb. units/mg	413438	346105	1067924	374920	338985	689115	509175	567263	928326	922269
TG 58-C (sum of 12)						LIPp		arb. units/mg	139832	102103	406800	141586	113056	263956	225455	275511	378169	391602
TG 60-C (sum of 5)						LIPp		arb. units/mg	39641	30173	82050	24161	25490	50648	41492	49803	53922	52830
CAR 0-DB (sum of 20)						HILICp		arb. units/mg	33511474	20641026	18648639	24433172	22165924	17676242	16897082	19222204	18812252	19642397
CAR 1-DB (sum of 10)						HILICp		arb. units/mg	31720	45633	861908	135834	233799	111552	320396	2962323	247775	619195
CAR 2-DB (sum of 6)						HILICp		arb. units/mg	22283	26695	829395	100284	109580	90527	265947	3026925	192372	443328
CAR 3-DB (sum of 5)						HILICp		arb. units/mg	2558	3263	99259	17209	20126	10805	28923	283784	22086	46927
CAR 4-DB (sum of 2)						HILICp		arb. units/mg	3175	11265	63331	16968	33498	20065	27886	78120	34020	50893
CL 4-DB (sum of 1)						LIPn		arb. units/mg	2018	3020	3954	1133	1486	1271	824	12484	3541	3575
CL 6-DB (sum of 4)						LIPn		arb. units/mg	172575	206116	233574	198019	247066	208015	256619	366943	314661	351440
CL 7-DB (sum of 2)						LIPn		arb. units/mg	380053	469036	466653	379483	539692	441019	439019	680133	558213	642762
CL 8-DB (sum of 3)						LIPn		arb. units/mg	5982169	5859714	6066094	5055090	6265652	6226770	3631219	4059228	4891978	4086384
CL 9-DB (sum of 4)						LIPn		arb. units/mg	139036	189608	191254	170680	211774	179166	172936	209998	207917	216770
CL 10-DB (sum of 2)						LIPn		arb. units/mg	242797	263073	250157	258214	268860	252014	236339	280553	274913	249519
CL 11-DB (sum of 3)						LIPn		arb. units/mg	33300	50357	41815	59021	54744	46602	48592	94741	95359	84125
CL 12-DB (sum of 2)						LIPn		arb. units/mg	25325	34765	30366	53288	40149	31933	81517	113389	100867	132889
Cer 1-DB (sum of 3)						LIPp		arb. units/mg	20216	25333	24346	18077	21270	24154	28727	26590	36141	32390
Cer 2-DB (sum of 1)						LIPp		arb. units/mg	5143	5298	5049	4878	6102	5731	7284	8066	9278	7512
DG 1-DB (sum of 1)						LIPp		arb. units/mg	8912	9529	9922	5752	8804	6876	6065	6459	8862	8018
DG 2-DB (sum of 2)						LIPp		arb. units/mg	21368	19822	20968	19035	22462	24697	15773	14738	21623	19144
DG 3-DB (sum of 1)						LIPp		arb. units/mg	11882	10508	16808	7470	14360	20842	9264	9457	16064	13574
DG 4-DB (sum of 2)						LIPp		arb. units/mg	32538	51129	50353	55228	55381	57140	64978	58361	67229	64520
DG 5-DB (sum of 1)						LIPp		arb. units/mg	5444	4955	7569	7482	8286	11402	11829	13101	11348	12752
FA 0-DB (sum of 1)						LIPn		arb. units/mg	33029	45723	38236	55277	31014	39602	43587	40081	51411	67560
FA 1-DB (sum of 4)						LIPn		arb. units/mg	157021	442683	195450	236113	214161	230518	302380	334163	538347	618808
FA 2-DB (sum of 2)						LIPn		arb. units/mg	76238	83922	107808	101615	101373	121942	176269	227158	348229	398021
FA 3-DB (sum of 2)						LIPn		arb. units/mg	5826	5511	10024	7667	8585	10701	25520	36790	51449	47762
FA 4-DB (sum of 4)						LIPn		arb. units/mg	43731	63970	75779	115333	87645	98977	198192	164582	238041	309550
FA 5-DB (sum of 4)						LIPn		arb. units/mg	17317	15836	24789	59576	24696	24287	52594	60709	55769	74874
FA 6-DB (sum of 1)						LIPn		arb. units/mg	6909	3746	8504	6157	5017	7525	33906	46752	44369	47944
GM3 1-DB (sum of 3)						LIPn		arb. units/mg	32041	36081	33200	27281	35590	28020	32115	41178	44431	39488
HexCer 1-DB (sum of 1)						LIPn		arb. units/mg	1305	1178	1651	1399	2089	1268	3030	2558	2741	2808
LPC 0-DB (sum of 8)						LIPp		arb. units/mg	647207	738877	765211	692564	802450	778942	666043	804983	870006	777795
LPC 1-DB (sum of 3)						LIPp		arb. units/mg	47446	58535	56970	43273	62071	50883	30457	38606	53027	45021
LPC 2-DB (sum of 2)						LIPp		arb. units/mg	94678	98262	106124	87098	104542	88443	45195	46973	89972	71087
LPC 3-DB (sum of 1)						LIPp		arb. units/mg	3498	3223	2858	2294	3249	2169	185	230	2103	1589
LPC 4-DB (sum of 1)						LIPp		arb. units/mg	34452	32319	49426	44126	38580	39742	24196	33179	47593	39060
LPC 5-DB (sum of 1)						LIPp		arb. units/mg	1750	1916	2666	2774	3509	2445	2567	3303	3652	4866
LPC 6-DB (sum of 1)						LIPp		arb. units/mg	5472	5243	7232	7329	5260	5822	7737	13039	11582	11716
LPE 0-DB (sum of 2)						LIPn		arb. units/mg	32318	38702	39095	37900	44160	41864	32470	35590	38449	45269
LPE 1-DB (sum of 1)						LIPn		arb. units/mg	4351	5944	6003	4468	7041	6734	2723	2775	3532	4559
LPE 2-DB (sum of 1)						LIPn		arb. units/mg	4669	4502	5607	4487	6141	5164	2609	1932	2753	3058
LPE 4-DB (sum of 1)						LIPn		arb. units/mg	12536	14441	13770	13508	16960	15595	15297	14867	19771	17610
LPE 5-DB (sum of 1)						LIPn		arb. units/mg	906	1364	2531	1662	2935	2122	2704	2905	2950	3030
LPE 6-DB (sum of 1)						LIPn		arb. units/mg	4343	5247	6195	7830	6419	6176	9752	11086	13005	15073
LPG 2-DB (sum of 1)						LIPn		arb. units/mg	1174	1020	1000	276	1002	2297	708	1148	3236	2008
LPI 0-DB (sum of 1)						LIPn		arb. units/mg	1888	4005	2574	1634	3075	3342	1956	3834	4950	3618
MLCL 5-DB (sum of 1)						LIPn		arb. units/mg	212	207	985	395	463	363	2237	3850	2127	3505
MLCL 6-DB (sum of 1)						LIPn		arb. units/mg	11528	15519	14548	13242	10441	19352	26377	37323	23112	40076
PA 1-DB (sum of 1)						LIPn		arb. units/mg	45686	43026	42248	29854	36490	36882	35011	40722	40246	39160
PA 2-DB (sum of 1)						LIPn		arb. units/mg	19819	18219	20195	16757	14837	22195	16457	12649	16664	15633
PA 3-DB (sum of 1)						LIPn		arb. units/mg	11187	10342	13135	7649	7807	18482	9989	9349	14458	11325
PA 4-DB (sum of 2)						LIPn		arb. units/mg	23525	21711	29001	22515	7975	19719	44191	24484	21891	24257
PA 6-DB (sum of 1)						LIPn		arb. units/mg	1201	514	1172	926	3441	1043	4976	8062	2074	3612
PC 0-DB (sum of 6)						LIPp		arb. units/mg	4525461	5141457	5342986	4361581	4864240	4942372	5508764	6610289	6674841	6764505
PC 1-DB (sum of 9)						LIPp		arb. units/mg	19070192	22654750	20516292	14999672	19725942	19954241	15495271	19958798	18659014	19049743
PC 2-DB (sum of 10)						LIPp		arb. units/mg	53628492	49243106	45566298	37454848	47094838	46115189	19148410	18788690	28546029	19781927
PC 3-DB (sum of 5)						LIPp		arb. units/mg	10281147	10575154	10035596	6817860	9964863	10393336	4039355	4497027	6097357	4448039
PC 4-DB (sum of 10)						LIPp		arb. units/mg	48309880	56770275	66104201	65012746	64468148	68003087	68588050	73478064	72201109	73911320
PC 5-DB (sum of 7)						LIPp		arb. units/mg	6097894	7261656	9113050	7981732	9362489	10105978	10740838	13818644	11201975	12829189
PC 6-DB (sum of 8)						LIPp		arb. units/mg	6004541	6735777	9224098	8111906	7463315	8341748	11732529	14369572	11922541	12566758
PC 7-DB (sum of 3)						LIPp		arb. units/mg	398164	435534	575462	443709	505263	545226	626326	852277	718737	731392
PC 8-DB (sum of 1)						LIPp		arb. units/mg	315818	359659	444980	434384	342525	443171	569486	720973	700765	575295
PC 9-DB (sum of 1)						LIPp		arb. units/mg	2515	2665	4441	3230	2900	4197	6619	10022	6411	7228
PC 10-DB (sum of 1)						LIPp		arb. units/mg	20880	21496	29049	20924	22337	26376	42208	58878	47097	48283
PC 11-DB (sum of 1)						LIPp		arb. units/mg	19417	20883	22017	23540	19567	24308	27192	37897	32152	36829
EtherPC 0-DB (sum of 2)						LIPp		arb. units/mg	71612	74376	72546	56646	70437	67956	71309	73123	83828	73138
EtherPC 1-DB (sum of 2)						LIPp		arb. units/mg	135526	151804	140661	140124	145815	133655	152632	161482	189376	149835
EtherPC 3-DB (sum of 1)						LIPp		arb. units/mg	128686	146246	88854	64089	98971	117877	54313	49564	58407	26581
EtherPC 5-DB (sum of 3)						LIPp		arb. units/mg	2162843	2697127	2604510	2642088	2917929	2651360	3029891	3553241	3961868	3462375
EtherPC 6-DB (sum of 1)						LIPp		arb. units/mg	507189	645244	622427	592280	681524	618533	702094	771515	859192	781338
EtherPC 7-DB (sum of 1)						LIPp		arb. units/mg	75583	166459	205206	302281	82850	72231	429693	622335	485215	350245
EtherPC 8-DB (sum of 1)						LIPp		arb. units/mg	29126	27323	31637	25279	33044	33572	24347	29249	30567	27387
EtherPC 9-DB (sum of 2)						LIPp		arb. units/mg	305776	322718	337378	268710	343826	285126	250183	262012	269858	257241
EtherPC 11-DB (sum of 1)						LIPp		arb. units/mg	239569	201106	201904	185904	199936	181264	96746	99607	143320	101065
PE 0-DB (sum of 1)						LIPn		arb. units/mg	32609	26364	35770	26363	30950	28740	28198	29605	30877	31907
PE 1-DB (sum of 6)						LIPn		arb. units/mg	1305037	1336826	1287474	1029253	1330473	1248902	738278	868426	992702	999104
PE 2-DB (sum of 7)						LIPn		arb. units/mg	5567885	5151961	4772701	3893858	4976369	5393145	1733779	1753366	2411435	1735099
PE 3-DB (sum of 6)						LIPn		arb. units/mg	2798600	2560719	2597538	1608979	2485746	2612884	631946	657394	892576	675901
PE 4-DB (sum of 10)						LIPn		arb. units/mg	12621870	13599457	12519227	11365332	13480499	14207222	8998267	9183533	9224561	9322337
PE 5-DB (sum of 14)						LIPn		arb. units/mg	3693946	3879252	4280194	3403444	4597816	4670882	3377666	4239920	3801442	4249553
PE 6-DB (sum of 10)						LIPn		arb. units/mg	5781830	6393296	7016974	7532321	6610996	7796566	9242126	11180845	10282251	10795722
PE 7-DB (sum of 4)						LIPn		arb. units/mg	743185	726571	886752	760072	788661	912282	1034268	1306748	1032708	1080419
PE 8-DB (sum of 3)						LIPn		arb. units/mg	474995	468548	591325	567421	438606	607449	504902	602271	598338	550062
PE 9-DB (sum of 2)						LIPn		arb. units/mg	14475	11541	27470	16141	15032	21828	24473	31969	23371	25120
PE 10-DB (sum of 1)						LIPn		arb. units/mg	8537	9135	16790	11083	9516	14666	20468	39998	19550	23660
EtherPE 1-DB (sum of 3)						LIPn		arb. units/mg	50004	61598	52988	45963	52616	43008	28737	30344	44393	37528
EtherPE 2-DB (sum of 3)						LIPn		arb. units/mg	170849	184299	172083	147015	169043	147320	116947	120934	139892	121155
EtherPE 3-DB (sum of 3)						LIPn		arb. units/mg	405770	419333	420730	362260	403839	376745	185585	167502	226391	173323
EtherPE 4-DB (sum of 2)						LIPn		arb. units/mg	249540	233966	262473	205785	241119	230149	107891	115441	140221	111168
EtherPE 5-DB (sum of 11)						LIPn		arb. units/mg	6564611	7775109	7126031	6372337	7538834	6634142	5821311	5937557	6570125	6349136
EtherPE 6-DB (sum of 8)						LIPn		arb. units/mg	4004133	4371525	4380207	3963145	4690008	4098620	3678635	3840020	4055102	3841788
EtherPE 7-DB (sum of 7)						LIPn		arb. units/mg	2263413	2863971	3003123	3207427	2598640	2883268	3226451	3521590	3762996	3555426
EtherPE 8-DB (sum of 2)						LIPn		arb. units/mg	670558	852605	795427	861545	702099	816804	990882	1172810	1296945	1065435
EtherPE 9-DB (sum of 1)						LIPn		arb. units/mg	57331	64342	73527	86745	52092	75706	113155	98864	123317	110784
PG 0-DB (sum of 1)						LIPn		arb. units/mg	65906	69473	81880	64526	89290	72592	95904	97408	128340	117340
PG 1-DB (sum of 5)						LIPn		arb. units/mg	3270356	3969002	3869523	3336475	4206834	3979319	3836412	4328599	3968524	4879990
PG 2-DB (sum of 4)						LIPn		arb. units/mg	930010	896212	1159115	854474	1105297	1096536	556968	562895	733172	642823
PG 3-DB (sum of 4)						LIPn		arb. units/mg	188374	193950	204811	133411	188585	207341	78788	82236	134382	115078
PG 4-DB (sum of 4)						LIPn		arb. units/mg	121326	105964	125941	105076	126206	142315	165227	178639	195958	211156
PG 5-DB (sum of 3)						LIPn		arb. units/mg	20400	23528	30155	30306	31366	33593	46189	49929	46704	54268
PG 6-DB (sum of 3)						LIPn		arb. units/mg	4339	6050	8877	7061	7540	9601	22736	23379	23073	23170
PG 7-DB (sum of 1)						LIPn		arb. units/mg	3722	6650	7495	6189	5012	9815	18267	18992	16357	14512
PG 8-DB (sum of 1)						LIPn		arb. units/mg	4941	4574	9831	6117	4884	9871	25886	22571	19405	15943
PG 10-DB (sum of 1)						LIPn		arb. units/mg	530	263	878	538	251	655	10417	11740	5086	4735
PG 11-DB (sum of 1)						LIPn		arb. units/mg	394	184	482	353	159	424	5528	7903	4211	4269
PI 0-DB (sum of 1)						LIPn		arb. units/mg	11573	8535	6996	4753	8172	7121	12051	10383	15079	16598
PI 1-DB (sum of 1)						LIPn		arb. units/mg	128596	128055	121396	77894	123292	111457	63242	81537	113577	112350
PI 2-DB (sum of 4)						LIPn		arb. units/mg	1026967	969218	989844	952428	1029810	1011584	425141	406173	643812	588129
PI 3-DB (sum of 4)						LIPn		arb. units/mg	598874	532341	531446	355783	499067	561447	220315	274753	414996	381334
PI 4-DB (sum of 7)						LIPn		arb. units/mg	4717068	5239656	5117993	4656081	5453295	4911726	4382818	4897292	5035240	4514029
PI 5-DB (sum of 4)						LIPn		arb. units/mg	580174	540893	676493	468375	670064	677939	604832	833625	802557	765509
PI 6-DB (sum of 5)						LIPn		arb. units/mg	113777	117801	155075	128653	122290	160215	211831	290807	225629	222612
PI 7-DB (sum of 1)						LIPn		arb. units/mg	5392	4683	7531	3348	4379	8445	22314	34198	19972	19455
PS 1-DB (sum of 2)						LIPn		arb. units/mg	129764	144269	134864	127785	134788	127251	123615	140993	151106	148857
PS 2-DB (sum of 3)						LIPn		arb. units/mg	234277	186668	147344	127542	171128	155296	75106	66100	109764	88223
PS 3-DB (sum of 2)						LIPn		arb. units/mg	50034	61854	60646	45296	53473	47337	45138	48534	46730	45482
PS 4-DB (sum of 3)						LIPn		arb. units/mg	392900	429855	420097	361480	415671	387375	388981	445942	444582	441168
PS 5-DB (sum of 3)						LIPn		arb. units/mg	249937	271062	290107	248802	336980	302962	282294	335756	309903	329492
PS 6-DB (sum of 2)						LIPn		arb. units/mg	785042	832575	904703	874013	876154	1014998	954715	1121933	1164236	1063537
PS 7-DB (sum of 1)						LIPn		arb. units/mg	11110	9872	9978	6164	9853	9762	10118	14179	13642	10728
PS 8-DB (sum of 1)						LIPn		arb. units/mg	11339	8942	10324	10885	13206	11566	18925	20556	22926	19608
EtherPS 7-DB (sum of 1)						LIPn		arb. units/mg	5839	5983	8369	5936	4897	7746	4020	5285	7216	5887
SM 1-DB (sum of 11)						LIPp		arb. units/mg	2114145	2356128	2290095	2021151	2217477	2218925	2503864	2747971	2704621	2604681
SM 2-DB (sum of 8)						LIPp		arb. units/mg	534000	565368	600806	494269	586711	592804	638765	700136	675446	616278
SSulfate 1-DB (sum of 1)						LIPn		arb. units/mg	17480	20433	19444	43184	17877	19524	23072	26619	24188	31548
TG 0-DB (sum of 4)						LIPp		arb. units/mg	202255	267570	326381	154052	206708	190385	89008	72139	202449	229999
TG 1-DB (sum of 7)						LIPp		arb. units/mg	1234604	1408733	1981604	624172	990543	1042069	350071	359160	875998	978444
TG 2-DB (sum of 10)						LIPp		arb. units/mg	2686678	2665579	4550463	1165640	1779100	2384633	626956	672926	1653363	1677925
TG 3-DB (sum of 10)						LIPp		arb. units/mg	3290146	2849307	5968923	1324043	1873057	3361739	714468	783410	1980765	1847518
TG 4-DB (sum of 10)						LIPp		arb. units/mg	2103917	1619344	4265945	892755	1103346	2702043	562307	567030	1530147	1330680
TG 5-DB (sum of 8)						LIPp		arb. units/mg	970227	705448	2277459	507987	541652	1565057	424350	447220	1001772	928779
TG 6-DB (sum of 7)						LIPp		arb. units/mg	387426	282032	955218	289261	255060	683322	349721	395557	652575	639337
TG 7-DB (sum of 6)						LIPp		arb. units/mg	292954	207579	710469	225270	198434	548466	295661	353168	570091	512821
TG 8-DB (sum of 4)						LIPp		arb. units/mg	46049	34291	171315	65893	38301	112516	120853	144770	197960	191230
TG 9-DB (sum of 2)						LIPp		arb. units/mg	14011	9272	50180	21025	9008	30803	42470	56839	62131	60733
TG 10-DB (sum of 3)						LIPp		arb. units/mg	12239	10122	54441	23424	12861	44718	56331	76949	75175	73696
TG 11-DB (sum of 1)						LIPp		arb. units/mg	748	338	7028	2055	628	4098	14016	20926	12224	13960

## Sheet: legend
Legend
Sample ID	Internal sample ID at IPHYS
Sample name	Client's sample ID
Info 1–…	Selected metadata (e.g., class/group)
Metabolite name (full)	Metabolite name including detected ion form (e.g., CE 18:1; [M+NH4]+)
Metabolite name	• Metabolite name without ion form; in case of lipids as the total number of carbon atoms and double bonds (e.g., DG 36:4) • In case of lipidomics data, see abbreviations for each lipid class below. • In general, the lipid class abbreviation is followed by the total number of carbon atoms and double bonds, e.g., DG 36:4 —> Diacylglycerol with 36 carbon atoms and 4 double bonds. • Isomers are mark…
Class	• Lipids are marked based on particular lipid class (e.g., DG, TG). • Polar metabolites are marked as “Polar”. • Drugs are marked as “Drug/Drug metabolite”. • Other exogenous compounds are marked as “Exposome compound”.
Average Rt (min)	Retention time of particular metabolite (min).
Average Mz	Mass-to-charge ratio of particular metabolite (m/z).
Alignment ID	Internal ID of particular metabolite within this project.
Platform	• Lipidomics platforms: LIPn, LIPp • Metabolomics platforms: HSST3n, HILICp
Identification	Annotations of particular metabolites are based on in-house retention time–m/z list (RTMZ-Lib), using in-silico lipid database (LipidBlast), or MS/MS search from various spectral databases (MSMS-Lib).
Unit	Data are reported as signal intensity from the detector and normalized to the amount (arb. units/mg).
Lipid class nomenclature
Abbreviation	Lipid class	Example: chain summed	Example: chain separated
Acylcarnitine	CAR	CAR 18:1	CAR 18:1
Cardiolipin	CL	CL 70:5	CL 16:0_18:1_18:2_18:2
Ceramide non-hydroxyfatty acid-sphingosine	Cer-NS	Cer 42:1;2O	Cer 18:1;2O/24:0
Cholesterol	Cholesterol	Cholesterol	Cholesterol
Coenzyme Q	CoQ	CoQ10	CoQ10
Diacylglycerol	DG	DG 38:4	DG 18:0_20:4
Free fatty acid	FA	FA 18:1	FA 18:1
Ganglioside GM3	GM3	GM3 36:1;2O	GM3 18:1;2O/18:0
Hexosylceramide non-hydroxyfatty acid-dihydrosphingosine	HexCer-NDS	HexCer 40:0;2O	HexCer 18:0;2O/22:0
Lysophophatidylcholine	LPC	LPC 18:1	LPC 18:1
Lysophosphatidylethanolamine	LPE	LPE 18:1	LPE 18:1
Lysophosphatidylglycerol	LPG	LPG 18:1	LPG 18:1
Lysophosphatidylinositol	LPI	LPI 18:1	LPI 18:1
Lysocardiolipin	MLCL	MLCL 56:7	MLCL 16:0_16:0_16:0
Phosphatidic acid	PA	PA 34:1	PA 16:0_18:1
Phosphatidylcholine	PC	PC 38:4	PC 18:0_20:4
Ether-linked phosphatidylcholine	EtherPC	PC O-38:4	PC O-18:0_20:4
Phosphatidylethanolamine	PE	PE 38:4	PE 18:0_20:4
Ether-linked phosphatidylethanolamine	EtherPE	PE O-38:4	PE O-18:0_20:4
Phosphatidylglycerol	PG	PG 38:4	PG 18:0_20:4
Phosphatidylinositol	PI	PI 38:4	PI 18:0_20:4
Phosphatidylserine	PS	PS 38:4	PS 18:0_20:4
Ether-linked phosphatidylserine	EtherPS	PS O-38:4	PS O-18:0_20:4
Sphingomyelin	SM	SM 38:1;2O	SM 18:1;2O/20:0
Sterol sulfate	SSulfate	ST 27:1;O;S	ST 27:1;O;S
Triacylglycerol	TG	TG 56:8	TG 16:0_18:2_22:6
