# Supplementary material for: Integrative multi-omic profiling of the chronically hypoxic heart: focus on m6A and m6Am epitranscriptomic regulation
Source: Front Cell Dev Biol. 2026 Jan 28;14:1756287. doi: 10.3389/fcell.2026.1756287 (PMC12891189; doi:10.3389/fcell.2026.1756287)
Supplement: Supplementary file 7 [file Table7.xlsx]

## Sheet: CNH_vs_Normoxia
Protein	P2.x	Label	log2FC	SE	Tvalue	DF	pvalue	adj.pvalue	issue	MissingPercentage	ImputationPercentage	external_gene_name.x	description	P2.y	C_1	C_2	C_3	C_4	C_5	C_6	H_1	H_2	H_3	H_4	NAs_C	NAs_H
P06866		CNH/Normoxia	-5.41812	0.171146	-31.6578	3	6.9258e-05	0.0563903		0.341667	0.341667	HP	haptoglobin [Source:RGD Symbol;Acc:2825]		13.1872	13.3062	13.0026	13.2849	12.4931	13.1165	7.59429	7.40501	7.75816	7.83036	0	0
D4A4U8		CNH/Normoxia	-2.9255	0.226627	-12.9089	2	0.00594753	0.0812376		0.4	0.3	LOC299277	similar to serine (or cysteine) peptidase inhibitor, clade A, member 3B [Source:RGD Symbol;Acc:1595900]		8.49775	8.468	8.41509	8.43044	7.22848	5.07996		5.7805	5.01055	5.65242	0	1
A0A8I6AEH0		CNH/Normoxia	-2.15996	0.12213	-17.6858	1	0.0359578	0.15699		0.4	0.2	A0A8I6AEH0			10.1775	10.2256			10.2441	7.233	7.88698	8.17932	6.60992	11.2177	2	0
F7FHT4		CNH/Normoxia	-1.98678	0.266888	-7.44427	3	0.00501751	0.0788152		0.403704	0.403704	SEMA3C	semaphorin 3C [Source:RGD Symbol;Acc:1309343]		8.94994	8.67947	8.91224	7.67907	8.3231	8.29228	6.21873	6.37045	6.85215	6.50226	0	0
A0A8I6A0T0		CNH/Normoxia	-1.76022	0.106427	-16.5393	3	0.000481098	0.0563903		0.18125	0.18125	PDIA2	protein disulfide isomerase family A, member 2 [Source:RGD Symbol;Acc:1305164]		9.72292	10.2672	10.2454	9.68141	10.0778	9.74929	8.26336	8.47028	8.23938	7.87091	0	0
Q9Z244		CNH/Normoxia	-1.4321	0.0865967	-16.5376	3	0.000481243	0.0563903		0.115217	0.115217	Q9Z244			10.8667	11.0297	11.1018	11.2008	11.0924	11.1153	9.81868	9.44416	9.71133	9.5686	0	0
D3ZZ26		CNH/Normoxia	-1.35872	0.289697	-4.69016	3	0.0183247	0.121006		0.15	0.15	PPP1R3D	protein phosphatase 1, regulatory subunit 3D [Source:RGD Symbol;Acc:1586306]		9.3828	9.75657	9.88545	9.74979	9.55932	9.7996	7.92835	8.84205	9.11055	7.4439	0	0
B1WC06		CNH/Normoxia	-1.33824	0.191926	-6.9727	2	0.0199547	0.1223		0.4	0.3	MON1A	MON1 homolog A, secretory trafficking associated [Source:RGD Symbol;Acc:1308823]		6.74243	8.04603	8.16868	6.88244	5.89267	7.05276		6.34406	6.75023	5.84296	0	1
Q63430		CNH/Normoxia	-1.29333	0.29666	-4.35964	3	0.0223059	0.125784		0.166667	0.166667	CSDC2	cold shock domain containing C2 [Source:RGD Symbol;Acc:628780]		8.98311	8.92032	9.02139	9.07855	9.94498	9.01237	8.09513	8.53143	7.27102	7.56957	0	0
A0A8I5ZXX6		CNH/Normoxia	-1.28054	0.348841	-3.67083	3	0.0349799	0.154764		0.2	0.2	ATP8A1	ATPase phospholipid transporting 8A1 [Source:RGD Symbol;Acc:1309619]		8.0705	8.26996	7.79498	7.93226	7.9208	7.31486	6.18965	7.86552	6.69811	5.78793	0	0
Q99PW5		CNH/Normoxia	-1.24378	0.291246	-4.27055	3	0.0235672	0.128804		0.2875	0.2875	NEU3	neuraminidase 3 [Source:RGD Symbol;Acc:619881]		8.20548	7.74721	7.7041	8.14779	8.1883	8.40396	6.22668	6.38219	6.8777	7.75052	0	0
D3Z898		CNH/Normoxia	-1.21643	0.134504	-9.04385	3	0.00285508	0.0688317		0.313333	0.313333	SAMHD1	SAM and HD domain containing deoxynucleoside triphosphate triphosphohydrolase 1 [Source:RGD Symbol;Acc:1308369]		8.34607	8.99802	8.86144	8.45856	8.4346	8.76279	6.82449	7.75871	7.5521	7.62947	0	0
A0A8I6AEL0		CNH/Normoxia	-1.17457	0.23423	-5.01461	3	0.0152698	0.111548		0.257895	0.257895	MAP3K5	mitogen-activated protein kinase kinase kinase 5 [Source:RGD Symbol;Acc:1306565]		9.08724	9.00497	8.79003	8.81128	8.71779	9.01812	7.6471	7.88552	7.01083	8.38047	0	0
D4A871		CNH/Normoxia	-1.10681	0.305087	-3.62786	3	0.0360476	0.15699		0.238462	0.238462	LMOD3	leiomodin 3 [Source:RGD Symbol;Acc:1564924]		8.16723	9.19257	8.99887	9.56688	9.07213	9.40266	8.37283	7.55334	7.59706	8.3164	0	0
Q5FVP9		CNH/Normoxia	-1.09804	0.204046	-5.38134	3	0.0125685	0.104906		0.25	0.25	LOC100361907	complement factor H-related protein B [Source:RGD Symbol;Acc:2319172]		7.71378	7.9606	8.13417	8.49495	8.06478	8.4426	7.07387	6.42362	7.4668	7.12818	0	0
P53817	Q4KLN5	CNH/Normoxia	-1.08559	0.3256	-3.33413	3	0.0445818	0.170502		0.2	0.2	P53817		Q4KLN5	7.41752	7.50546	7.57568	8.42454	7.73086	8.43189	7.32791	5.83914	6.88725	6.93382	0	0
P09034		CNH/Normoxia	-1.05762	0.271857	-3.89035	3	0.0301143	0.143056		0.35	0.35	ASS1	argininosuccinate synthase 1 [Source:RGD Symbol;Acc:2163]		7.85628	9.2792	9.88277	10.1831	9.55381	9.43001	7.07495	7.42087	8.89962	9.62279	0	0
Q5I0L4		CNH/Normoxia	-1.05627	0.233435	-4.52491	3	0.0201884	0.122665		0.133333	0.133333	Q5I0L4			8.18213	8.26965	8.38364	8.49592	8.39006	8.98995	7.95619	7.53311	6.86834	7.22482	0	0
D3ZCM4		CNH/Normoxia	-1.04721	0.328445	-3.1884	3	0.049772	0.181417		0.2	0.2	DNAJC15	DnaJ heat shock protein family (Hsp40) member C15 [Source:RGD Symbol;Acc:1307154]		8.9377	8.94175	9.5006	9.86503	9.45132	9.36921	8.53863	8.51841	7.28402	8.84715	0	0
Q9QX75		CNH/Normoxia	-1.04012	0.217599	-4.77998	3	0.0174049	0.117374		0.1625	0.1625	Q9QX75			12.4345	12.5318	12.4404	13.0665	12.7581	13.1892	11.7619	11.3205	12.152	11.5521	0	0
B0BNC9		CNH/Normoxia	-0.983603	0.137701	-7.14301	3	0.0056494	0.0808607		0.0148148	0.0148148	B0BNC9			11.6971	11.9416	12.2834	12.3997	12.1418	12.3867	10.9933	11.2017	11.3484	11.0273	0	0
Q5U2U5		CNH/Normoxia	-0.973051	0.209811	-4.63775	3	0.0188906	0.122117		0.1	0.1	PLIN2	perilipin 2 [Source:RGD Symbol;Acc:728889]		10.2519	9.92961	10.3395	9.8357	10.1836	10.3051	9.22155	8.4004	9.49388	9.51237	0	0
Q5I0I9		CNH/Normoxia	-0.949182	0.14594	-6.50391	3	0.00738189	0.0884088		0.0571429	0.0571429	Q5I0I9			11.002	10.2917	10.6418	10.6951	11.1966	10.5155	9.89371	9.76872	9.76072	9.57612	0	0
A0A0G2K059		CNH/Normoxia	-0.937141	0.148059	-6.3295	3	0.00797354	0.0915749		0.2	0.2	MCU	mitochondrial calcium uniporter [Source:RGD Symbol;Acc:1589771]		9.83223	9.65606	10.1753	10.098	9.85177	9.83365	9.24626	9.03631	8.57989	9.02032	0	0
Q925D6		CNH/Normoxia	-0.927093	0.0652165	-14.2156	3	0.000754208	0.0567742		0.209091	0.209091	MAP2K6	mitogen-activated protein kinase kinase 6 [Source:RGD Symbol;Acc:620666]		10.7955	11.1153	11.0873	10.9136	11.2267	11.1882	9.86413	10.1326	10.3725	9.90604	0	0
A0A096MJN4		CNH/Normoxia	-0.916157	0.232806	-3.93529	3	0.0292274	0.141603		0.3	0.3	SEPTIN4	septin 4 [Source:RGD Symbol;Acc:1308781]		9.29546	9.14003	8.68454	9.59902	9.4647	9.44471	8.90056	8.64464	7.74493	8.02656	0	0
A0A0G2JZ60		CNH/Normoxia	-0.911418	0.219219	-4.15757	3	0.0253026	0.13171		0.176471	0.176471	FSD1L	fibronectin type III and SPRY domain containing 1-like [Source:RGD Symbol;Acc:1564809]		8.86645	9.29946	9.49315	9.43153	8.63999	9.45476	8.53101	8.02519	8.57286	8.01548	0	0
P02651		CNH/Normoxia	-0.899162	0.179655	-5.00495	3	0.0153508	0.111652		0.0463415	0.0463415	APOA4	apolipoprotein A4 [Source:RGD Symbol;Acc:2132]		12.6446	12.5868	12.7366	12.8544	12.5242	12.4338	11.4927	11.2199	12.3218	11.9777	0	0
D3ZQ37		CNH/Normoxia	-0.896673	0.136972	-6.54641	3	0.00724655	0.0884088		0.233333	0.233333	KBTBD12	kelch repeat and BTB domain containing 12 [Source:RGD Symbol;Acc:1585999]		9.50488	9.53375	9.57042	9.6411	9.89248	8.92631	8.93746	8.41034	8.49224	8.73976	0	0
E2CWF0		CNH/Normoxia	-0.889291	0.150555	-5.90674	3	0.00969029	0.0959941		0.322222	0.322222	PPP3CC	protein phosphatase 3 catalytic subunit gamma [Source:RGD Symbol;Acc:621616]		9.26207	8.62348	8.68241	8.8387	8.94294	8.46785	8.13395	7.7384	7.51303	8.37026	0	0
Q9QZH4		CNH/Normoxia	-0.886854	0.256878	-3.45244	3	0.0408641	0.16461		0.215385	0.215385	Q9QZH4			8.80456	9.4995	9.18863	9.26038	8.99554	9.54894	8.41851	7.82506	8.03373	9.04031	0	0
Q02401		CNH/Normoxia	-0.875497	0.14244	-6.14641	3	0.00866354	0.0927663		0.1	0.1	Q02401			7.744	7.35197	8.08006	8.12969	7.72017	7.21481	6.77302	6.68332	7.35531	6.82474	0	0
Q5PQQ1		CNH/Normoxia	-0.874073	0.135328	-6.45892	3	0.00752883	0.088867		0.2	0.2	GTPBP3	GTP binding protein 3 [Source:RGD Symbol;Acc:1305367]		9.57979	9.80912	9.89426	10.2176	10.1013	10.1716	9.20234	9.11526	9.12981	8.90543	0	0
D4ADS4		CNH/Normoxia	-0.872605	0.0929747	-9.3854	3	0.00256237	0.0688317		0.103125	0.103125	MGST3	microsomal glutathione S-transferase 3 [Source:RGD Symbol;Acc:1306373]		10.6439	11.0857	11.0221	10.4618	10.4475	10.4046	9.83924	10.2681	9.84035	9.66792	0	0
P48032		CNH/Normoxia	-0.866319	0.101923	-8.4997	2	0.0135609	0.105656		0.4	0.3	P48032			8.53452	9.0424		8.46426	9.53361	8.21033	7.4879	8.21823	7.66883	7.76923	1	0
Q9QXJ0		CNH/Normoxia	-0.842239	0.119975	-7.02012	3	0.0059373	0.0812376		0.0333333	0.0333333	Q9QXJ0			9.98024	10.098	9.85984	10.0816	9.14494	10.4159	9.37966	9.23351	9.06647	8.92014	0	0
D4A5J2		CNH/Normoxia	-0.83327	0.125293	-6.65058	3	0.0069283	0.0871012		0.0666667	0.0666667	NT5M	5',3'-nucleotidase, mitochondrial [Source:RGD Symbol;Acc:1309622]		9.4355	9.87226	9.5507	9.57727	9.64057	9.67197	8.46649	8.89318	9.17402	8.61477	0	0
Q80VJ4		CNH/Normoxia	-0.828815	0.127274	-6.51202	3	0.00735581	0.0884088		0.247826	0.247826	Q80VJ4			8.95683	8.90497	8.83923	8.86605	9.27782	9.42346	8.05699	8.48303	8.11839	7.95555	0	0
A0MV40		CNH/Normoxia	-0.826698	0.215498	-3.83622	3	0.031229	0.145283		0.0333333	0.0333333	SHISA4	shisa family member 4 [Source:RGD Symbol;Acc:1312041]		8.76552	8.65023	9.2239	8.33294	8.10457	8.0723	7.60071	8.38958	8.19414	7.13253	0	0
B5DFG1		CNH/Normoxia	-0.813054	0.11279	-7.20858	3	0.00550331	0.0799217		0	0	PINK1	PTEN induced kinase 1 [Source:RGD Symbol;Acc:1305769]		10.8686	11.2259	10.9786	11.0323	10.9864	10.8439	10.0194	9.9483	10.3721	10.3652	0	0
Q5BJZ6		CNH/Normoxia	-0.81021	0.229959	-3.52328	3	0.0388258	0.161858		0.0777778	0.0777778	Q5BJZ6			9.96353	10.2227	10.4153	10.1523	10.4517	10.6938	10.1363	9.5665	9.31303	9.00951	0	0
F1M8H2		CNH/Normoxia	-0.807882	0.127578	-6.33248	3	0.00796294	0.0915749		0.2	0.2	WARS2	tryptophanyl tRNA synthetase 2 (mitochondrial) [Source:RGD Symbol;Acc:1593417]		10.1027	10.3024	10.4615	10.1198	10.0247	10.4306	9.36309	9.44752	9.19774	9.72131	0	0
B0BNI6		CNH/Normoxia	-0.796118	0.200179	-3.97704	3	0.0284334	0.139341		0.205	0.205	SLC25A35	solute carrier family 25, member 35 [Source:RGD Symbol;Acc:1598229]		8.8526	8.83371	8.96794	9.51654	9.31293	9.0396	7.87436	8.75866	8.31431	8.21709	0	0
Q5XIF9		CNH/Normoxia	-0.792179	0.139831	-5.66527	3	0.0108923	0.099742		0.218182	0.218182	Q5XIF9			9.94782	9.47574	10.3336	9.89619	10.4446	10.2709	9.17023	8.9278	9.22622	9.41164	0	0
Q5HZE0		CNH/Normoxia	-0.786548	0.132484	-5.93692	3	0.0095525	0.0952559		0.10625	0.10625	Q5HZE0			9.95878	9.93532	9.95986	10.3968	10.4535	10.2115	9.47552	9.47077	9.17079	9.3472	0	0
Q64270		CNH/Normoxia	-0.785293	0.170086	-4.61702	3	0.0191208	0.122137		0.327273	0.327273	Q64270			8.55545	8.31979	8.16725	8.3175	8.49493	5.89793	7.46739	7.87211	7.57495	7.21693	0	0
D3ZSK9		CNH/Normoxia	-0.784261	0.172379	-4.54962	3	0.0198946	0.1223		0.2	0.2	C8H15ORF61	similar to human chromosome 15 open reading frame 61 [Source:RGD Symbol;Acc:1309779]		11.1034	10.3932	11.0555	10.3729	11.0741	10.4594	10.0373	10.0428	9.96017	9.78335	0	0
A0A0G2K6C7		CNH/Normoxia	-0.770246	0.201561	-3.8214	3	0.0315434	0.14576		0.194118	0.194118	TRIM5	tripartite motif-containing 5 [Source:RGD Symbol;Acc:1304579]		9.46964	9.853	8.97208	9.54133	9.86033	9.63453	8.53922	8.99714	9.06474	8.53852	0	0
Q8CIN7		CNH/Normoxia	-0.765275	0.132516	-5.77497	3	0.0103233	0.0984296		0.115152	0.115152	Q8CIN7			10.6775	10.58	10.706	10.9668	10.8815	10.9399	10.1132	9.90739	10.3504	9.73563	0	0
A0A0G2K427		CNH/Normoxia	-0.764426	0.151506	-5.04552	3	0.0150145	0.111483		0.062963	0.062963	IVNS1ABP	influenza virus NS1A binding protein [Source:RGD Symbol;Acc:1306290]		11.7047	11.3102	11.279	11.757	11.6002	11.3791	11.0322	10.8029	10.7532	10.3741	0	0
A0A1B0GWY3		CNH/Normoxia	-0.758186	0.124758	-6.07723	3	0.0089446	0.0930716		0.285	0.285	TOMM5	translocase of outer mitochondrial membrane 5 [Source:RGD Symbol;Acc:1596808]		8.82462	8.53517	8.81141	8.64642	8.84827	8.83323	8.28698	8.06779	8.02992	7.53653	0	0
P97584		CNH/Normoxia	-0.75739	0.0930145	-8.14271	3	0.00387322	0.0724071		0.0121951	0.0121951	P97584			13.3499	13.535	13.3678	13.5495	13.2378	13.4219	12.7838	12.4041	12.7821	12.6416	0	0
D4A0F3		CNH/Normoxia	-0.751266	0.102733	-7.3128	3	0.00528118	0.0793884		0.216667	0.216667	OSBPL6	oxysterol binding protein-like 6 [Source:RGD Symbol;Acc:1308887]		9.13235	9.36362	9.11097	9.15603	9.28694	9.19526	8.52051	8.24091	8.7466	8.31703	0	0
D4ADQ9		CNH/Normoxia	-0.741978	0.206441	-3.59413	3	0.036915	0.157648		0	0	SEC31B	SEC31 homolog B, COPII coat complex component [Source:RGD Symbol;Acc:1598329]		9.08251	9.45674	9.35885	9.67814	9.55405	9.37294	8.82323	8.39156	9.24352	8.24259	0	0
A0A8I5ZRN3		CNH/Normoxia	-0.74195	0.22754	-3.26075	3	0.0471048	0.175414		0.125	0.125	NEB	nebulin [Source:RGD Symbol;Acc:1311134]		8.95773	8.37417	8.91633	8.6704	8.88337	8.32112	8.56539	7.95938	7.41438	7.85659	0	0
A0A0G2K0X0		CNH/Normoxia	-0.741292	0.139089	-5.32961	3	0.0129095	0.104906		0.192857	0.192857	TAFAZZIN	tafazzin, phospholipid-lysophospholipid transacylase [Source:RGD Symbol;Acc:1588532]		8.96287	9.59808	9.13087	9.04046	9.24312	9.20618	8.34667	8.68677	8.78434	7.98002	0	0
Q5FVJ3		CNH/Normoxia	-0.731709	0.212966	-3.4358	3	0.0413627	0.165063		0	0	PLPP7	phospholipid phosphatase 7 (inactive) [Source:RGD Symbol;Acc:1305821]		9.35826	9.5309	9.31742	9.27518	9.65565	9.61947	8.50499	9.38202	8.05929	8.88537	0	0
O88484		CNH/Normoxia	-0.730801	0.19778	-3.69502	3	0.0343966	0.153778		0.33	0.33	O88484			8.56995	9.27169	9.42081	9.30698	9.21786	9.32668	8.48516	8.72357	8.58444	8.02627	0	0
F1LSP9		CNH/Normoxia	-0.728678	0.138323	-5.26792	3	0.0133321	0.104906		0	0	FGGY	FGGY carbohydrate kinase domain containing [Source:RGD Symbol;Acc:1359429]		10.1289	9.50179	9.47386	9.80525	9.87657	9.43364	9.73915	8.90384	8.50224	8.82247	0	0
Q64591		CNH/Normoxia	-0.719004	0.140664	-5.11149	3	0.0144879	0.109675		0.0647059	0.0647059	Q64591			12.6323	12.7351	12.4516	12.3418	12.6099	12.524	11.6469	11.7402	12.285	11.6483	0	0
Q4QQW3		CNH/Normoxia	-0.706176	0.0749308	-9.42437	3	0.00253154	0.0688317		0.0411765	0.0411765	Q4QQW3			11.4301	11.5338	11.596	11.8811	11.6818	11.7633	10.8109	10.927	11.0257	10.9512	0	0
Q3ZU82		CNH/Normoxia	-0.69759	0.19737	-3.53443	3	0.0385169	0.161269		0.238462	0.238462	Q3ZU82			8.61995	8.83959	8.66081	8.63123	8.57347	8.85745	8.53493	7.44002	8.2052	7.81782	0	0
A0A0G2JYY6		CNH/Normoxia	-0.694333	0.0928675	-7.4766	3	0.00495533	0.0788152		0.062963	0.062963	COQ10A	coenzyme Q10A [Source:RGD Symbol;Acc:1562447]		12.2035	12.2689	12.4264	12.6991	12.6573	12.6579	11.5135	11.7064	11.9618	11.7894	0	0
D3ZRD9		CNH/Normoxia	-0.689599	0.210967	-3.26876	3	0.0468209	0.174981		0	0	AIF1L	allograft inflammatory factor 1-like [Source:RGD Symbol;Acc:1305081]		9.96671	10.0119	9.3999	9.62224	10.415	9.87785	9.3457	8.7783	9.23048	9.41619	0	0
D3ZRL3		CNH/Normoxia	-0.688088	0.148686	-4.62779	3	0.0190007	0.122117		0.18	0.18	DUSP23	dual specificity phosphatase 23 [Source:RGD Symbol;Acc:1309202]		9.83735	9.95387	10.2034	10.536	10.2814	10.1153	9.54985	9.64213	9.18416	9.48978	0	0
P15129		CNH/Normoxia	-0.686533	0.171652	-3.99955	3	0.0280166	0.138772		0.154167	0.154167	CYP4B1	cytochrome P450, family 4, subfamily b, polypeptide 1 [Source:RGD Symbol;Acc:2480]		10.3889	10.6677	10.6733	11.0128	10.5868	10.6413	9.89607	9.79212	10.4857	9.72727	0	0
M0R5K3		CNH/Normoxia	-0.681565	0.160941	-4.23488	3	0.0240979	0.129531		0.146154	0.146154	COX7A1	cytochrome c oxidase subunit 7A1 [Source:RGD Symbol;Acc:6496527]		14.7453	14.7914	14.3689	15.2402	14.7001	14.9074	14.2151	13.7181	14.1514	14.3525	0	0
D3ZXS4		CNH/Normoxia	-0.676989	0.207391	-3.26432	3	0.0469782	0.175285		0.167742	0.167742	LRRC39	leucine rich repeat containing 39 [Source:RGD Symbol;Acc:1585106]		10.5542	11.2511	11.3788	10.0167	10.3235	10.8862	10.1108	10.2525	10.2069	9.79314	0	0
P48284		CNH/Normoxia	-0.669962	0.204246	-3.28017	3	0.0464198	0.174074		0.186667	0.186667	P48284			10.6696	10.6523	10.8798	11.4939	11.3077	11.1543	10.641	10.3595	10.4069	10.0178	0	0
P43424		CNH/Normoxia	-0.660902	0.0543371	-12.163	3	0.00119641	0.0626166		0.15	0.15	P43424			9.97228	9.72701	9.79659	9.90077	9.78028	9.50222	9.42921	8.92633	9.15754	9.19129	0	0
Q68FT1		CNH/Normoxia	-0.659833	0.0745838	-8.84687	3	0.00304424	0.0688317		0.0621212	0.0621212	COQ9	coenzyme Q9 [Source:RGD Symbol;Acc:1586040]		12.1368	11.9865	11.9935	11.9652	12.239	11.9168	11.3664	11.2567	11.5089	11.3871	0	0
Q32Q54		CNH/Normoxia	-0.65856	0.0521656	-12.6244	3	0.0010718	0.0607144		0.0666667	0.0666667	UQCC1	ubiquinol-cytochrome c reductase complex assembly factor 1 [Source:RGD Symbol;Acc:1585681]		10.7638	10.7448	10.8969	10.8295	10.8912	10.8536	10.1202	10.2584	10.2596	10.0419	0	0
Q4V7F3		CNH/Normoxia	-0.657101	0.169922	-3.86707	3	0.0305874	0.1438		0.0333333	0.0333333	OSGEPL1	O-sialoglycoprotein endopeptidase-like 1 [Source:RGD Symbol;Acc:1305575]		9.79225	9.73633	9.66942	10.236	10.1463	10.0467	9.62114	8.9948	9.44993	9.0571	0	0
D4A568		CNH/Normoxia	-0.65662	0.0740948	-8.8619	3	0.00302923	0.0688317		0.1	0.1	COX18	cytochrome c oxidase assembly factor COX18 [Source:RGD Symbol;Acc:1559547]		9.84454	10.0967	10.0648	10.0573	10.25	9.96608	9.45957	9.2989	9.38678	9.41461	0	0
D3ZDU2		CNH/Normoxia	-0.653755	0.171245	-3.81766	3	0.0316234	0.145989		0.22	0.22	RPTOR	regulatory associated protein of MTOR, complex 1 [Source:RGD Symbol;Acc:1311784]		8.2821	8.63278	8.23261	8.13766	8.25645	8.02732	7.44932	7.24144	8.03861	7.70156	0	0
A0A8I5Y9W2		CNH/Normoxia	-0.649661	0.0429693	-15.1192	3	0.000628188	0.0567742		0.1	0.1	TESC	tescalcin [Source:RGD Symbol;Acc:1566317]		10.6272	10.869	10.7861	10.9677	10.7647	10.8849	10.0608	10.1918	10.2034	10.2018	0	0
Q6P6Q9		CNH/Normoxia	-0.646111	0.120658	-5.35488	3	0.0127414	0.104906		0.0666667	0.0666667	Q6P6Q9			9.75775	9.60628	9.94077	9.9414	9.96744	10.0701	9.50454	8.72471	9.33808	9.24521	0	0
A0A0G2K309		CNH/Normoxia	-0.643296	0.0678277	-9.48426	3	0.00248511	0.0687597		0.122727	0.122727	SLC25A15	solute carrier family 25 member 15 [Source:RGD Symbol;Acc:1311488]		10.7864	10.6781	10.7559	10.6361	10.9015	10.803	10.2197	10.0093	10.0155	10.2231	0	0
Q91ZV2		CNH/Normoxia	-0.642402	0.0544902	-11.7893	3	0.00131181	0.0626375		0.166667	0.0666667	Q91ZV2			9.21343	10.162	9.98451	9.41602		8.43543	8.40961	9.53572	9.42309	8.82583	1	0
F1LM42		CNH/Normoxia	-0.639263	0.0746058	-8.56855	3	0.00334083	0.0693365		0.0770833	0.0770833	ANK2	ankyrin 2 [Source:RGD Symbol;Acc:620156]		10.3588	10.6026	10.3861	10.3504	10.3564	10.3987	9.60823	9.69428	9.87485	9.90089	0	0
Q63803		CNH/Normoxia	-0.633637	0.0751241	-8.43453	3	0.00349733	0.0701651		0.131707	0.131707	Q63803			10.4778	10.7582	10.7244	10.7882	10.5882	10.5849	9.95664	10.132	10.1403	9.87336	0	0
P97694		CNH/Normoxia	-0.633046	0.144034	-4.3951	3	0.0218281	0.124758		0.275	0.275	CYTH1	cytohesin 1 [Source:RGD Symbol;Acc:620397]		9.09834	9.1279	8.89532	9.0227	8.95118	9.0349	7.91799	8.52856	8.37488	8.73327	0	0
Q642B0		CNH/Normoxia	-0.630255	0.109918	-5.73387	3	0.0105318	0.0990367		0.147619	0.147619	GPC4	glypican 4 [Source:RGD Symbol;Acc:1359399]		10.3408	10.3002	10.2591	10.5635	10.6155	10.3143	9.87695	9.52208	9.97208	9.70353	0	0
A0A8I6AHE4		CNH/Normoxia	-0.62484	0.143727	-4.34741	3	0.0224738	0.125973		0.177778	0.177778	GATB	glutamyl-tRNA amidotransferase subunit B [Source:RGD Symbol;Acc:1307864]		10.9856	11.1263	11.1824	10.8527	10.5848	11.0894	10.3062	10.1164	10.3054	10.6534	0	0
Q5U2S6		CNH/Normoxia	-0.611371	0.100136	-6.10541	3	0.0088287	0.092817		0.102273	0.102273	ASB2	ankyrin repeat and SOCS box-containing 2 [Source:RGD Symbol;Acc:1306414]		9.70836	9.96949	10.104	9.93871	9.96522	10.0719	9.56547	9.1463	9.40089	9.28035	0	0
A0A8I6AQB7		CNH/Normoxia	-0.610652	0.1497	-4.07919	3	0.0266043	0.135126		0.15	0.15	OPA3	outer mitochondrial membrane lipid metabolism regulator OPA3 [Source:RGD Symbol;Acc:1309147]		11.3555	11.3526	11.492	11.6822	11.3611	11.4268	11.019	10.8479	11.1187	10.3519	0	0
Q4V890		CNH/Normoxia	-0.610586	0.131514	-4.64276	3	0.0188356	0.122117		0.141667	0.141667	FEM1A	fem-1 homolog A [Source:RGD Symbol;Acc:1561112]		9.71762	9.77343	9.74849	9.90296	10.02	9.78017	8.80052	9.0615	9.53038	9.42824	0	0
Q9Z158		CNH/Normoxia	-0.607863	0.149329	-4.07062	3	0.0267518	0.13559		0.145455	0.145455	STX17	syntaxin 17 [Source:RGD Symbol;Acc:708499]		9.22134	9.57729	9.36457	9.52479	9.35044	9.17768	8.66412	8.37487	9.11671	8.89025	0	0
Q63537		CNH/Normoxia	-0.607644	0.0824044	-7.37393	3	0.00515634	0.0788152		0.108333	0.108333	Q63537			9.85911	9.86306	9.51343	9.46657	9.56586	9.35368	9.28834	9.00972	8.855	9.01545	0	0
Q01992		CNH/Normoxia	-0.606335	0.0254855	-23.7913	3	0.000162727	0.0563903		0.156897	0.156897	Q01992			10.0141	9.90867	10.0706	10.0198	10.0711	10.1309	9.46729	9.28039	9.41381	9.45368	0	0
Q4KLZ0		CNH/Normoxia	-0.605399	0.108374	-5.5862	3	0.0113281	0.101196		0.0625	0.0625	VNN1	vanin 1 [Source:RGD Symbol;Acc:1310075]		10.3487	10.7314	10.3349	10.7815	10.343	10.4725	9.93825	9.94622	9.91731	9.78467	0	0
Q920P0		CNH/Normoxia	-0.605312	0.137086	-4.41557	3	0.0215585	0.124758		0.0103448	0.0103448	Q920P0			10.8331	11.1404	10.8769	11.4494	11.3654	11.3584	10.6044	10.5392	10.6156	10.502	0	0
A0A8I5ZPV5		CNH/Normoxia	-0.602224	0.0627666	-9.59465	3	0.00240245	0.0687597		0.246154	0.246154	PTCD2	pentatricopeptide repeat domain 2 [Source:RGD Symbol;Acc:1310308]		8.88493	8.94332	9.13277	9.12235	8.69375	8.58743	8.09069	8.35283	8.63561	8.52646	0	0
Q9WVR3		CNH/Normoxia	-0.594179	0.0728815	-8.15267	3	0.00385953	0.0724071		0.157377	0.157377	Q9WVR3			9.67001	9.73505	9.79722	9.88412	9.69458	9.71321	9.14809	9.14275	9.35184	8.97673	0	0
Q63787		CNH/Normoxia	-0.592467	0.122962	-4.81828	3	0.0170309	0.116487		0.2	0.2	Q63787			8.57184	8.92492	8.25966	8.56194	7.76598	8.06827	7.94038	8.03193	7.55604	8.25092	0	0
Q4V8J4		CNH/Normoxia	-0.590297	0.172902	-3.41406	3	0.0420255	0.166307		0.163636	0.163636	GPAT3	glycerol-3-phosphate acyltransferase 3 [Source:RGD Symbol;Acc:1565703]		8.98218	9.55155	9.85552	9.30847	9.53343	9.62054	9.0544	8.7485	9.13194	8.57763	0	0
A0A8I6A9H4		CNH/Normoxia	-0.589672	0.0390812	-15.0884	3	0.000632001	0.0567742		0.0815789	0.0815789	ART3	ADP-ribosyltransferase 3 [Source:RGD Symbol;Acc:628833]		12.9685	12.9964	13.1945	13.0692	13.082	13.1464	12.5151	12.3777	12.5589	12.456	0	0
G3V6P4		CNH/Normoxia	-0.589008	0.0896305	-6.57151	3	0.00716812	0.0884088		0.1	0.1	PHOSPHO1	phosphoethanolamine/phosphocholine phosphatase 1 [Source:RGD Symbol;Acc:1306182]		10.0552	10.1416	10.243	10.2787	10.2064	10.3452	9.58828	9.51799	9.90726	9.4617	0	0
Q91XQ2		CNH/Normoxia	-0.58819	0.0367565	-16.0023	3	0.000530699	0.0567742		0.0764706	0.0764706	EPM2A	EPM2A glucan phosphatase, laforin [Source:RGD Symbol;Acc:71047]		11.1816	11.0052	11.1899	11.191	11.1751	11.0489	10.512	10.5196	10.5682	10.5899	0	0
Q5BJQ0		CNH/Normoxia	-0.586775	0.025307	-23.1862	3	0.000175743	0.0563903		0.0389474	0.0389474	COQ8A	coenzyme Q8A [Source:RGD Symbol;Acc:1308245]		12.0857	12.3408	12.4709	12.3771	12.3627	12.4024	11.551	11.7936	11.8513	11.7389	0	0
A0A8I6A0J6		CNH/Normoxia	-0.583069	0.117758	-4.95143	3	0.0158095	0.112942		0	0	A0A8I6A0J6			11.9787	11.8236	11.9951	12.0851	12.2519	12.3269	11.7226	11.4873	11.2947	11.4706	0	0
D3ZYY0		CNH/Normoxia	-0.577186	0.135019	-4.27486	3	0.0235041	0.128605		0.10625	0.10625	SDR39U1	short chain dehydrogenase/reductase family 39U, member 1 [Source:RGD Symbol;Acc:1309307]		12.2398	12.2746	12.3522	12.4188	12.1585	11.9366	11.618	12.0298	11.4347	11.5291	0	0
D4A264		CNH/Normoxia	-0.574572	0.117034	-4.90945	3	0.0161819	0.113746		0.159524	0.159524	PTGR3	prostaglandin reductase 3 [Source:RGD Symbol;Acc:1309999]		9.72402	10.0719	10.2764	10.2024	10.1224	9.96514	9.51866	9.37153	9.36455	9.68853	0	0
Q6IMG5		CNH/Normoxia	-0.573603	0.108796	-5.27226	3	0.0133018	0.104906		0	0	NHLRC1	NHL repeat containing E3 ubiquitin protein ligase 1 [Source:RGD Symbol;Acc:735081]		9.51754	9.81617	9.96954	9.80451	9.96867	9.96352	8.80051	9.46399	9.62146	9.0191	0	0
P33124		CNH/Normoxia	-0.573346	0.0732477	-7.8275	3	0.00434165	0.075198		0.127273	0.127273	P33124			10.044	10.0566	10.328	10.2493	10.3718	10.0029	9.39172	9.68422	9.61955	9.70032	0	0
Q7M730		CNH/Normoxia	-0.565966	0.0458084	-12.3551	3	0.00114231	0.0611918		0	0	SCN4B	sodium voltage-gated channel beta subunit 4 [Source:RGD Symbol;Acc:631404]		10.8166	10.904	11.2769	11.3086	11.389	11.0757	10.328	10.428	10.6583	10.6482	0	0
A0A0G2K764		CNH/Normoxia	-0.562806	0.0655581	-8.58484	3	0.00332243	0.0693365		0.205263	0.205263	TXNRD3	thioredoxin reductase 3 [Source:RGD Symbol;Acc:1308363]		9.36778	9.37369	9.30307	9.21781	9.22027	9.08591	8.77675	8.77432	8.8866	8.47062	0	0
B0BMY6		CNH/Normoxia	-0.554809	0.0616546	-8.99866	3	0.00289707	0.0688317		0.369231	0.369231	OTULIN	OTU deubiquitinase with linear linkage specificity [Source:RGD Symbol;Acc:2324500]		7.75859	7.17609	7.51018	7.81887	7.20397	7.07108	7.01453	6.64624	7.0527	7.28535	0	0
D3ZF13		CNH/Normoxia	-0.554416	0.106078	-5.22649	3	0.0136261	0.105993		0.113636	0.113636	NDUFAB1	NADH:ubiquinone oxidoreductase subunit AB1 [Source:RGD Symbol;Acc:1305619]		12.3395	12.1312	12.4981	12.1811	12.5891	12.5692	11.8801	11.7515	11.7722	11.9175	0	0
D3ZJK0		CNH/Normoxia	-0.552058	0.136445	-4.04601	3	0.0271814	0.136759		0.0666667	0.0666667	ART1	ADP-ribosyltransferase 1 [Source:RGD Symbol;Acc:1304591]		11.556	11.4187	11.6642	11.593	11.647	11.2562	10.8987	10.9066	11.4503	10.6622	0	0
O35077		CNH/Normoxia	-0.543292	0.0464029	-11.7081	3	0.0013388	0.0626375		0.118605	0.118605	GPD1	glycerol-3-phosphate dehydrogenase 1 [Source:RGD Symbol;Acc:621381]		11.2698	11.4719	11.5383	11.4903	11.5763	11.4055	10.8022	10.9444	11.0616	10.812	0	0
P23565		CNH/Normoxia	-0.541971	0.150796	-3.59406	3	0.0369169	0.157648		0.4	0.4	P23565			11.1528	11.6585	12.0898	11.5886	11.7351	11.6642	10.6485	11.4666	11.0895	11.1716	0	0
Q9JK25		CNH/Normoxia	-0.539426	0.123525	-4.36693	3	0.0222066	0.125646		0.175439	0.175439	CLIP1	CAP-GLY domain containing linker protein 1 [Source:RGD Symbol;Acc:67404]		9.4235	9.3766	9.42126	9.51074	9.53108	9.31952	9.16667	8.784	9.08903	8.5244	0	0
F1M7Q7		CNH/Normoxia	-0.537277	0.122711	-4.3784	3	0.0220515	0.12542		0.153846	0.153846	OTUD4	OTU deubiquitinase 4 [Source:RGD Symbol;Acc:1305606]		8.64235	8.82015	9.26052	8.7225	8.94243	8.66719	8.47709	8.01452	8.62908	8.13581	0	0
P0C2X9		CNH/Normoxia	-0.535885	0.128123	-4.18258	3	0.0249045	0.130769		0.132911	0.132911	P0C2X9			11.8972	11.6833	11.9393	11.9438	12.157	12.19	11.2592	11.2791	11.2409	11.8316	0	0
O35854		CNH/Normoxia	-0.528017	0.124018	-4.25759	3	0.0237583	0.129335		0.016	0.016	O35854			14.0247	14.2869	14.2656	14.7033	14.5112	14.5519	13.8963	13.7437	13.8784	13.9093	0	0
Q9QW07		CNH/Normoxia	-0.527476	0.0783819	-6.72956	3	0.00669917	0.0857886		0.181818	0.181818	Q9QW07			9.31077	9.66341	9.57772	9.67417	9.51761	9.35971	8.99622	9.08033	8.91565	8.98548	0	0
A0A8I5ZUD8		CNH/Normoxia	-0.526458	0.115278	-4.56686	3	0.0196929	0.1223		0.0764706	0.0764706	SLC30A9	solute carrier family 30 member 9 [Source:RGD Symbol;Acc:1593180]		10.4062	10.0666	10.1421	10.1013	10.0948	10.0325	9.82135	9.60819	9.87494	9.20418	0	0
D3ZUU6		CNH/Normoxia	-0.526343	0.0966818	-5.44407	3	0.0121705	0.103903		0.133333	0.133333	CLEC3B	C-type lectin domain family 3, member B [Source:RGD Symbol;Acc:1311031]		9.91141	9.61365	10.1685	9.54406	9.79102	9.6533	9.23923	8.89794	9.67702	9.28276	0	0
G3V7P6		CNH/Normoxia	-0.521518	0.0265792	-19.6213	3	0.000289228	0.0563903		0.125	0.125	NUDT16	nudix hydrolase 16 [Source:RGD Symbol;Acc:1311387]		10.0853	10.1026	10.19	10.5031	10.3903	10.1313	9.63195	9.5834	9.60583	9.97638	0	0
Q8VIJ5		CNH/Normoxia	-0.519114	0.119804	-4.33303	3	0.0226733	0.126622		0.188333	0.188333	Q8VIJ5			9.69333	9.97757	9.7617	9.80613	9.65972	9.80356	9.61452	8.9881	9.30352	9.15207	0	0
P20651		CNH/Normoxia	-0.517531	0.0865952	-5.97644	3	0.00937594	0.0946439		0.16	0.16	P20651			9.96399	9.77101	10.0961	10.1917	10.1053	10.0294	9.67026	9.45465	9.48372	9.42629	0	0
Q8K3P7		CNH/Normoxia	-0.517517	0.0844076	-6.13117	3	0.00872443	0.0927663		0.095	0.095	Q8K3P7			10.7483	11.036	10.9935	10.875	10.9546	10.9457	10.2927	10.23	10.5455	10.5626	0	0
P04166		CNH/Normoxia	-0.516096	0.0397906	-12.9703	3	0.000989475	0.0607144		0.0735294	0.0735294	CYB5B	cytochrome b5 type B [Source:RGD Symbol;Acc:621551]		12.6126	12.5487	12.7349	12.7415	12.5923	12.8219	12.0699	12.1487	12.2211	12.1574	0	0
A0A8I5ZLR0		CNH/Normoxia	-0.506729	0.148949	-3.40204	3	0.0423977	0.166922		0.0857143	0.0857143	GSTT3	glutathione S-transferase, theta 3 [Source:RGD Symbol;Acc:1562732]		9.91077	10.0036	9.65083	9.7402	9.85917	9.48203	9.37729	9.1755	9.59448	8.92356	0	0
F7F588		CNH/Normoxia	-0.505124	0.0200959	-25.1357	3	0.000138079	0.0563903		0.0974359	0.0974359	NMNAT3	nicotinamide nucleotide adenylyltransferase 3 [Source:RGD Symbol;Acc:1309140]		11.2949	11.2794	11.4062	11.3669	11.3742	11.3305	10.7487	10.7502	10.9531	10.8786	0	0
D4AD58		CNH/Normoxia	-0.50306	0.0819765	-6.13663	3	0.00870254	0.0927663		0.05	0.05	ETFRF1	electron transfer flavoprotein regulatory factor 1 [Source:RGD Symbol;Acc:2320673]		11.9401	12.3692	12.3476	12.3052	12.372	12.3452	11.7403	11.7483	11.8568	11.7344	0	0
A0A8I6AKG0		CNH/Normoxia	-0.502177	0.106479	-4.71619	3	0.0180517	0.119888		0	0	CEBPZOS	CEBPZ opposite strand [Source:RGD Symbol;Acc:9177508]		12.1644	12.4507	12.4639	12.5263	12.6517	12.655	12.1198	11.9752	12.0369	11.8008	0	0
A0A0G2JYZ9		CNH/Normoxia	-0.501247	0.133505	-3.75451	3	0.033014	0.149682		0.183333	0.183333	LOC691083	thioesterase superfamily member 7 [Source:MGI Symbol;Acc:MGI:1921338]		10.0348	10.5634	10.7337	10.5868	10.2684	10.4272	9.98169	9.79645	9.98576	9.97396	0	0
Q9JI85		CNH/Normoxia	0.500201	0.140565	3.55851	3	0.0378602	0.159769		0.18	0.18	Q9JI85			8.81312	8.66745	8.28787	8.33153	8.57411	7.68301	9.06596	8.92334	9.10236	8.83378	0	0
D3ZY46		CNH/Normoxia	0.501	0.106046	4.72439	3	0.0179669	0.11949		0.0928571	0.0928571	ELMO1	engulfment and cell motility 1 [Source:RGD Symbol;Acc:1308182]		9.78436	9.52484	9.35396	9.75556	9.40977	9.66294	10.0439	9.97556	9.80005	10.565	0	0
Q62667		CNH/Normoxia	0.502023	0.0917916	5.46916	3	0.012016	0.103316		0.0813187	0.0813187	Q62667			11.2673	11.1857	11.1547	11.4406	11.3116	11.5124	11.9935	11.784	11.8345	11.6442	0	0
F7EYX4		CNH/Normoxia	0.502026	0.09344	5.37271	3	0.0126246	0.104906		0.0886792	0.0886792	ITIH1	inter-alpha trypsin inhibitor, heavy chain 1 [Source:RGD Symbol;Acc:1306099]		10.765	10.2428	10.5461	10.7133	10.3125	10.344	11.0015	10.9248	11.0772	11.0828	0	0
P51577		CNH/Normoxia	0.502147	0.139787	3.59223	3	0.0369647	0.157648		0.214286	0.214286	P2RX4	purinergic receptor P2X 4 [Source:RGD Symbol;Acc:62073]		8.13667	8.22778	7.84753	7.8849	8.03426	8.26074	8.58902	8.24875	8.91397	8.5181	0	0
Q99J86		CNH/Normoxia	0.50395	0.0897569	5.6146	3	0.011169	0.100365		0.0111111	0.0111111	Q99J86			9.66831	9.36077	9.60709	9.66261	9.76026	9.46358	9.97717	10.2418	10.1402	10.005	0	0
Q63448		CNH/Normoxia	0.506837	0.123469	4.10498	3	0.0261666	0.134177		0.173077	0.173077	Q63448			8.6834	8.74841	9.08053	9.07434	8.53817	8.92084	9.50923	9.20421	9.30318	9.37451	0	0
A0A8I6GH96	B5DEM7	CNH/Normoxia	0.507619	0.148439	3.41971	3	0.0418519	0.166216		0	0	A0A8I6GH96		B5DEM7	9.64669	9.37809	10.2615	9.54118	9.97483	10.0756	10.4926	10.0602	10.3732	10.1694	0	0
Q9Z1A6		CNH/Normoxia	0.508792	0.0535254	9.50562	3	0.00246883	0.0687597		0.175824	0.175824	Q9Z1A6			9.85391	9.84259	9.67048	9.66553	9.81355	9.80219	10.4451	10.1807	10.2167	10.2706	0	0
B4F7E8		CNH/Normoxia	0.509106	0.041224	12.3497	3	0.00114377	0.0611918		0.153571	0.153571	NIBAN2	niban apoptosis regulator 2 [Source:RGD Symbol;Acc:1307018]		9.61633	9.66027	9.39386	9.54867	9.38976	9.38781	10.237	10.1363	9.81987	10.0259	0	0
D3ZUM4		CNH/Normoxia	0.509859	0.107165	4.7577	3	0.0176274	0.117881		0.0588235	0.0588235	GLB1	galactosidase, beta 1 [Source:RGD Symbol;Acc:1597145]		10.3795	10.6372	10.3549	10.2855	10.5603	10.2762	11.2177	10.8883	10.8589	10.7366	0	0
P25286		CNH/Normoxia	0.510725	0.0483049	10.5729	3	0.00180747	0.0661276		0.1	0.1	P25286			9.63596	9.36985	9.40835	9.28486	9.32465	9.20278	10.0362	9.93846	9.83069	9.87522	0	0
Q9EPB1		CNH/Normoxia	0.511431	0.0822389	6.21884	3	0.00838153	0.0924385		0.0777778	0.0777778	DPP7	dipeptidylpeptidase 7 [Source:RGD Symbol;Acc:71073]		11.411	11.4202	11.3219	11.0635	11.3093	11.1043	11.7112	11.7453	11.8535	11.8225	0	0
Q66H12		CNH/Normoxia	0.515306	0.117274	4.39403	3	0.0218424	0.124758		0.0931034	0.0931034	NAGA	alpha-N-acetylgalactosaminidase [Source:RGD Symbol;Acc:1306025]		9.0761	9.55796	9.45961	9.37579	9.68506	9.29784	9.96351	10.0858	9.93436	9.68216	0	0
Q6MG61		CNH/Normoxia	0.515991	0.0561818	9.18432	3	0.00272959	0.0688317		0.0870968	0.0870968	Q6MG61			10.2209	10.1136	10.1446	10.1552	9.9403	10.1722	10.6352	10.7372	10.6007	10.5887	0	0
P14841		CNH/Normoxia	0.516043	0.0792422	6.51223	3	0.00735516	0.0884088		0.0111111	0.0111111	P14841			9.65862	9.61559	9.87196	9.88669	9.71862	9.8891	10.4108	10.3715	10.161	10.2146	0	0
P52631		CNH/Normoxia	0.519377	0.0508279	10.2183	3	0.00199781	0.0667418		0.0836066	0.0836066	STAT3	signal transducer and activator of transcription 3 [Source:RGD Symbol;Acc:3772]		10.8929	10.7727	10.6292	10.5312	10.8914	10.8742	11.3787	11.1875	11.2608	11.144	0	0
A0A8I6AI94		CNH/Normoxia	0.522212	0.0568039	9.19325	3	0.00272187	0.0688317		0.121429	0.121429	DCUN1D1	defective in cullin neddylation 1 domain containing 1 [Source:RGD Symbol;Acc:1309668]		9.028	9.20452	9.11559	9.003	9.06339	9.14651	9.57728	9.68204	9.48628	9.71726	0	0
A0A8I6AHY5		CNH/Normoxia	0.522705	0.0948972	5.50811	3	0.0117812	0.102564		0.244118	0.244118	EPPK1	epiplakin 1 [Source:RGD Symbol;Acc:1587023]		9.10636	9.33463	8.85879	8.93922	8.68531	9.08295	9.64755	9.55034	9.43679	9.56461	0	0
A0A0G2K4R1		CNH/Normoxia	0.52569	0.0876219	5.99952	3	0.0092748	0.0944147		0.117949	0.117949	PPP1R12C	protein phosphatase 1, regulatory subunit 12C [Source:RGD Symbol;Acc:1584883]		10.4493	10.0708	10.371	10.2378	10.416	9.9742	10.8606	10.6338	10.7106	10.9685	0	0
Q6P7R8		CNH/Normoxia	0.5283	0.132839	3.97701	3	0.028434	0.139341		0.13	0.13	HSD17B12	hydroxysteroid (17-beta) dehydrogenase 12 [Source:RGD Symbol;Acc:708367]		8.90228	9.12918	8.71628	9.19572	9.04829	9.18241	9.56119	9.2376	9.54293	9.868	0	0
Q6P756		CNH/Normoxia	0.528678	0.127031	4.16181	3	0.0252344	0.13162		0.207692	0.207692	NECAP2	NECAP endocytosis associated 2 [Source:RGD Symbol;Acc:735063]		8.5152	8.81913	8.71147	8.8028	8.89523	8.9151	9.43665	8.92447	9.49392	9.36563	0	0
P30835		CNH/Normoxia	0.531713	0.0657284	8.08955	3	0.00394737	0.0724071		0.10119	0.10119	PFKL	phosphofructokinase, liver type [Source:RGD Symbol;Acc:3311]		10.8213	10.6013	10.808	10.5662	10.6759	10.789	11.2672	11.1156	11.2448	11.3375	0	0
D3ZMY7		CNH/Normoxia	0.534684	0.0387343	13.8039	3	0.000822849	0.0574041		0.0454545	0.0454545	D3ZMY7			10.3232	10.4529	10.4872	10.3574	10.3852	10.3457	10.9948	10.8803	10.9367	10.8946	0	0
Q4KLK9		CNH/Normoxia	0.534973	0.112311	4.76334	3	0.0175707	0.117738		0.2	0.2	SSU72	SSU72 homolog, RNA polymerase II CTD phosphatase [Source:RGD Symbol;Acc:1307854]		7.07064	8.70944	7.76693	8.35364	8.88916	8.07558	7.71509	9.05057	8.58552	8.73376	0	0
F1LRX2		CNH/Normoxia	0.538325	0.0795995	6.76293	3	0.00660538	0.0852678		0.106383	0.106383	FHOD3	formin homology 2 domain containing 3 [Source:RGD Symbol;Acc:2322319]		8.92251	9.19174	9.25608	8.97788	9.19194	9.21916	9.72135	9.54916	9.7859	9.58406	0	0
Q4V7E8		CNH/Normoxia	0.539427	0.133323	4.04603	3	0.027181	0.136759		0.180769	0.180769	LRRFIP2	LRR binding FLII interacting protein 2 [Source:RGD Symbol;Acc:1306234]		9.64204	9.11065	9.19505	8.95774	9.30829	9.46286	10.0208	9.37382	9.93966	9.85222	0	0
P04762		CNH/Normoxia	0.540152	0.0731003	7.38919	3	0.0051258	0.0788152		0.0830357	0.0830357	CAT	catalase [Source:RGD Symbol;Acc:2279]		11.8202	11.9798	11.8223	11.8272	11.8448	11.9039	12.6463	12.3696	12.2676	12.3425	0	0
B3DMA0		CNH/Normoxia	0.541532	0.135446	3.99814	3	0.0280427	0.138772		0.15	0.15	B3DMA0			9.85474	9.79935	9.96075	9.38011	10.3392	8.45759	10.6116	10.1544	10.2107	10.141	0	0
Q5PPN5		CNH/Normoxia	0.542242	0.102847	5.27231	3	0.0133014	0.104906		0.0333333	0.0333333	TPPP3	tubulin polymerization-promoting protein family member 3 [Source:RGD Symbol;Acc:1305061]		12.1573	12.3384	11.8749	11.9272	12.0483	11.8463	12.5864	12.4502	12.655	12.6055	0	0
P16970		CNH/Normoxia	0.545595	0.158159	3.44966	3	0.0409467	0.16461		0.1125	0.1125	ABCD3	ATP binding cassette subfamily D member 3 [Source:RGD Symbol;Acc:2007]		9.54474	9.71139	10.1623	9.81399	9.44027	10.0771	10.4621	10.4167	10.3518	10.1183	0	0
P31000		CNH/Normoxia	0.553708	0.0651643	8.49711	3	0.00342307	0.0695447		0.048951	0.048951	P31000			12.4139	12.3557	12.1479	12.2425	12.1813	12.1854	13.0398	12.6929	12.6735	12.8952	0	0
O08623		CNH/Normoxia	0.554999	0.0447412	12.4046	3	0.00112888	0.0611918		0.0692308	0.0692308	SQSTM1	sequestosome 1 [Source:RGD Symbol;Acc:69287]		9.73033	9.19065	9.11033	9.21563	9.17753	9.34937	10.224	9.86644	9.68019	9.69091	0	0
P47853		CNH/Normoxia	0.557465	0.143446	3.88622	3	0.0301975	0.143056		0.0595238	0.0595238	BGN	biglycan [Source:RGD Symbol;Acc:2207]		11.6283	11.6022	11.5437	11.4287	11.0609	11.5252	12.273	11.7879	11.845	12.1834	0	0
F1LW07		CNH/Normoxia	0.558155	0.0755525	7.38764	3	0.00512889	0.0788152		0.0697674	0.0697674	PPP1R13L	protein phosphatase 1, regulatory subunit 13 like [Source:RGD Symbol;Acc:1593681]		10.3272	10.4363	10.2472	10.2451	10.4668	10.4102	11.0981	10.7962	10.7998	10.9605	0	0
Q5PQN5		CNH/Normoxia	0.558749	0.0422774	13.2163	3	0.000935979	0.0596881		0.238095	0.238095	Q5PQN5			9.01535	8.85962	9.12438	9.05596	8.90021	9.15873	9.54243	9.52156	9.58964	9.64409	0	0
Q9QUK5		CNH/Normoxia	0.561164	0.0772528	7.264	3	0.00538368	0.0793884		0.0846154	0.0846154	Q9QUK5			11.2	11.1012	11.071	11.262	11.0641	10.9865	11.8142	11.805	11.5093	11.5855	0	0
P01830		CNH/Normoxia	0.564421	0.155101	3.63905	3	0.0357656	0.156841		0	0	P01830			11.3719	11.4458	10.9488	10.7109	10.8176	10.7989	11.7399	11.7642	11.2526	11.7111	0	0
D4A857		CNH/Normoxia	0.570337	0.168851	3.37775	3	0.0431629	0.168044		0.166667	0.166667	IPO9	importin 9 [Source:RGD Symbol;Acc:1310537]		8.13859	7.93596	8.57878	8.35367	8.23896	8.69524	9.00793	9.15187	8.7454	8.67028	0	0
P0C5E3		CNH/Normoxia	0.574787	0.0644387	8.91991	3	0.00297222	0.0688317		0.114634	0.114634	P0C5E3			10.8225	10.4128	10.8711	10.6953	10.9597	11.3031	11.3697	11.1676	11.4801	11.1452	0	0
Q5U2Q5		CNH/Normoxia	0.575234	0.0594087	9.68267	3	0.00233914	0.068347		0.0714286	0.0714286	RRM1	ribonucleotide reductase catalytic subunit M1 [Source:RGD Symbol;Acc:1592569]		9.29321	9.35876	9.16686	9.41359	9.37447	9.52047	9.88337	9.81214	9.73516	10.1668	0	0
A0A8I6ANG8		CNH/Normoxia	0.575355	0.133555	4.308	3	0.0230261	0.127		0.0243902	0.0243902	TCAP	titin-cap [Source:RGD Symbol;Acc:1592387]		11.0643	11.0466	11.2697	11.7077	11.4175	11.1407	11.8821	11.9512	11.7858	11.78	0	0
P53610		CNH/Normoxia	0.576766	0.127769	4.51414	3	0.0203183	0.122751		0.22	0.22	PGGT1B	protein geranylgeranyltransferase type I subunit beta [Source:RGD Symbol;Acc:621754]		9.74362	9.09318	8.76001	8.74711	9.60198	9.90408	10.1547	9.56342	9.33946	9.72668	0	0
A0A0G2JTX2		CNH/Normoxia	0.577459	0.129497	4.45923	3	0.0209974	0.124664		0.166667	0.166667	PRAF2	PRA1 domain family, member 2 [Source:RGD Symbol;Acc:1566287]		10.7137	10.5737	9.97871	10.0532	10.6007	10.3059	11.2889	10.7801	10.7618	10.8748	0	0
Q6AYQ9		CNH/Normoxia	0.57804	0.165271	3.49753	3	0.0395514	0.162926		0.0727273	0.0727273	PPIC	peptidylprolyl isomerase C [Source:RGD Symbol;Acc:1303221]		9.60589	9.4891	9.62298	9.22907	9.39279	9.72094	10.5373	9.96585	9.70705	10.1425	0	0
Q63598		CNH/Normoxia	0.580563	0.0898911	6.45852	3	0.00753016	0.088867		0.0545455	0.0545455	Q63598			10.5949	10.8259	10.7841	10.6926	10.651	11.0113	11.4765	11.4052	11.2231	11.2573	0	0
A0A0G2K8Z8		CNH/Normoxia	0.580653	0.125754	4.61736	3	0.019117	0.122137		0.0333333	0.0333333	MLF2	myeloid leukemia factor 2 [Source:RGD Symbol;Acc:1306294]		9.66619	9.8154	9.66347	10.0233	9.83719	9.75799	10.3696	10.7375	10.2909	10.1002	0	0
Q99P55		CNH/Normoxia	0.583158	0.0860525	6.77677	3	0.00656695	0.0849996		0	0	Q99P55			8.73548	8.56203	8.78267	8.76836	8.05695	8.56377	9.39165	9.22426	9.09361	9.35264	0	0
Q66HS7		CNH/Normoxia	0.5851	0.055038	10.6308	3	0.00177871	0.0661276		0.0631579	0.0631579	Q66HS7			10.8247	10.6305	10.9977	10.9048	10.9192	10.9693	11.5632	11.1777	11.6224	11.3715	0	0
Q0ZHH6		CNH/Normoxia	0.587988	0.0303799	19.3545	3	0.000301279	0.0563903		0.0769231	0.0769231	Q0ZHH6			9.11066	9.08289	9.01022	9.07325	8.87421	9.18226	9.66263	9.70065	9.53157	9.72545	0	0
A0A8I6ART4		CNH/Normoxia	0.588525	0.157939	3.72628	3	0.033661	0.1519		0.285714	0.285714	FMNL3	formin-like 3 [Source:RGD Symbol;Acc:1583854]		7.50035	8.085	7.7377	8.48839	8.06829	7.86063	7.73918	8.94802	8.63641	8.84679	0	0
B2GVB9		CNH/Normoxia	0.588998	0.0806192	7.30593	3	0.00529544	0.0793884		0.0444444	0.0444444	FERMT3	FERM domain containing kindlin 3 [Source:RGD Symbol;Acc:1310168]		9.07671	8.77454	9.15483	8.67703	9.31096	8.93973	9.84734	9.45977	9.70935	9.07024	0	0
P24483		CNH/Normoxia	0.593743	0.0215239	27.5853	3	0.000104566	0.0563903		0.1875	0.1875	P24483			11.0418	11.0615	10.9982	10.8212	11.3587	11.094	11.6386	11.7154	11.5808	11.3722	0	0
Q07266		CNH/Normoxia	0.59429	0.166299	3.57362	3	0.0374555	0.158867		0.23	0.23	Q07266			8.9242	9.70128	9.20201	8.92897	8.91738	9.24329	9.78721	9.71221	9.57294	9.91622	0	0
Q68FS9		CNH/Normoxia	0.596371	0.0740242	8.05644	3	0.00399451	0.0725861		0.218182	0.218182	COMMD10	COMM domain containing 10 [Source:RGD Symbol;Acc:1303015]		9.49531	8.95955	8.79272	8.6509	9.17688	8.73023	9.95662	9.74913	9.43189	9.14325	0	0
O08653		CNH/Normoxia	0.599816	0.120684	4.97013	3	0.0156472	0.112463		0.292	0.292	O08653			8.18259	8.65303	8.10496	8.12436	8.08792	8.16976	8.99395	8.83395	8.84918	8.62046	0	0
A0A8I5Y1T6		CNH/Normoxia	0.600781	0.067476	8.90363	3	0.00298807	0.0688317		0.0608696	0.0608696	EPB41	erythrocyte membrane protein band 4.1 [Source:RGD Symbol;Acc:1564762]		11.1908	10.9161	10.9524	11.133	11.0383	11.1478	11.8841	11.4864	11.7087	11.5478	0	0
P13941		CNH/Normoxia	0.605629	0.109468	5.53248	3	0.0116373	0.102065		0.04	0.04	COL3A1	collagen type III alpha 1 chain [Source:RGD Symbol;Acc:71029]		10.5592	10.6119	10.9125	10.0314	10.1429	11.1106	11.2986	11.4489	11.263	10.5445	0	0
E9PT53		CNH/Normoxia	0.607594	0.118595	5.12325	3	0.0143966	0.109337		0.147826	0.147826	WFS1	wolframin ER transmembrane glycoprotein [Source:RGD Symbol;Acc:68954]		9.32476	8.8379	9.30181	8.94372	8.98169	8.86812	9.81546	9.68737	9.51178	9.6009	0	0
A0A0G2JWA3		CNH/Normoxia	0.608367	0.0775382	7.84603	3	0.00431211	0.075198		0.183333	0.183333	XPO7	exportin 7 [Source:RGD Symbol;Acc:1310928]		9.19562	9.31117	9.14171	8.89659	9.14267	9.2432	9.71363	9.83253	9.69448	9.81347	0	0
A0A8I5ZUT2		CNH/Normoxia	0.609779	0.139407	4.3741	3	0.0221094	0.12542		0.05	0.05	IRGQ	immunity-related GTPase Q [Source:RGD Symbol;Acc:1309409]		8.75043	8.84052	8.87375	8.87848	8.83814	8.94994	9.74414	9.40552	9.706	9.00429	0	0
Q9WTT6		CNH/Normoxia	0.609845	0.070548	8.6444	3	0.00325633	0.0693365		0.102985	0.102985	Q9WTT6			11.4377	11.5163	11.2731	11.4178	11.3612	11.3062	12.1753	11.8615	11.912	12.0369	0	0
Q1HAQ0		CNH/Normoxia	0.611129	0.157174	3.88822	3	0.0301572	0.143056		0.266667	0.266667	LPCAT1	lysophosphatidylcholine acyltransferase 1 [Source:RGD Symbol;Acc:1311599]		6.50993	6.25374	6.58214	5.95605	6.22175	5.76748	7.44777	6.99354	7.01031	6.15604	0	0
P06765		CNH/Normoxia	0.61137	0.16186	3.77715	3	0.0325067	0.148501		0.166667	0.166667	PF4	platelet factor 4 [Source:RGD Symbol;Acc:3305]		10.0262	9.32474	9.87445	9.50586	10.088	9.33279	10.7624	10.3449	10.3229	9.76147	0	0
A0A8I5ZWT0		CNH/Normoxia	0.611958	0.0755372	8.10141	3	0.00393066	0.0724071		0.1	0.1	PCBP3	poly(rC) binding protein 3 [Source:RGD Symbol;Acc:1307430]		10.0529	9.99641	10.0837	10.0065	9.97475	10.2323	10.843	10.6453	10.4871	10.7034	0	0
A0A8I5ZPY1		CNH/Normoxia	0.612245	0.18492	3.31087	3	0.0453627	0.172121		0.216667	0.216667	GOLM1	golgi membrane protein 1 [Source:RGD Symbol;Acc:1589384]		8.12874	7.41631	6.56245	7.4986	7.91361	8.21377	8.23996	8.15568	7.45097	8.41579	0	0
Q6JE36		CNH/Normoxia	0.616679	0.140123	4.40097	3	0.0217503	0.124758		0.14	0.14	NDRG1	N-myc downstream regulated 1 [Source:RGD Symbol;Acc:1307303]		9.32629	9.35225	8.9112	9.28564	9.07652	8.82033	10.1018	9.69271	9.72197	9.52485	0	0
Q00657		CNH/Normoxia	0.61838	0.069794	8.86008	3	0.00303104	0.0688317		0.16	0.16	Q00657			9.31729	9.33742	9.42263	9.11266	9.22759	9.25893	10.0458	9.89529	9.77609	9.87399	0	0
A0A8I6AAN3		CNH/Normoxia	0.622149	0.0755013	8.24025	3	0.00374189	0.07189		0.36	0.36	ALDH18A1	aldehyde dehydrogenase 18 family, member A1 [Source:RGD Symbol;Acc:1311431]		7.90533	7.52936	7.45818	6.80975	6.58259	7.55158	8.55633	8.34416	7.93014	7.34066	0	0
P60522		CNH/Normoxia	0.624856	0.0635097	9.83874	3	0.0022322	0.068347		0	0	GABARAPL2	GABA type A receptor associated protein like 2 [Source:RGD Symbol;Acc:620510]		10.1053	10.3783	10.3228	10.1991	10.5803	10.6482	10.8314	10.9958	10.8152	10.9669	0	0
P60522		CNH/Normoxia	0.624856	0.0635097	9.83874	3	0.0022322	0.068347		0	0	GABARAPL3	GABA type A receptor associated protein like 3 [Source:RGD Symbol;Acc:2323108]		10.1053	10.3783	10.3228	10.1991	10.5803	10.6482	10.8314	10.9958	10.8152	10.9669	0	0
Q9EPF2		CNH/Normoxia	0.626556	0.0491635	12.7443	3	0.00104226	0.0607144		0.151429	0.151429	MCAM	melanoma cell adhesion molecule [Source:RGD Symbol;Acc:620463]		10.2511	10.1299	10.0736	10.0378	10.042	10.1833	10.803	10.8944	10.6042	10.6899	0	0
Q62865		CNH/Normoxia	0.628731	0.0722861	8.69782	3	0.00319853	0.0693365		0.157143	0.157143	PDE3A	phosphodiesterase 3A [Source:RGD Symbol;Acc:61942]		9.18806	8.76267	9.05362	8.78202	9.12765	9.29206	9.7507	9.24396	9.83412	9.54126	0	0
A0A8I6AJ44		CNH/Normoxia	0.630324	0.167616	3.76052	3	0.0328783	0.149348		0.162963	0.162963	AABR07044388.2			9.37442	9.80732	9.12858	9.3476	9.33452	8.81972	10.0067	9.86206	9.96606	9.89461	0	0
G3V7I3		CNH/Normoxia	0.630403	0.13493	4.67209	3	0.0185173	0.121029		0.157895	0.157895	ATP13A1	ATPase 13A1 [Source:RGD Symbol;Acc:1306033]		9.00549	8.73639	8.60471	9.04913	9.04341	8.81099	9.89132	9.24864	9.5387	9.3225	0	0
B2RZD5	D3ZSF9	CNH/Normoxia	0.63194	0.146062	4.32653	3	0.0227642	0.126622		0.025	0.025	RPL22L1	ribosomal protein L22 like 1 [Source:RGD Symbol;Acc:1309517]	D3ZSF9	8.69675	8.76093	9.09108	8.66116	8.48177	8.52888	9.54234	9.52436	9.04344	9.23132	0	0
O88900		CNH/Normoxia	0.633943	0.0974668	6.50419	3	0.007381	0.0884088		0.188889	0.188889	O88900			10.0479	10.1694	10.3324	10.0647	10.4894	10.2486	10.7878	10.5874	11.0137	10.9542	0	0
F1LR10		CNH/Normoxia	0.634552	0.0854119	7.42931	3	0.00504661	0.0788152		0.205	0.205	LIMA1	LIM domain and actin binding 1 [Source:RGD Symbol;Acc:1564050]		8.75911	9.03495	8.74323	8.82426	8.87929	8.64863	9.58237	9.50708	9.45539	9.25823	0	0
Q5XIU5		CNH/Normoxia	0.635525	0.151615	4.19169	3	0.0247615	0.130433		0.05	0.05	PSMF1	proteasome inhibitor subunit 1 [Source:RGD Symbol;Acc:1587528]		11.1052	10.7225	10.8052	10.2344	10.8308	10.8792	11.4808	11.3422	11.3047	11.4659	0	0
P14272		CNH/Normoxia	0.636671	0.113799	5.59472	3	0.0112801	0.100955		0.161538	0.161538	P14272			9.60612	9.1017	9.14889	9.48905	9.21585	9.60783	10.0651	9.64031	10.1529	10.0874	0	0
Q5FVM6		CNH/Normoxia	0.640754	0.140457	4.56191	3	0.0197505	0.1223		0.1625	0.1625	Q5FVM6			8.45305	8.49514	8.00394	8.71399	8.99825	8.61525	9.39567	9.00992	8.95044	9.13454	0	0
D3ZUJ8		CNH/Normoxia	0.642409	0.191592	3.353	3	0.0439609	0.169198		0.116667	0.116667	TMTC3	transmembrane O-mannosyltransferase targeting cadherins 3 [Source:RGD Symbol;Acc:1306351]		9.37645	8.6317	8.33968	9.17116	8.84507	8.96073	9.53178	9.61813	9.50342	9.46616	0	0
Q62740		CNH/Normoxia	0.647349	0.169224	3.8254	3	0.0314581	0.145645		0.25	0.25	Q62740			9.82428	9.45875	9.85407	9.80562	9.88181	9.96877	10.6558	9.59041	10.6215	10.7879	0	0
F7FFW7		CNH/Normoxia	0.648462	0.0796073	8.14576	3	0.00386902	0.0724071		0.110526	0.110526	ATP6V0D1	ATPase H+ transporting V0 subunit D1 [Source:RGD Symbol;Acc:1306159]		9.62159	8.86066	9.34531	9.07783	8.9156	9.13262	10.1674	9.73271	9.85298	9.69084	0	0
G3V648		CNH/Normoxia	0.648822	0.0993871	6.52823	3	0.00730405	0.0884088		0.194444	0.194444	AGPAT3	1-acylglycerol-3-phosphate O-acyltransferase 3 [Source:RGD Symbol;Acc:1305787]		10.4065	10.0607	10.2345	10.256	10.2183	10.517	10.7963	11.1365	10.8906	10.9005	0	0
P17164		CNH/Normoxia	0.649679	0.0667704	9.73005	3	0.00230597	0.068347		0	0	P17164			10.7366	10.9207	10.3878	10.7641	10.5742	10.6397	11.3728	11.4498	11.2292	11.3026	0	0
M0R3L8		CNH/Normoxia	0.653682	0.191617	3.4114	3	0.0421073	0.166307		0.2	0.2	GBA	glucosylceramidase beta [Source:RGD Symbol;Acc:1589149]		9.92605	9.5925	9.68151	9.18342	9.43121	9.30854	9.88234	9.88069	10.458	10.4758	0	0
A0A8I6G604		CNH/Normoxia	0.654691	0.162606	4.02623	3	0.027533	0.137752		0.21	0.21	LMAN2L	lectin, mannose-binding 2-like [Source:RGD Symbol;Acc:1311393]		9.47981	8.57644	9.06445	8.94699	9.16358	9.41423	9.77637	9.72965	9.73609	9.77489	0	0
P54001		CNH/Normoxia	0.654735	0.153106	4.27635	3	0.0234823	0.128605		0.180952	0.180952	P4HA1	prolyl 4-hydroxylase subunit alpha 1 [Source:RGD Symbol;Acc:621000]		8.91892	8.82489	8.21879	8.25524	8.72965	8.61027	9.16584	9.20288	9.32252	9.29954	0	0
O54715		CNH/Normoxia	0.656215	0.173949	3.77245	3	0.0326111	0.148555		0.225	0.225	O54715			8.14816	8.22991	7.72005	8.02866	8.38573	8.12891	9.10548	8.32847	8.9086	8.70992	0	0
A0A8I6ARV9		CNH/Normoxia	0.663181	0.170496	3.88972	3	0.030127	0.143056		0.2	0.2	CTSA	cathepsin A [Source:RGD Symbol;Acc:1309070]		9.30684	9.35293	9.1922	8.98058	9.13206	8.84847	10.2032	9.42331	9.60125	9.96698	0	0
G3V978		CNH/Normoxia	0.664865	0.0380869	17.4565	3	0.000409722	0.0563903		0.0304348	0.0304348	DHRS11	dehydrogenase/reductase 11 [Source:RGD Symbol;Acc:1307935]		11.3629	10.9953	11.239	11.0503	11.3122	11.3884	11.9443	11.7641	11.9027	11.7301	0	0
P15205		CNH/Normoxia	0.666735	0.0822049	8.11065	3	0.00391772	0.0724071		0.215789	0.215789	MAP1B	microtubule-associated protein 1B [Source:RGD Symbol;Acc:3043]		9.03856	9.16169	8.77143	8.83023	8.59735	8.87515	9.8109	9.56961	9.51411	9.45646	0	0
Q566E5		CNH/Normoxia	0.670513	0.167648	3.99952	3	0.0280172	0.138772		0.240741	0.240741	POGLUT3	protein O-glucosyltransferase 3 [Source:RGD Symbol;Acc:1562027]		9.23892	8.91428	8.78954	8.95975	8.78194	9.15469	9.79806	9.11225	9.92356	9.7416	0	0
G3V7M0		CNH/Normoxia	0.670591	0.142332	4.71145	3	0.0181011	0.120051		0.245455	0.245455	CNOT1	CCR4-NOT transcription complex, subunit 1 [Source:RGD Symbol;Acc:1308009]		8.80274	8.65343	8.34616	8.69605	8.41151	8.09106	9.13344	9.0546	9.31802	9.17693	0	0
F1LP26		CNH/Normoxia	0.670838	0.128728	5.21129	3	0.0137362	0.106334		0.232143	0.232143	SHROOM3	shroom family member 3 [Source:RGD Symbol;Acc:1310470]		8.44492	8.24416	8.34641	8.42588	8.67813	8.17561	9.02881	8.88044	9.40445	8.90913	0	0
P04937		CNH/Normoxia	0.672579	0.0255003	26.3753	3	0.000119573	0.0563903		0.0724359	0.0724359	P04937			11.1609	10.946	11.0092	10.9249	10.9606	11.1223	11.8976	11.5949	11.6267	11.6165	0	0
Q920A6		CNH/Normoxia	0.674162	0.1726	3.90591	3	0.0298034	0.142789		0.280952	0.280952	Q920A6			8.06906	8.1961	8.04117	8.61283	8.34538	7.71793	9.0552	8.62493	8.93807	8.73342	0	0
P11167		CNH/Normoxia	0.677125	0.075183	9.00636	3	0.00288986	0.0688317		0.0714286	0.0714286	SLC2A1	solute carrier family 2 member 1 [Source:RGD Symbol;Acc:3704]		10.1486	9.96861	9.82815	10.1736	10.2704	10.1998	10.6916	10.6009	10.7236	10.9437	0	0
Q6B345		CNH/Normoxia	0.679712	0.119315	5.69677	3	0.0107248	0.0993076		0.257143	0.257143	S100A11	S100 calcium binding protein A11 [Source:RGD Symbol;Acc:1303295]		8.21946	8.50918	7.47285	8.23074	7.57257	7.70687	8.65127	8.98352	8.42532	8.95936	0	0
O70595		CNH/Normoxia	0.680632	0.127821	5.32489	3	0.0129412	0.104906		0.217857	0.217857	ABCB6	ATP binding cassette subfamily B member 6 [Source:RGD Symbol;Acc:71077]		8.86679	8.61859	8.52877	8.52638	8.54986	8.22442	9.19559	9.34004	8.99054	9.40624	0	0
Q4G074		CNH/Normoxia	0.684855	0.213373	3.20966	3	0.0489689	0.179577		0.166667	0.166667	Q4G074			9.52215	9.44982	8.75325	9.68176	9.59098	9.51457	10.4142	9.89292	10.3415	9.7658	0	0
Q5HZA6		CNH/Normoxia	0.687249	0.182138	3.77324	3	0.0325935	0.148555		0.213953	0.213953	Q5HZA6			8.96805	8.69128	9.41857	9.55758	8.79666	9.03523	9.68982	9.88733	9.62631	9.85712	0	0
O35413		CNH/Normoxia	0.689352	0.0502856	13.7088	3	0.000839884	0.0574041		0.075	0.075	O35413			11.3105	11.2673	11.3095	11.3428	11.2773	11.4395	12.1411	12.0184	11.9023	11.9936	0	0
A0A0G2K3Y6		CNH/Normoxia	0.689616	0.14883	4.63358	3	0.0189366	0.122117		0.0666667	0.0666667	CPEB4	cytoplasmic polyadenylation element binding protein 4 [Source:RGD Symbol;Acc:1311931]		9.21231	9.07197	8.3506	9.21107	8.85633	9.082	9.79332	10.1934	9.05554	9.5656	0	0
Q9WVJ6		CNH/Normoxia	0.689741	0.129234	5.33713	3	0.0128591	0.104906		0.0676923	0.0676923	TGM2	transglutaminase 2 [Source:RGD Symbol;Acc:621081]		11.9995	11.9054	12.0061	11.3887	11.9171	11.8155	12.6901	12.4367	12.4037	12.5833	0	0
A0A8I5ZV26		CNH/Normoxia	0.690894	0.123067	5.61396	3	0.0111725	0.100365		0.0538462	0.0538462	STOM	stomatin [Source:RGD Symbol;Acc:1305109]		11.2946	11.5286	11.1582	11.4753	11.4936	11.5756	12.4117	12.008	12.1591	11.8687	0	0
D3ZHB7		CNH/Normoxia	0.692639	0.0508361	13.625	3	0.000855278	0.0574041		0.3	0.3	UBE3C	ubiquitin protein ligase E3C [Source:RGD Symbol;Acc:1559986]		7.8534	7.80985	7.34556	7.57028	8.35496	8.29534	8.44964	8.60842	7.97615	8.34488	0	0
Q9JIH7		CNH/Normoxia	0.695071	0.189097	3.67573	3	0.0348606	0.154704		0.254167	0.254167	Q9JIH7			7.83849	7.42439	7.70138	8.2232	8.03977	7.96268	9.09138	8.2588	8.45056	8.39375	0	0
F7EQL7		CNH/Normoxia	0.699338	0.0632729	11.0527	3	0.00158639	0.0641887		0.24	0.24	SLC39A7	solute carrier family 39 member 7 [Source:RGD Symbol;Acc:1593280]		7.79883	8.6542	8.12671	7.5485	8.5139	7.16504	8.64178	9.32346	8.8647	8.08954	0	0
A0A8I5YBK9		CNH/Normoxia	0.706069	0.0708717	9.96263	3	0.00215188	0.068347		0.121547	0.121547	XIRP1	xin actin-binding repeat containing 1 [Source:RGD Symbol;Acc:1304776]		9.83146	9.83709	9.65951	9.79335	9.84585	9.86325	10.7281	10.6446	10.2628	10.3617	0	0
D3ZN38		CNH/Normoxia	0.722544	0.189599	3.8109	3	0.0317687	0.146239		0.2	0.2	STARD5	StAR-related lipid transfer domain containing 5 [Source:RGD Symbol;Acc:1561783]		6.65291	6.76437	6.80365	6.08808	6.43235	6.64501	7.49567	7.53984	6.81092	7.30132	0	0
A0A0G2JYR5		CNH/Normoxia	0.726496	0.0661815	10.9773	3	0.00161866	0.0642048		0.0932203	0.0932203	ARHGAP1	Rho GTPase activating protein 1 [Source:RGD Symbol;Acc:1306068]		11.2689	11.0612	11.2137	10.9633	11.1862	11.1292	11.9199	11.8762	11.7377	11.9206	0	0
D4A1R8		CNH/Normoxia	0.727017	0.176289	4.12401	3	0.0258496	0.132976		0.105	0.105	RBM12	RNA binding motif protein 12 [Source:RGD Symbol;Acc:1594333]		10.0532	10.1181	9.16612	9.55434	9.42228	10.5288	10.4669	10.6228	10.2415	10.5852	0	0
B4F786		CNH/Normoxia	0.731763	0.03615	20.2424	1	0.0314242	0.145628		0.45	0.15	CD2BP2	Cd2 (cytoplasmic tail) binding protein 2 [Source:RGD Symbol;Acc:1311741]		6.97181	7.17346			7.81588		7.67131	7.94541	7.98361	7.98746	3	0
F7F172		CNH/Normoxia	0.734717	0.132443	5.54742	3	0.0115502	0.101486		0.118182	0.118182	METTL15	methyltransferase like 15 [Source:RGD Symbol;Acc:1304978]		8.12793	8.34948	8.42526	7.7743	8.45093	8.46356	9.25952	8.80247	9.23243	8.47281	0	0
P06760		CNH/Normoxia	0.745867	0.169409	4.40276	3	0.0217267	0.124758		0.14	0.14	P06760			7.46211	8.36734	8.32203	8.36227	8.34766	7.8535	8.67601	8.69093	8.94809	9.16021	0	0
M0R459		CNH/Normoxia	0.746549	0.174449	4.27946	3	0.0234369	0.128529		0.1	0.1	CD300LG	Cd300 molecule-like family member G [Source:RGD Symbol;Acc:1584376]		10.5367	10.6469	10.9317	10.57	10.0772	10.9325	11.5821	11.2009	11.267	11.3995	0	0
Q62703		CNH/Normoxia	0.747947	0.169458	4.41377	3	0.021582	0.124758		0.176	0.176	Q62703			8.14259	8.35938	7.62618	7.45868	8.21532	7.89936	8.64887	8.85078	8.46885	8.77052	0	0
A0A8I6GK59		CNH/Normoxia	0.759944	0.182162	4.1718	3	0.0250751	0.131095		0.25	0.25	BMP2K	BMP-2 inducible kinase [Source:RGD Symbol;Acc:1564828]		6.97771	7.53373	6.9969	7.50007	6.88458	7.84514	7.7124	8.72027	7.87532	7.7988	0	0
A0A8I6AWM3		CNH/Normoxia	0.762823	0.220643	3.45728	3	0.0407207	0.16461		0.134375	0.134375	SPTB	spectrin, beta, erythrocytic [Source:RGD Symbol;Acc:1303243]		9.82679	10.5777	10.5035	9.74609	9.92446	9.84101	10.6641	10.5125	11.0978	11.0565	0	0
Q62969		CNH/Normoxia	0.771318	0.0931828	8.27748	3	0.00369331	0.07189		0.110811	0.110811	AABR07054614.1	prostaglandin I2 synthase [Source:RGD Symbol;Acc:3438]		10.123	10.2814	10.2521	9.96549	9.75229	9.98109	11.0164	10.9579	10.742	10.7705	0	0
A0A0G2K4A0		CNH/Normoxia	0.77184	0.0834107	9.25349	3	0.00267049	0.0688317		0.152083	0.152083	RAB11FIP5	RAB11 family interacting protein 5 [Source:RGD Symbol;Acc:1592069]		9.8985	9.85844	10.0578	9.52388	9.98843	9.79728	10.7914	10.4831	10.6855	10.507	0	0
Q9ERL1		CNH/Normoxia	0.787125	0.172875	4.55315	3	0.0198531	0.1223		0.269231	0.269231	CYBB	cytochrome b-245 beta chain [Source:RGD Symbol;Acc:620574]		9.77157	9.1455	9.39778	8.55726	9.00925	7.13754	10.1989	10.2709	9.9057	9.52713	0	0
D3ZY47		CNH/Normoxia	0.787437	0.0536553	14.6758	3	0.000686198	0.0567742		0.22381	0.22381	C19H1ORF198	similar to human chromosome 1 open reading frame 198 [Source:RGD Symbol;Acc:1559896]		9.92776	9.45719	9.90356	9.71538	9.58007	9.93428	10.5852	10.3327	10.6415	10.5957	0	0
D4A3X3		CNH/Normoxia	0.788965	0.148235	5.3224	3	0.012958	0.104906		0.185714	0.185714	ISG15	ISG15 ubiquitin-like modifier [Source:RGD Symbol;Acc:1310312]		11.1296	10.4208	10.0106	10.1915	10.0903	10.4419	11.523	11.192	10.7557	11.3584	0	0
Q4KM33		CNH/Normoxia	0.790195	0.207884	3.80114	3	0.0319798	0.14665		0.175	0.175	PLEK	pleckstrin [Source:RGD Symbol;Acc:1308269]		9.40033	8.72635	9.13061	8.74022	9.5199	8.56294	9.76563	9.64813	9.84783	9.95275	0	0
G3V7V3		CNH/Normoxia	0.797969	0.113598	7.02448	3	0.00592675	0.0812376		0.2125	0.2125	SLC27A4	solute carrier family 27 member 4 [Source:RGD Symbol;Acc:1307383]		9.02956	8.11824	8.49145	8.46735	8.45381	9.19536	9.80693	9.02435	9.00718	9.52366	0	0
P42893		CNH/Normoxia	0.806899	0.251802	3.2045	3	0.0491622	0.180012		0.271429	0.271429	P42893			6.96345	6.81106	7.58061	6.21696	6.37808	7.58501	7.95045	7.72248	7.70076	7.49924	0	0
Q9EQR2		CNH/Normoxia	0.812317	0.222383	3.65279	3	0.0354232	0.155907		0.1625	0.1625	Q9EQR2			8.09382	7.85472	8.50771	8.13543	8.57835	8.38731	9.14639	9.65484	8.71407	8.7722	0	0
D3ZJF9		CNH/Normoxia	0.814826	0.105135	7.75031	3	0.00446764	0.0765921		0.2	0.2	GLA	galactosidase, alpha [Source:RGD Symbol;Acc:1589721]		7.50564	7.8366	8.00155	7.34408	8.08989	8.64687	8.55563	8.70189	8.55683	8.24354	0	0
P05370		CNH/Normoxia	0.820529	0.0750461	10.9337	3	0.00163775	0.0642048		0.162857	0.162857	G6PD	glucose-6-phosphate dehydrogenase [Source:RGD Symbol;Acc:2645]		9.34313	9.21345	9.12289	9.12302	9.10161	8.52663	10.1355	10.0852	9.72442	10.0665	0	0
A2RUV9		CNH/Normoxia	0.824639	0.199601	4.13143	3	0.0257274	0.132489		0.336364	0.336364	AEBP1	AE binding protein 1 [Source:RGD Symbol;Acc:1306922]		7.69316	7.98322	7.82389	7.61463	6.40165	7.34373	8.95774	8.52501	8.22579	8.36929	0	0
D4A255		CNH/Normoxia	0.827803	0.157781	5.24654	3	0.0134828	0.105389		0.233333	0.233333	MEAK7	MTOR associated protein, eak-7 homolog [Source:RGD Symbol;Acc:1308461]		7.37276	7.67435	6.78277	6.92478	7.37368	7.00596	8.16296	8.02485	7.98421	7.89503	0	0
P14925		CNH/Normoxia	0.836426	0.18809	4.44694	3	0.0211534	0.124729		0.202381	0.202381	P14925			8.00799	8.6564	8.07801	7.69112	7.93224	7.69372	8.69446	8.87684	8.81302	9.00103	0	0
Q9JK11		CNH/Normoxia	0.837655	0.0951064	8.80756	3	0.00308395	0.0688317		0.19898	0.19898	Q9JK11			9.7619	9.7239	9.47767	9.66625	9.65231	9.70178	10.7908	10.5764	10.4409	10.1905	0	0
P61150		CNH/Normoxia	0.845785	0.152409	5.54943	3	0.0115385	0.101486		0.285714	0.285714	P61150			9.00766	8.13299	9.48172	8.84579	9.06551	10.0335	10.0752	8.90018	9.97282	10.011	0	0
Q5BJP9		CNH/Normoxia	0.848277	0.0663438	12.7861	3	0.00103223	0.0607144		0.1	0.1	Q5BJP9			9.54813	9.67961	10.2346	9.68103	9.51733	10.0459	10.4033	10.5569	10.9027	10.6729	0	0
D4A7D3		CNH/Normoxia	0.85103	0.0420035	20.2609	3	0.000262843	0.0563903		0.333333	0.333333	TBK1	TANK-binding kinase 1 [Source:RGD Symbol;Acc:1588588]		8.02298	7.38855	8.6795	8.43012	8.57934	9.02969	8.80174	8.24718	9.48634	9.39944	0	0
Q6GQP4		CNH/Normoxia	0.861507	0.0599366	14.3736	3	0.000729887	0.0567742		0.153333	0.153333	Q6GQP4			8.65635	8.06079	8.15709	8.15932	8.20805	8.58485	9.57045	8.97744	9.10574	8.84467	0	0
D3ZA22		CNH/Normoxia	0.868226	0.0867983	10.0028	3	0.00212665	0.0682656		0.192857	0.192857	TRIM47	tripartite motif-containing 47 [Source:RGD Symbol;Acc:1597317]		7.75934	7.52315	7.8355	7.7824	8.01012	7.85598	8.7298	8.70267	8.55507	8.66302	0	0
Q8K3Y6		CNH/Normoxia	0.871018	0.165656	5.25799	3	0.0134018	0.105097		0.307692	0.307692	Q8K3Y6			7.56214	8.2292	8.02867	7.62076	7.54922	5.33906	8.70687	8.61004	8.91115	8.59512	0	0
Q9WUH4		CNH/Normoxia	0.871684	0.0145783	59.7934	3	1.03056e-05	0.0410675		0.102128	0.102128	FHL1	four and a half LIM domains 1 [Source:RGD Symbol;Acc:2615]		12.7126	12.5449	12.5892	12.5037	12.6609	12.7912	13.6272	13.4127	13.4354	13.3679	0	0
P19468		CNH/Normoxia	0.873113	0.112412	7.7671	3	0.00443984	0.0765921		0.125	0.125	GCLC	glutamate-cysteine ligase, catalytic subunit [Source:RGD Symbol;Acc:619868]		9.67958	9.56592	9.41997	9.80593	9.55705	9.913	10.7386	10.5749	10.4372	10.3694	0	0
Q9JHY2		CNH/Normoxia	0.883378	0.162588	5.43324	3	0.0122381	0.104108		0.268421	0.268421	Q9JHY2			9.88406	9.65856	10.0477	9.46906	9.96256	8.66968	11.1033	10.111	11.0109	10.2593	0	0
Q5XID7		CNH/Normoxia	0.89787	0.144544	6.21172	3	0.00840873	0.0924385		0.25	0.25	ARMCX3	armadillo repeat containing, X-linked 3 [Source:RGD Symbol;Acc:1549739]		8.91928	8.6334	8.6987	8.51292	8.12791	8.7576	9.38444	9.63961	9.48057	9.52006	0	0
F7FA09		CNH/Normoxia	0.903406	0.19665	4.59398	3	0.0193809	0.1223		0.292308	0.292308	PEX11B	peroxisomal biogenesis factor 11 beta [Source:RGD Symbol;Acc:1310353]		8.36929	7.39841	8.26058	7.65844	6.80373	8.21863	8.98006	8.78174	8.8103	8.57389	0	0
Q9JL55		CNH/Normoxia	0.90392	0.143746	6.2883	3	0.00812232	0.0922381		0.09	0.09	Q9JL55			8.44786	8.08817	8.4295	8.4153	8.88116	8.64849	9.23631	9.5325	9.35957	9.42761	0	0
P61751		CNH/Normoxia	0.905099	0.183767	4.92524	3	0.0160405	0.113484		0.15	0.15	ARF4	ADP-ribosylation factor 4 [Source:RGD Symbol;Acc:621275]		10.7027	10.9907	11.3053	10.1569	10.8756	10.9857	11.4263	11.6927	12.052	11.7295	0	0
P12785		CNH/Normoxia	0.908062	0.170622	5.32207	3	0.0129602	0.104906		0.296296	0.296296	FASN	fatty acid synthase [Source:RGD Symbol;Acc:620665]		8.21327	8.39893	7.69283	7.54056	7.60341	7.6042	9.27706	8.76166	8.46853	8.72775	0	0
Q6IRK9		CNH/Normoxia	0.909383	0.0918122	9.90482	3	0.00218887	0.068347		0.176471	0.176471	CPQ	carboxypeptidase Q [Source:RGD Symbol;Acc:628610]		10.0562	10.4204	10.0588	10.3042	10.4022	10.3084	11.3015	11.1811	11.1138	11.0747	0	0
Q9ERB4		CNH/Normoxia	0.926504	0.239086	3.87519	3	0.0304212	0.143465		0.260976	0.260976	Q9ERB4			9.98077	9.17824	8.68044	8.97525	8.80723	7.84528	10.4383	9.64237	9.69742	10.4039	0	0
D4A1D3		CNH/Normoxia	0.928396	0.151456	6.12983	3	0.00872984	0.0927663		0.331429	0.331429	SACS	sacsin molecular chaperone [Source:RGD Symbol;Acc:1307281]		7.69643	8.04602	7.42943	7.33171	8.17477	7.81071	8.34489	8.90101	8.5648	8.67903	0	0
D3ZN51		CNH/Normoxia	0.932544	0.268408	3.47436	3	0.0402192	0.164254		0.333333	0.333333	ITGA9	integrin subunit alpha 9 [Source:RGD Symbol;Acc:1311191]		7.78518	7.69363	6.86949	6.98974	8.10231	7.59346	8.83455	8.30869	7.48107	8.81552	0	0
Q5GFD9		CNH/Normoxia	0.933919	0.181758	5.13825	3	0.0142812	0.108976		0.1375	0.1375	IMPACT	impact RWD domain protein [Source:RGD Symbol;Acc:1591977]		8.75745	8.48398	8.51444	7.79845	8.33908	8.71334	9.26174	9.45109	9.30538	9.45529	0	0
D4A741		CNH/Normoxia	0.951182	0.280438	3.39178	3	0.0427189	0.167229		0	0	VOM2R10	vomeronasal 2 receptor, 10 [Source:RGD Symbol;Acc:1565464]		13.3715	12.7241	13.3568	13.3071	13.3815	12.259	13.469	14.1551	14.1962	14.251	0	0
Q99MY2		CNH/Normoxia	0.952779	0.0690564	13.7971	3	0.00082405	0.0574041		0.0785714	0.0785714	Q99MY2			10.5796	10.2618	10.5687	10.286	10.7242	10.8119	11.3916	11.1708	11.6733	11.3577	0	0
A0A8I6A0W6		CNH/Normoxia	0.953674	0.0868177	10.9848	3	0.00161543	0.0642048		0.126984	0.126984	UBE2O	ubiquitin-conjugating enzyme E2O [Source:RGD Symbol;Acc:1310297]		9.14039	9.17573	8.95317	8.9285	9.00677	8.88967	10.1836	9.97411	9.68794	10.0758	0	0
Q9Z0V5		CNH/Normoxia	0.954021	0.246156	3.87568	3	0.0304113	0.143465		0.2	0.2	Q9Z0V5			8.5133	8.73088	8.64712	9.36591	8.76118	9.90712	10.1368	9.78185	9.66987	9.94601	0	0
G3V6X1		CNH/Normoxia	0.975342	0.290667	3.35553	3	0.0438783	0.169198		0.345833	0.345833	FBLN2	fibulin 2 [Source:RGD Symbol;Acc:628685]		6.98305	8.12999	7.03533	6.42737	7.32406	6.58208	8.10305	8.15006	8.00644	8.00224	0	0
O88797		CNH/Normoxia	0.994431	0.207668	4.78855	3	0.0173203	0.117336		0.1	0.1	DAB2	DAB adaptor protein 2 [Source:RGD Symbol;Acc:621007]		9.25673	10.016	9.33675	10.0218	9.33853	9.23846	10.6307	10.2426	10.6803	10.5629	0	0
B0BNN3		CNH/Normoxia	1.00137	0.0583406	17.1641	3	0.000430847	0.0563903		0.0515625	0.0515625	CAR1	carbonic anhydrase 1 [Source:RGD Symbol;Acc:1309780]		12.5504	12.058	12.137	12.3446	12.2578	12.3153	13.4967	13.2325	13.1441	13.2278	0	0
O88752		CNH/Normoxia	1.00357	0.17244	5.81983	3	0.0101019	0.0972813		0.257143	0.257143	HBE1	hemoglobin subunit epsilon 1 [Source:RGD Symbol;Acc:1305115]		10.6909	10.058	10.2544	10.7157	10.5055	10.6252	11.8771	11.2124	11.6256	11.1603	0	0
P48508		CNH/Normoxia	1.01169	0.219473	4.60964	3	0.0192036	0.122137		0.0166667	0.0166667	GCLM	glutamate cysteine ligase, modifier subunit [Source:RGD Symbol;Acc:619871]		9.88006	9.60052	9.54893	8.72793	9.17662	9.63381	10.705	10.3311	10.2248	10.5007	0	0
P04177		CNH/Normoxia	1.01315	0.109012	9.29394	2	0.0113799	0.101396		0.2	0.1	TH	tyrosine hydroxylase [Source:RGD Symbol;Acc:3853]			6.79966	7.27078	7.52255	7.41215	7.37155	8.05689	7.77041	8.15575	8.79659	1	0
P19637		CNH/Normoxia	1.01819	0.28637	3.55549	3	0.0379418	0.159898		0.36	0.36	P19637			6.46314	6.93774	6.73249	6.51965	7.52466	7.47768	8.42456	7.60104	8.17941	7.63798	0	0
Q4QQV0		CNH/Normoxia	1.01883	0.169706	6.00351	3	0.00925748	0.0944147		0.0909091	0.0909091	TUBB6	tubulin, beta 6 class V [Source:RGD Symbol;Acc:1305887]		8.33716	9.07144	8.3313	8.56446	8.86864	8.87316	9.92433	9.72828	9.40956	9.66367	0	0
G3V670		CNH/Normoxia	1.02304	0.177286	5.77055	3	0.0103455	0.0984461		0.2	0.2	METAP1D	methionyl aminopeptidase type 1D (mitochondrial) [Source:RGD Symbol;Acc:1307413]		8.16269	8.25345	7.56896	8.01909	6.52984	8.47425	9.13035	8.77674	8.78254	9.31351	0	0
P02091		CNH/Normoxia	1.03563	0.097561	10.6152	3	0.00178644	0.0661276		0.0421053	0.0421053	HBB	hemoglobin subunit beta [Source:RGD Symbol;Acc:2783]		12.8891	12.7968	12.6644	13.2176	13.0566	12.8032	14.0225	13.9855	13.8056	13.9358	0	0
F1M805		CNH/Normoxia	1.03633	0.114352	9.06268	2	0.0119576	0.103182		0.35	0.25	UTP6	UTP6 small subunit processome component [Source:RGD Symbol;Acc:1311017]		6.42866	7.91059	4.85397	7.58406	6.65237	5.7169	7.31388		6.1182	8.55496	0	1
P82808		CNH/Normoxia	1.03988	0.266911	3.89597	3	0.0300015	0.143056		0.166667	0.166667	P82808			9.67296	9.9688	9.6551	9.15347	8.75877	9.14449	10.9864	10.7819	9.80504	10.4119	0	0
A0A140UHX1		CNH/Normoxia	1.04458	0.155044	6.73727	3	0.00667733	0.0857886		0.4	0.4	LRWD1	leucine-rich repeats and WD repeat domain containing 1 [Source:RGD Symbol;Acc:1359442]		5.95784	6.66724	7.25909	6.58324	5.65509	5.90995	6.63993	7.49759	8.44406	7.94362	0	0
D4A4K6		CNH/Normoxia	1.04759	0.0890117	11.7692	3	0.00131844	0.0626375		0.141	0.141	NRAP	nebulin-related anchoring protein [Source:RGD Symbol;Acc:1306731]		10.1732	10.1661	10.0793	9.98868	9.96206	9.95785	11.4267	11.2823	10.9243	10.8649	0	0
A0A8I5ZV52		CNH/Normoxia	1.05659	0.108527	9.73575	3	0.00230202	0.068347		0.0222222	0.0222222	HBE1L-PS1	hemoglobin subunit epsilon 1 like, pseudogene 1 [Source:RGD Symbol;Acc:1591909]		11.6645	11.4532	11.4636	11.9047	11.721	11.633	13.0159	12.594	12.5199	12.6383	0	0
D3ZHR2		CNH/Normoxia	1.07216	0.153625	6.97909	3	0.00603771	0.081433		0.25	0.25	ABCD1	ATP binding cassette subfamily D member 1 [Source:RGD Symbol;Acc:1562128]		9.06532	9.06657	9.43647	9.52471	9.60919	9.31083	10.1901	10.6201	10.6268	10.1936	0	0
A0A0G2JV24		CNH/Normoxia	1.07525	0.15463	6.95368	3	0.00610101	0.0818283		0.202857	0.202857	THBS1	thrombospondin 1 [Source:RGD Symbol;Acc:1588455]		8.79405	8.41457	8.58714	7.88966	8.91986	8.04915	9.43476	9.77171	9.69254	9.11756	0	0
D4A228		CNH/Normoxia	1.09529	0.105268	10.4048	3	0.00189458	0.0661276		0.115789	0.115789	MYOM3	myomesin 3 [Source:RGD Symbol;Acc:1310060]		9.9008	9.61063	9.73533	9.4353	10.421	9.88524	10.814	10.7096	10.8644	10.8371	0	0
P01946		CNH/Normoxia	1.10815	0.101402	10.9283	3	0.00164012	0.0642048		0.0659898	0.0659898	P01946			12.8145	12.3528	12.4833	12.9317	12.7646	12.5414	13.9382	13.7186	13.6231	13.7412	0	0
D3ZS75		CNH/Normoxia	1.1105	0.299513	3.70768	3	0.0340961	0.152861		0.2375	0.2375	NDUFC1	NADH:ubiquinone oxidoreductase subunit C1 [Source:RGD Symbol;Acc:1586362]		7.6389	7.58807	8.43038	7.98437	7.23862	8.50265	8.7915	9.41881	9.48216	8.35046	0	0
P37377		CNH/Normoxia	1.1169	0.249455	4.47735	3	0.0207701	0.124046		0	0	SNCA	synuclein alpha [Source:RGD Symbol;Acc:3729]		7.4673	8.38313	7.86177	8.21343	8.46691	8.2245	9.6715	8.86498	8.88843	9.45404	0	0
Q62751		CNH/Normoxia	1.11812	0.233422	4.79012	3	0.0173048	0.117336		0.3	0.3	IREB2	iron responsive element binding protein 2 [Source:RGD Symbol;Acc:621539]		7.52187	8.11389	7.35941	7.42218	7.36832	7.19771	8.73829	9.16272	8.95778	7.7727	0	0
A0A8I5ZQ55		CNH/Normoxia	1.1261	0.323196	3.48426	3	0.039932	0.16369		0.475	0.475	HMCN2	hemicentin 2 [Source:RGD Symbol;Acc:1585467]		6.79727	7.39495	7.71877	6.90952	6.57474	6.76164	8.80788	8.41583	7.43937	7.94593	0	0
Q5FVM3		CNH/Normoxia	1.1271	0.310203	3.63344	3	0.0359065	0.15699		0.28	0.28	ZFP622	zinc finger protein 622 [Source:RGD Symbol;Acc:1309146]		7.9416	8.0907	8.38559	8.07439	8.15871	9.27833	8.88504	8.61936	10.3136	9.62833	0	0
A0A0G2K098		CNH/Normoxia	1.12935	0.156888	7.1984	3	0.00552565	0.0799217		0.357143	0.357143	MCC	MCC regulator of WNT signaling pathway [Source:RGD Symbol;Acc:1561988]		7.22861	7.69206	7.09136	7.42244	7.1901	7.62102	8.86387	8.49335	8.14504	8.50091	0	0
M0RD40		CNH/Normoxia	1.13561	0.291527	3.89537	3	0.0300136	0.143056		0.1875	0.1875	SIK3	SIK family kinase 3 [Source:RGD Symbol;Acc:1593938]		9.75594	9.28215	9.11515	8.32878	9.70767	9.6064	10.6811	10.0562	10.4497	10.5375	0	0
F1LVL9		CNH/Normoxia	1.14115	0.323478	3.52773	3	0.0387021	0.161482		0.3	0.3	LOC100911413	deleted in malignant brain tumors 1 protein-like [Source:RGD Symbol;Acc:6493252]		7.37444	7.1628	8.65925	7.78099	6.68133	6.38149	8.60812	8.28603	8.70886	9.2222	0	0
A0A8I6ABU1		CNH/Normoxia	1.14236	0.184855	6.17978	3	0.00853208	0.0927663		0.328571	0.328571	SLC39A14	solute carrier family 39 member 14 [Source:RGD Symbol;Acc:1307026]		7.3297	7.01065	7.9391	6.90892	7.73159	7.27809	8.68107	8.28246	8.54409	8.44379	0	0
D3ZD31		CNH/Normoxia	1.14501	0.127926	8.95061	3	0.00294262	0.0688317		0.197619	0.197619	MRC1	mannose receptor, C type 1 [Source:RGD Symbol;Acc:1309353]		8.33261	8.66005	8.42384	8.21027	8.49957	8.47234	9.92728	9.4256	9.60709	9.35254	0	0
Q5XIE0		CNH/Normoxia	1.14725	0.189831	6.04356	3	0.00908575	0.0938195		0.125	0.125	ANP32E	acidic nuclear phosphoprotein 32 family member E [Source:RGD Symbol;Acc:1310611]		9.23698	9.78501	8.68947	8.84162	9.68805	8.83308	10.2874	10.4881	10.3037	10.1504	0	0
P27139		CNH/Normoxia	1.18507	0.0674961	17.5576	3	0.000402741	0.0563903		0.111429	0.111429	CAR2	carbonic anhydrase 2 [Source:RGD Symbol;Acc:2240]		11.9042	11.4245	11.5278	11.7438	11.6601	11.6746	12.943	12.8093	12.6427	12.9553	0	0
Q9ESV6		CNH/Normoxia	1.19695	0.0240006	49.8717	1	0.0127634	0.104906		0.3	0.1	GAPDHS	glyceraldehyde-3-phosphate dehydrogenase, spermatogenic [Source:RGD Symbol;Acc:620150]		7.10188		8.01477		9.04023	8.25361	8.32255	10.1533	9.18737	10.1602	2	0
Q62935		CNH/Normoxia	1.20028	0.135183	8.87889	3	0.00301238	0.0688317		0.12	0.12	Q62935			9.46522	9.49946	9.22331	9.25493	9.03382	9.35508	10.6183	10.2248	10.37	10.8093	0	0
O08651		CNH/Normoxia	1.20618	0.351111	3.43532	3	0.0413771	0.165063		0.18	0.18	O08651			9.54326	9.06804	9.04979	7.79494	8.81052	8.19564	10.1456	10.0211	9.46656	10.1662	0	0
D3ZJ08		CNH/Normoxia	1.21294	0.266086	4.55847	3	0.0197907	0.1223		0.0538462	0.0538462	LOC102549173	histone H3.2-like [Source:RGD Symbol;Acc:7709329]		10.2557	11.7637	11.4578	10.2974	10.9454	10.7332	11.5407	12.2801	12.4661	12.2627	0	0
D3ZJ08		CNH/Normoxia	1.21294	0.266086	4.55847	3	0.0197907	0.1223		0.0538462	0.0538462	HIST2H3C2	histone cluster 2 H3 family member C2 [Source:RGD Symbol;Acc:1306445]		10.2557	11.7637	11.4578	10.2974	10.9454	10.7332	11.5407	12.2801	12.4661	12.2627	0	0
D3ZJ08		CNH/Normoxia	1.21294	0.266086	4.55847	3	0.0197907	0.1223		0.0538462	0.0538462	H3C13	H3 clustered histone 13 [Source:RGD Symbol;Acc:1586732]		10.2557	11.7637	11.4578	10.2974	10.9454	10.7332	11.5407	12.2801	12.4661	12.2627	0	0
D3ZJ08		CNH/Normoxia	1.21294	0.266086	4.55847	3	0.0197907	0.1223		0.0538462	0.0538462	LOC102548682	histone H4-like [Source:RGD Symbol;Acc:7725170]		10.2557	11.7637	11.4578	10.2974	10.9454	10.7332	11.5407	12.2801	12.4661	12.2627	0	0
A0A8I5Y4S4		CNH/Normoxia	1.22623	0.168895	7.26033	3	0.00539148	0.0793884		0.241304	0.241304	ENAH	ENAH, actin regulator [Source:RGD Symbol;Acc:1307666]		9.16471	9.32354	9.02067	8.67253	9.22534	8.92997	10.4455	10.2059	9.8961	10.582	0	0
Q91Y94		CNH/Normoxia	1.25701	0.228648	5.49758	3	0.0118441	0.102564		0.4	0.4	Q91Y94			7.35019	5.89549	6.40525	6.53531	7.61974	7.17311	8.18371	7.68076	7.50992	8.21054	0	0
Q63691		CNH/Normoxia	1.2622	0.135025	9.34792	3	0.00259249	0.0688317		0.171429	0.171429	CD14	CD14 molecule [Source:RGD Symbol;Acc:620588]		7.76475	8.20691	7.63804	7.07774	7.23707	6.23531	9.16334	9.04869	9.0512	8.36446	0	0
A0A0G2K3K5		CNH/Normoxia	1.27126	0.215578	5.89695	3	0.00973555	0.0959941		0.2	0.2	B4GALT5	beta-1,4-galactosyltransferase 5 [Source:RGD Symbol;Acc:1310062]		8.20466	7.39116	7.11461	7.22531	7.24018	7.0646	9.11418	8.8917	7.86025	8.95565	0	0
A0A8I5ZXT2		CNH/Normoxia	1.28362	0.203662	6.30268	3	0.00807	0.0918607		0.12	0.12	DMTN	dematin actin binding protein [Source:RGD Symbol;Acc:1311419]		8.73483	7.88226	8.30619	8.96024	8.42093	8.36953	9.94342	9.82193	9.53594	9.61583	0	0
B5DF27		CNH/Normoxia	1.29345	0.184588	7.0072	3	0.00596867	0.0812376		0.3	0.3	B5DF27			9.37641	7.45883	8.8492	7.85606	8.45828	9.00959	10.3265	9.13562	9.87064	9.46497	0	0
D3Z841		CNH/Normoxia	1.2964	0.359402	3.6071	3	0.0365783	0.157146		0.28	0.28	BTNL10	butyrophilin like 10 [Source:RGD Symbol;Acc:1559732]		9.27957	8.23814	8.9924	9.68773	8.65752	8.97049	10.9672	10.4293	9.28355	10.4263	0	0
P47967		CNH/Normoxia	1.29725	0.0859971	15.0848	3	0.000632444	0.0567742		0.05	0.05	P47967			12.356	12.1192	12.2258	12.2447	12.351	12.2	13.7675	13.5347	13.2361	13.633	0	0
P0C6C0		CNH/Normoxia	1.30075	0.115578	11.2543	3	0.0015042	0.0626375		0.313043	0.313043	P0C6C0			8.38588	8.36412	7.76419	7.4993	6.99963	7.26707	9.71757	9.39584	9.33348	8.67106	0	0
P23562		CNH/Normoxia	1.31036	0.0630574	20.7805	3	0.000243722	0.0563903		0.07	0.07	P23562			11.4105	11.1204	11.0418	11.4168	11.4623	11.2018	12.731	12.56	12.4232	12.5545	0	0
Q6P6G4		CNH/Normoxia	1.33553	0.120192	11.1117	3	0.00156175	0.0637275		0.105556	0.105556	BPGM	bisphosphoglycerate mutase [Source:RGD Symbol;Acc:735018]		10.3817	9.6507	9.99567	9.83977	9.86442	9.92672	11.3426	11.2621	11.1969	11.3253	0	0
B0BNB5		CNH/Normoxia	1.34057	0.0606203	22.1142	3	0.000202427	0.0563903		0.0666667	0.0666667	NUP43	nucleoporin 43 [Source:RGD Symbol;Acc:1596513]		8.44293	7.21054	8.29899	8.15311	8.62277	8.74756	9.65489	8.60865	9.5859	9.6409	0	0
Q71LX6		CNH/Normoxia	1.3501	0.158762	8.50392	3	0.00341512	0.0695447		0.237247	0.237247	Q71LX6			8.93171	9.13463	8.85677	8.75954	8.55849	8.7585	10.7176	10.4335	9.95895	9.76297	0	0
A0A8I5ZJ94		CNH/Normoxia	1.35505	0.0744856	18.1921	3	0.000362344	0.0563903		0.0905983	0.0905983	ANK1	ankyrin 1 [Source:RGD Symbol;Acc:1309620]		10.2407	9.80699	10.0778	10.0911	10.1389	10.1761	11.5639	11.4343	11.3218	11.4154	0	0
Q9R1S9		CNH/Normoxia	1.36906	0.168727	8.11404	3	0.00391298	0.0724071		0.175	0.175	Q9R1S9			8.58626	8.32281	8.66208	7.83519	8.02924	8.38464	9.85603	9.49545	9.63934	9.71155	0	0
Q6AYS4		CNH/Normoxia	1.38166	0.191921	7.19913	2	0.0187537	0.122026		0.166667	0.0666667	Q6AYS4			8.25331	8.7472	8.4802		8.66598	8.37538	9.85075	9.39004	10.2497	10.0538	1	0
D3ZCQ9		CNH/Normoxia	1.4153	0.145694	9.7142	3	0.002317	0.068347		0.31	0.31	MLF1	myeloid leukemia factor 1 [Source:RGD Symbol;Acc:1306854]		8.61484	9.44919	8.10214	9.33071	9.55105	9.04912	9.88197	10.7575	9.98778	10.6274	0	0
D3ZF39		CNH/Normoxia	1.41654	0.165206	8.57436	3	0.00333425	0.0693365		0.219512	0.219512	UAP1	UDP-N-acetylglucosamine pyrophosphorylase 1 [Source:RGD Symbol;Acc:1561967]		7.94354	8.80065	7.70641	7.81724	8.11754	8.07483	9.62529	9.6607	9.23676	9.43402	0	0
P11517		CNH/Normoxia	1.43951	0.0908261	15.849	3	0.000546103	0.0567742		0.125	0.125	P11517			11.9032	11.5686	11.6622	11.5928	11.7736	11.7816	13.2139	13.2775	12.9198	13.2015	0	0
O88775		CNH/Normoxia	1.44385	0.0839479	17.1994	3	0.000428225	0.0563903		0.1	0.1	EMB	embigin [Source:RGD Symbol;Acc:621067]		9.54728	9.13618	9.29421	9.14289	9.41236	9.35552	10.9142	10.6428	10.5704	10.8541	0	0
B0BNN4		CNH/Normoxia	1.50842	0.273393	5.51739	3	0.0117261	0.102285		0.292308	0.292308	CFP	complement factor properdin [Source:RGD Symbol;Acc:1594557]		8.26822	7.84292	7.92632	8.01921	7.5759	6.85185	8.85345	9.37578	9.42159	9.37247	0	0
A0A0G2JVY2		CNH/Normoxia	1.55615	0.211108	7.37137	3	0.0051615	0.0788152		0.233333	0.233333	CD163	CD163 molecule [Source:RGD Symbol;Acc:1310382]		8.19239	8.57929	7.49774	8.19398	7.93843	7.76789	9.78069	9.27852	9.67257	9.60597	0	0
P49744		CNH/Normoxia	1.59452	0.361096	4.41579	3	0.0215555	0.124758		0.4625	0.4625	P49744			5.96332	6.60955	6.30106	7.15311	5.99198	6.68839	9.07309	7.70142	7.86362	7.5449	0	0
B5DF57		CNH/Normoxia	1.64502	0.0850827	19.3343	3	0.000302215	0.0563903		0.189583	0.189583	EPB42	erythrocyte membrane protein band 4.2 [Source:RGD Symbol;Acc:1305306]		9.22403	8.77821	8.56679	8.96485	8.77228	8.75038	10.6134	10.5583	10.3366	10.5335	0	0
O70199		CNH/Normoxia	1.67031	0.256816	6.5039	3	0.00738194	0.0884088		0.275	0.175	O70199			5.77911	6.82626	5.76911	6.83665	6.14809		8.10082	8.638	7.22044	7.87577	1	0
A0A8I6GKE3		CNH/Normoxia	1.67106	0.132299	12.6309	3	0.00107017	0.0607144		0.0888889	0.0888889	A0A8I6GKE3			8.90955	8.50414	8.74518	8.70287	8.68895	9.03272	10.739	10.3657	10.0171	10.5592	0	0
P63249		CNH/Normoxia	1.70711	0.331915	5.14322	3	0.0142432	0.108859		0	0	P63249			12.3887	11.8829	12.3674	11.2939	11.8791	13.1337	14.0529	13.5933	13.7426	14.0701	0	0
A0A8I5ZYB1		CNH/Normoxia	1.89194	0.408985	4.62593	3	0.0190214	0.122117		0.35	0.35	LOC103691165	uncharacterized LOC103691165 [Source:RGD Symbol;Acc:9322177]		8.31788	5.23029	5.36172	6.39723	7.04087	6.79762	9.55012	7.86582	8.16273	7.56859	0	0
P04094		CNH/Normoxia	1.90137	0.441249	4.30907	3	0.0230108	0.127		0.316667	0.316667	PENK	proenkephalin [Source:RGD Symbol;Acc:68946]		7.01584	5.74751	6.84449	6.53053	6.11612	6.14132	9.04715	9.15482	7.4594	7.54133	0	0
A0A8I6AA24		CNH/Normoxia	1.94144	0.331163	5.86249	3	0.00989705	0.0963662		0.35	0.35	COL8A1	collagen type VIII alpha 1 chain [Source:RGD Symbol;Acc:1309361]		7.59675	7.43737	5.56479	7.66918	6.93391	7.93491	9.57954	9.55193	8.35471	8.74566	0	0
O88298		CNH/Normoxia	1.94186	0.288538	6.72999	3	0.00669794	0.0857886		0.1	0.1	RHD	Rh blood group, D antigen [Source:RGD Symbol;Acc:620451]		8.41373	7.5835	8.59226	7.4182	8.51006	7.91707	9.95695	10.0745	9.6116	10.4142	0	0
M0RCF7		CNH/Normoxia	1.97962	0.189346	10.4551	3	0.00186797	0.0661276		0.353846	0.353846	LOC100912306	myotilin-like [Source:RGD Symbol;Acc:6487654]		7.23812	7.04646	7.00661	7.4539	7.33125	6.31938	9.59633	8.94001	8.92919	8.95171	0	0
Q05764		CNH/Normoxia	1.98498	0.279358	7.10553	3	0.00573522	0.0810388		0.211765	0.211765	Q05764			8.38436	6.65301	6.92692	8.00412	8.21006	7.51717	9.85763	9.45731	9.17209	9.67102	0	0
Q9EPV5		CNH/Normoxia	2.22494	0.134838	16.5009	3	0.000484435	0.0563903		0.1	0.1	APAF1	apoptotic peptidase activating factor 1 [Source:RGD Symbol;Acc:620575]		9.64549	7.00894	8.76152	8.84647	8.02349	9.63297	11.6227	9.44165	10.7742	11.3374	0	0
P12928		CNH/Normoxia	2.26688	0.186112	12.1802	3	0.00119142	0.0626166		0.493333	0.493333	PKLR	pyruvate kinase L/R [Source:RGD Symbol;Acc:3336]		5.98379	4.99079	6.20294	6.28775	4.87736	4.61108	8.57732	7.27282	8.495	7.99236	0	0
Q5XIA9		CNH/Normoxia	2.44651	0.147976	16.5332	3	0.000481628	0.0563903		0.42	0.32	Q5XIA9			7.70334	7.95496	6.84679	7.08616	6.89422		9.94047	10.4965	8.99245	9.88815	1	0
P13596		CNH/Normoxia	2.45579	0.15172	16.1864	3	0.000512965	0.0563903		0.194	0.194	P13596			10.0316	9.32825	8.89857	8.7381	9.02615	8.86589	12.1539	11.5085	11.6203	11.4219	0	0
A0A8I6AHK0		CNH/Normoxia	2.91241	0.342509	8.50316	3	0.00341601	0.0695447		0.321569	0.321569	POSTN	periostin [Source:RGD Symbol;Acc:1305285]		9.80155	8.05404	7.78733	7.45348	7.4773	7.13102	11.6639	10.8607	10.6814	11.0374	0	0
F7F635		CNH/Normoxia	3.20838	0.306411	10.4708	3	0.00185971	0.0661276		0.32	0.32	AHSP	alpha hemoglobin stabilizing protein [Source:RGD Symbol;Acc:1306725]		7.52653	6.13267	7.19723	6.17567	7.02959	6.88712	10.1313	9.92373	9.71977	10.3579	0	0
A0A8I6APR1		CNH/Normoxia	3.81371	0.277165	13.7597	3	0.000830709	0.0574041		0.417647	0.417647	IFIT1BL	interferon-induced protein with tetratricopeptide repeats 1B-like [Source:RGD Symbol;Acc:1304872]		6.84396	7.03668	6.2188	5.67566	6.60877	6.30507	10.6801	10.3808	9.56795	10.4144	0	0
