# Supplementary material for: Integrative multi-omic profiling of the chronically hypoxic heart: focus on m6A and m6Am epitranscriptomic regulation
Source: Front Cell Dev Biol. 2026 Jan 28;14:1756287. doi: 10.3389/fcell.2026.1756287 (PMC12891189; doi:10.3389/fcell.2026.1756287)
Supplement: Supplementary file 8 [file Table8.xlsx]

## Sheet: Heatmap_impute
ID	Description	pvalue	uniprot_gn_id	Count	external_gene_name
rno04931	Insulin resistance	0.000219183	D3ZZ26/P82808/Q9QZH4/G3V7V3/P11167/Q63787/P52631/Q8VIJ5	8	Ppp1r3d/Gfpt1/Prkab2/Slc27a4/Slc2a1/Pik3r1/Stat3/Oga
rno00511	Other glycan degradation	0.000227524	Q6AYS4/Q99PW5/P17164/D3ZUM4	4	Fuca2/Neu3/Fuca1/Glb1
rno04142	Lysosome	0.000845115	Q6AYS4/D3ZJF9/P06760/O54715/P17164/Q66H12/P25286/D3ZUM4	8	Fuca2/Gla/Gusb/Atp6ap1/Fuca1/Naga/Atp6v0a1/Glb1
rno00052	Galactose metabolism	0.000969069	D3ZJF9/P43424/P30835/D3ZUM4	4	Gla/Galt/Pfkl/Glb1
rno05417	Lipid and atherosclerosis	0.00102458	Q9EPV5/Q63691/A0A8I6AEL0/Q925D6/P02651/D4A7D3/Q63787/Q9QW07/P52631/P20651	10	Map3k5/Tbk1/Apoa4/Stat3/Cd14/Map2k6/Apaf1
rno00564	Glycerophospholipid metabolism	0.00190487	P53817/Q80VJ4/G3V648/Q1HAQ0/Q4V8J4/O35077	6	Plaat3/Gpcpd1/Agpat3/Lpcat1/Gpat3/Gpd1
rno04146	Peroxisome	0.00205554	D3ZHR2/Q9EQR2/P33124/P16970/P04762/Q63448	6	Abcd1/Agps/Acsl6/Abcd3/Cat/Acox3
rno04910	Insulin signaling pathway	0.00377098	P12928/D3ZZ26/P12785/Q9QZH4/D3ZDU2/Q9WVR3/Q63787	7	Pklr/Ppp1r3d/Fasn/Prkab2/Rptor/Inppl1/Pik3r1
rno00480	Glutathione metabolism	0.00548687	P48508/P19468/D4ADS4/P05370/Q5U2Q5	5	Mgst3/G6pd/Gclc/Gclm/Rrm1
rno05418	Fluid shear stress and atherosclerosis	0.00792788	A0A8I6AEL0/P09034/P19637/Q925D6/D4ADS4/Q63787/O08623	7	Map3k5/Ass1/Plat/Map2k6/Mgst3/Pik3r1/Sqstm1
rno01200	Carbon metabolism	0.0122173	P12928/O08651/P05370/P04762/P30835/Q63448	6	Pklr/Phgdh/G6pdx/Cat/Pfkl/G6pd
rno01212	Fatty acid metabolism	0.0132486	P12785/P33124/Q6P7R8/Q63448	4	Fasn/Acsl6/Hsd17b12/Acox3
rno04922	Glucagon signaling pathway	0.0188187	Q9QZH4/P11167/P30835/Q9QW07/P20651	5	Prkab2/Slc2a1/Pfkl/Plcb4/Ppp3cb
rno00010	Glycolysis / Gluconeogenesis	0.020466	P12928/Q6P6G4/Q9ESV6/P30835	4	Pklr/Pfkl/Bpgm/Gapdhs
rno02010	ABC transporters	0.0230058	D3ZHR2/O70595/P16970	3	Abcd1/Abcb6/Abcd3
rno04714	Thermogenesis	0.0294431	Q91Y94/A0A8I6AEL0/D3ZS75/Q9QZH4/Q5HZE0/D3ZDU2/P33124/D3ZF13	8	Cox4i2/Map3k5/Ndufc1/Prkab2/Slc25a29/Rptor/Acsl6/Ndufab1
rno04216	Ferroptosis	0.0303435	P48508/P19468/P33124	3	Gclm/Gclc/Acsl6
rno04140	Autophagy - animal	0.0349829	D3ZDU2/D4A7D3/P60522/Q9Z158/Q63787/O08623	6	Rptor/Tbk1/Sqstm1/Gabarapl2/Gabarapl3/Stx17
rno04152	AMPK signaling pathway	0.0393712	P12785/Q9QZH4/D3ZDU2/Q63787/P30835	5	Fasn/Prkab2/Rptor/Pik3r1/Pfkl
rno03320	PPAR signaling pathway	0.0410861	Q5U2U5/G3V7V3/P33124/Q63448	4	Plin2/Slc27a4/Acsl6/G6pd
